# Supplementary material for: A regularized stochastic configuration network based on weighted mean of vectors for regression
Source: PeerJ Comput Sci. 2023 May 30;9:e1382. doi: 10.7717/peerj-cs.1382 (PMC10280388; doi:10.7717/peerj-cs.1382)
Supplement: Supplemental Information 5 [file peerj-cs-09-1382-s005.csv]

252.000000	0.000000	0.000000	185.000000	0.000000	1111.000000	784.000000	7.000000	13.710000
295.799988	0.000000	0.000000	185.699997	0.000000	1091.400024	769.299988	7.000000	14.840000
252.300003	0.000000	98.800003	146.300003	14.200000	987.799988	889.000000	3.000000	21.780001
172.399994	13.600000	172.399994	156.800003	4.100000	1006.299988	856.400024	28.000000	33.689999
162.000000	214.000000	164.000000	202.000000	10.000000	820.000000	680.000000	28.000000	30.650000
446.000000	24.000000	79.000000	162.000000	11.600000	967.000000	712.000000	56.000000	55.250000
540.000000	0.000000	0.000000	173.000000	0.000000	1125.000000	613.000000	14.000000	59.759998
154.800003	0.000000	142.800003	193.300003	9.100000	1047.400024	696.700012	28.000000	12.460000
167.399994	129.899994	128.600006	175.500000	7.800000	1006.299988	746.599976	56.000000	51.720001
277.000000	0.000000	0.000000	191.000000	0.000000	968.000000	856.000000	14.000000	21.260000
251.399994	0.000000	118.300003	192.899994	5.800000	1043.599976	754.299988	100.000000	40.150002
382.000000	0.000000	0.000000	186.000000	0.000000	1047.000000	739.000000	7.000000	24.000000
153.000000	102.000000	0.000000	192.000000	0.000000	888.000000	943.099976	28.000000	17.959999
400.000000	0.000000	0.000000	187.000000	0.000000	1025.000000	745.000000	7.000000	30.139999
397.000000	0.000000	0.000000	186.000000	0.000000	1040.000000	734.000000	28.000000	36.939999
275.100006	0.000000	121.400002	159.500000	9.900000	1053.599976	777.500000	56.000000	56.849998
154.000000	144.000000	112.000000	220.000000	10.000000	923.000000	658.000000	28.000000	16.500000
116.000000	173.000000	0.000000	192.000000	0.000000	909.799988	891.900024	90.000000	31.020000
387.000000	20.000000	94.000000	157.000000	13.900000	938.000000	845.000000	56.000000	47.970001
387.000000	20.000000	94.000000	157.000000	14.300000	938.000000	845.000000	7.000000	36.840000
288.000000	121.000000	0.000000	177.000000	7.000000	908.000000	829.000000	28.000000	42.130001
350.000000	0.000000	0.000000	186.000000	0.000000	1050.000000	770.000000	7.000000	20.280001
158.800003	238.199997	0.000000	185.699997	0.000000	1040.599976	734.299988	28.000000	21.070000
439.000000	177.000000	0.000000	186.000000	11.100000	884.900024	707.900024	3.000000	39.299999
192.000000	288.000000	0.000000	192.000000	0.000000	929.799988	716.099976	90.000000	50.730000
149.000000	118.000000	92.000000	183.000000	7.000000	953.000000	780.000000	28.000000	23.520000
173.500000	50.099998	173.500000	164.800003	6.500000	1006.200012	793.500000	3.000000	23.080000
313.299988	145.000000	0.000000	178.500000	8.000000	1001.900024	688.700012	28.000000	41.049999
173.800003	93.400002	159.899994	172.300003	9.700000	1007.200012	746.599976	28.000000	37.810001
165.000000	128.500000	132.100006	175.100006	8.100000	1005.799988	746.599976	14.000000	33.090000
237.500000	237.500000	0.000000	228.000000	0.000000	932.000000	594.000000	7.000000	26.260000
491.000000	26.000000	123.000000	210.000000	3.900000	882.000000	699.000000	28.000000	55.549999
167.000000	75.400002	167.000000	164.000000	7.900000	1007.299988	770.099976	100.000000	56.810001
276.399994	116.000000	90.300003	179.600006	8.900000	870.099976	768.299988	28.000000	44.279999
330.500000	169.600006	0.000000	194.899994	8.100000	811.000000	802.299988	28.000000	56.619999
288.000000	192.000000	0.000000	192.000000	0.000000	932.000000	717.799988	90.000000	50.529999
229.699997	0.000000	118.199997	195.199997	6.100000	1028.099976	757.599976	28.000000	24.540001
350.000000	0.000000	0.000000	203.000000	0.000000	974.000000	775.000000	180.000000	32.720001
333.000000	0.000000	0.000000	192.000000	0.000000	931.200012	842.599976	28.000000	31.969999
310.000000	143.000000	0.000000	168.000000	10.000000	914.000000	804.000000	28.000000	45.299999
135.000000	0.000000	166.000000	180.000000	10.000000	961.000000	805.000000	28.000000	13.290000
255.000000	0.000000	0.000000	192.000000	0.000000	889.799988	945.000000	3.000000	8.200000
427.500000	47.500000	0.000000	228.000000	0.000000	932.000000	594.000000	180.000000	41.840000
376.000000	0.000000	0.000000	214.600006	0.000000	1003.500000	762.400024	3.000000	16.280001
168.000000	42.099998	163.800003	121.800003	5.700000	1058.699951	780.099976	3.000000	7.750000
102.000000	153.000000	0.000000	192.000000	0.000000	887.000000	942.000000	28.000000	17.280001
425.000000	106.300003	0.000000	153.500000	16.500000	852.099976	887.099976	7.000000	49.200001
165.000000	128.500000	132.100006	175.100006	8.100000	1005.799988	746.599976	28.000000	46.389999
389.899994	189.000000	0.000000	145.899994	22.000000	944.700012	755.799988	91.000000	82.599998
172.399994	13.600000	172.399994	156.800003	4.100000	1006.299988	856.400024	14.000000	29.750000
277.200012	97.800003	24.500000	160.699997	11.200000	1061.699951	782.500000	3.000000	30.450001
380.000000	95.000000	0.000000	228.000000	0.000000	932.000000	594.000000	7.000000	32.820000
266.000000	112.000000	87.000000	178.000000	10.000000	910.000000	745.000000	28.000000	39.419998
401.799988	94.699997	0.000000	147.399994	11.400000	946.799988	852.099976	3.000000	41.099998
135.699997	203.500000	0.000000	185.699997	0.000000	1076.199951	759.299988	7.000000	7.510000
238.100006	0.000000	94.099998	186.699997	7.000000	949.900024	847.000000	28.000000	30.230000
279.799988	128.899994	100.400002	172.399994	9.500000	825.099976	804.900024	28.000000	52.830002
281.000000	0.000000	0.000000	185.000000	0.000000	1104.000000	774.000000	28.000000	22.440001
374.000000	189.199997	0.000000	170.100006	10.100000	926.099976	756.700012	28.000000	61.090000
251.399994	0.000000	118.300003	188.500000	5.800000	1028.400024	757.700012	3.000000	17.219999
375.000000	93.800003	0.000000	126.599998	23.400000	852.099976	992.599976	56.000000	60.200001
142.000000	167.000000	130.000000	174.000000	11.000000	883.000000	785.000000	28.000000	44.610001
164.000000	0.000000	200.000000	181.000000	13.000000	849.000000	846.000000	28.000000	15.090000
272.799988	105.099998	81.800003	209.699997	9.000000	904.000000	679.700012	28.000000	37.169998
233.800003	0.000000	94.599998	197.899994	4.600000	947.000000	852.200012	56.000000	27.660000
446.000000	24.000000	79.000000	162.000000	11.600000	967.000000	712.000000	28.000000	51.020000
212.500000	0.000000	100.400002	159.300003	8.700000	1007.799988	903.599976	14.000000	26.309999
500.000000	0.000000	0.000000	200.000000	0.000000	1125.000000	613.000000	90.000000	47.220001
236.000000	157.000000	0.000000	192.000000	0.000000	972.599976	749.099976	7.000000	20.420000
190.699997	0.000000	125.400002	162.100006	7.800000	1090.000000	804.000000	100.000000	40.570000
304.000000	76.000000	0.000000	228.000000	0.000000	932.000000	670.000000	28.000000	47.810001
238.000000	0.000000	0.000000	186.000000	0.000000	1119.000000	789.000000	7.000000	12.050000
342.000000	38.000000	0.000000	228.000000	0.000000	932.000000	670.000000	270.000000	55.060001
304.000000	76.000000	0.000000	228.000000	0.000000	932.000000	670.000000	270.000000	54.380001
362.600006	189.000000	0.000000	164.899994	11.600000	944.700012	755.799988	91.000000	79.300003
173.500000	50.099998	173.500000	164.800003	6.500000	1006.200012	793.500000	56.000000	53.770000
307.000000	0.000000	0.000000	193.000000	0.000000	968.000000	812.000000	28.000000	27.530001
401.799988	94.699997	0.000000	147.399994	11.400000	946.799988	852.099976	56.000000	73.699997
151.600006	0.000000	111.900002	184.399994	7.900000	992.000000	815.900024	28.000000	12.180000
359.000000	19.000000	141.000000	154.000000	10.900000	942.000000	801.000000	28.000000	62.939999
355.000000	19.000000	97.000000	145.000000	12.300000	967.000000	871.000000	28.000000	55.450001
108.300003	162.399994	0.000000	203.500000	0.000000	938.200012	849.000000	90.000000	29.230000
331.000000	0.000000	0.000000	192.000000	0.000000	1025.000000	821.000000	7.000000	17.440001
212.000000	0.000000	124.800003	159.000000	7.800000	1085.400024	799.500000	3.000000	19.520000
382.500000	0.000000	0.000000	185.699997	0.000000	1047.800049	739.299988	28.000000	37.439999
231.800003	0.000000	121.599998	174.000000	6.700000	1056.400024	778.500000	3.000000	15.440000
252.000000	0.000000	0.000000	186.000000	0.000000	1111.000000	784.000000	7.000000	11.470000
425.000000	106.300003	0.000000	151.399994	18.600000	936.000000	803.700012	91.000000	66.699997
156.000000	178.000000	187.000000	221.000000	7.000000	854.000000	614.000000	28.000000	29.410000
178.000000	129.800003	118.599998	179.899994	3.600000	1007.299988	746.799988	14.000000	34.240002
310.000000	0.000000	0.000000	192.000000	0.000000	1012.000000	830.000000	3.000000	11.850000
310.000000	0.000000	0.000000	192.000000	0.000000	970.000000	850.000000	180.000000	37.330002
349.000000	0.000000	0.000000	192.000000	0.000000	1047.000000	806.000000	90.000000	39.490002
393.000000	0.000000	0.000000	192.000000	0.000000	940.599976	785.599976	90.000000	48.849998
286.299988	200.899994	0.000000	144.699997	11.200000	1004.599976	803.700012	7.000000	38.000000
165.000000	128.500000	132.100006	175.100006	8.100000	1005.799988	746.599976	56.000000	53.720001
313.000000	145.000000	0.000000	127.000000	8.000000	1000.000000	822.000000	28.000000	44.520000
439.000000	177.000000	0.000000	186.000000	11.100000	884.900024	707.900024	7.000000	56.099998
166.000000	259.700012	0.000000	183.199997	12.700000	858.799988	826.799988	28.000000	37.919998
237.500000	237.500000	0.000000	228.000000	0.000000	932.000000	594.000000	90.000000	33.119999
540.000000	0.000000	0.000000	173.000000	0.000000	1125.000000	613.000000	270.000000	74.169998
212.000000	0.000000	124.800003	159.000000	7.800000	1085.400024	799.500000	28.000000	38.500000
190.300003	0.000000	125.199997	161.899994	9.900000	1088.099976	802.599976	56.000000	38.560001
275.100006	0.000000	121.400002	159.500000	9.900000	1053.599976	777.500000	100.000000	58.610001
252.300003	0.000000	98.800003	146.300003	14.200000	987.799988	889.000000	14.000000	42.290001
168.000000	42.099998	163.800003	121.800003	5.700000	1058.699951	780.099976	14.000000	17.820000
166.100006	0.000000	163.300003	176.500000	4.500000	1058.599976	780.099976	100.000000	33.540001
277.000000	0.000000	0.000000	191.000000	0.000000	968.000000	856.000000	3.000000	11.360000
218.199997	54.599998	123.800003	140.800003	11.900000	1075.699951	792.700012	100.000000	63.529999
326.000000	166.000000	0.000000	174.000000	9.000000	882.000000	790.000000	28.000000	61.230000
143.000000	169.399994	142.699997	190.699997	8.400000	967.400024	643.500000	28.000000	29.730000
236.000000	157.000000	0.000000	192.000000	0.000000	972.599976	749.099976	28.000000	32.880001
290.200012	193.500000	0.000000	185.699997	0.000000	998.200012	704.299988	7.000000	21.860001
321.000000	0.000000	128.000000	182.000000	11.000000	870.000000	780.000000	28.000000	37.259998
198.600006	132.399994	0.000000	192.000000	0.000000	978.400024	825.500000	180.000000	41.720001
218.199997	54.599998	123.800003	140.800003	11.900000	1075.699951	792.700012	56.000000	61.990002
225.000000	0.000000	0.000000	181.000000	0.000000	1113.000000	833.000000	7.000000	11.170000
297.000000	0.000000	0.000000	186.000000	0.000000	1040.000000	734.000000	7.000000	30.959999
246.800003	0.000000	125.099998	143.300003	12.000000	1086.800049	800.900024	14.000000	42.220001
141.300003	212.000000	0.000000	203.500000	0.000000	971.799988	748.500000	7.000000	10.390000
213.800003	98.099998	24.500000	181.699997	6.700000	1066.000000	785.500000	56.000000	47.130001
305.299988	203.500000	0.000000	203.500000	0.000000	965.400024	631.000000	90.000000	54.599998
212.500000	0.000000	100.400002	159.300003	8.700000	1007.799988	903.599976	56.000000	42.549999
491.000000	26.000000	123.000000	210.000000	3.900000	882.000000	699.000000	3.000000	25.610001
342.000000	38.000000	0.000000	228.000000	0.000000	932.000000	670.000000	180.000000	52.119999
251.800003	0.000000	99.900002	146.100006	12.400000	1006.000000	899.799988	14.000000	33.360001
198.600006	132.399994	0.000000	192.000000	0.000000	978.400024	825.500000	7.000000	14.640000
304.000000	76.000000	0.000000	228.000000	0.000000	932.000000	670.000000	365.000000	55.259998
505.000000	0.000000	60.000000	195.000000	0.000000	1030.000000	630.000000	28.000000	64.019997
425.000000	106.300003	0.000000	153.500000	16.500000	852.099976	887.099976	28.000000	60.290001
165.000000	0.000000	143.600006	163.800003	0.000000	1005.599976	900.900024	3.000000	14.400000
183.899994	122.599998	0.000000	203.500000	0.000000	959.200012	800.000000	28.000000	24.049999
382.000000	0.000000	0.000000	186.000000	0.000000	1047.000000	739.000000	28.000000	37.419998
203.500000	305.299988	0.000000	203.500000	0.000000	963.400024	630.000000	28.000000	41.680000
213.699997	98.099998	24.500000	181.699997	6.900000	1065.800049	785.400024	100.000000	53.900002
500.000000	0.000000	0.000000	200.000000	0.000000	1125.000000	613.000000	270.000000	55.160000
540.000000	0.000000	0.000000	162.000000	2.500000	1040.000000	676.000000	28.000000	79.989998
275.000000	0.000000	0.000000	183.000000	0.000000	1088.000000	808.000000	7.000000	14.200000
297.200012	0.000000	117.500000	174.800003	9.500000	1022.799988	753.500000	3.000000	21.910000
469.000000	117.199997	0.000000	137.800003	32.200001	852.099976	840.500000	91.000000	70.699997
139.899994	132.600006	103.300003	200.300003	7.400000	916.000000	753.400024	28.000000	36.439999
321.299988	164.199997	0.000000	190.500000	4.600000	870.000000	774.000000	28.000000	57.220001
397.000000	0.000000	0.000000	185.699997	0.000000	1040.599976	734.299988	7.000000	25.450001
190.000000	190.000000	0.000000	228.000000	0.000000	932.000000	670.000000	270.000000	50.660000
475.000000	118.800003	0.000000	181.100006	8.900000	852.099976	781.500000	7.000000	55.599998
366.000000	187.000000	0.000000	191.300003	6.600000	824.299988	756.900024	28.000000	65.910004
380.000000	95.000000	0.000000	228.000000	0.000000	932.000000	594.000000	90.000000	40.560001
213.500000	0.000000	174.199997	159.199997	11.700000	1043.599976	771.900024	3.000000	15.610000
310.000000	0.000000	0.000000	192.000000	0.000000	970.000000	850.000000	360.000000	38.110001
425.000000	106.300003	0.000000	153.500000	16.500000	852.099976	887.099976	56.000000	64.300003
325.600006	166.399994	0.000000	174.000000	8.900000	881.599976	790.000000	28.000000	61.240002
439.000000	177.000000	0.000000	186.000000	11.100000	884.900024	707.900024	91.000000	73.300003
295.700012	0.000000	95.599998	171.500000	8.900000	955.099976	859.200012	100.000000	52.040001
254.000000	0.000000	0.000000	198.000000	0.000000	968.000000	863.000000	3.000000	9.310000
469.000000	117.199997	0.000000	137.800003	32.200001	852.099976	840.500000	3.000000	40.200001
252.500000	0.000000	0.000000	185.699997	0.000000	1111.599976	784.299988	7.000000	11.480000
143.699997	170.199997	132.600006	191.600006	8.500000	814.099976	805.299988	28.000000	29.870001
425.000000	106.300003	0.000000	151.399994	18.600000	936.000000	803.700012	3.000000	36.299999
302.000000	0.000000	0.000000	203.000000	0.000000	974.000000	817.000000	14.000000	18.129999
249.100006	0.000000	98.800003	158.100006	12.800000	987.799988	889.000000	3.000000	15.360000
134.699997	0.000000	165.699997	180.199997	10.000000	961.000000	804.900024	28.000000	13.290000
500.000000	0.000000	0.000000	200.000000	0.000000	1125.000000	613.000000	1.000000	12.640000
425.000000	106.300003	0.000000	153.500000	16.500000	852.099976	887.099976	3.000000	33.400002
298.000000	0.000000	107.000000	164.000000	13.000000	953.000000	784.000000	28.000000	35.860001
212.000000	141.300003	0.000000	203.500000	0.000000	973.400024	750.000000	3.000000	6.810000
145.000000	0.000000	179.000000	202.000000	8.000000	824.000000	869.000000	28.000000	10.540000
313.000000	0.000000	113.000000	178.000000	8.000000	1002.000000	689.000000	28.000000	36.799999
222.399994	0.000000	96.699997	189.300003	4.500000	967.099976	870.299988	3.000000	11.580000
297.200012	0.000000	117.500000	174.800003	9.500000	1022.799988	753.500000	28.000000	47.400002
362.600006	189.000000	0.000000	164.899994	11.600000	944.700012	755.799988	91.000000	79.300003
296.000000	0.000000	0.000000	186.000000	0.000000	1090.000000	769.000000	28.000000	25.180000
425.000000	106.300003	0.000000	153.500000	16.500000	852.099976	887.099976	56.000000	64.300003
144.000000	170.000000	133.000000	192.000000	8.000000	814.000000	805.000000	28.000000	29.870001
310.000000	143.000000	111.000000	168.000000	22.000000	914.000000	651.000000	28.000000	33.689999
339.000000	0.000000	0.000000	197.000000	0.000000	968.000000	781.000000	3.000000	13.220000
500.000000	0.000000	0.000000	200.000000	0.000000	1125.000000	613.000000	28.000000	44.090000
375.000000	93.800003	0.000000	126.599998	23.400000	852.099976	992.599976	28.000000	56.700001
528.000000	0.000000	0.000000	185.000000	6.900000	920.000000	720.000000	28.000000	56.830002
266.000000	114.000000	0.000000	228.000000	0.000000	932.000000	670.000000	180.000000	48.700001
362.600006	189.000000	0.000000	164.899994	11.600000	944.700012	755.799988	56.000000	77.300003
145.699997	172.600006	0.000000	181.899994	3.400000	985.799988	816.799988	28.000000	23.740000
277.000000	0.000000	0.000000	191.000000	0.000000	968.000000	856.000000	90.000000	31.250000
275.100006	0.000000	121.400002	159.500000	9.900000	1053.599976	777.500000	14.000000	38.770000
183.899994	122.599998	0.000000	203.500000	0.000000	959.200012	800.000000	3.000000	4.900000
314.000000	145.000000	113.000000	179.000000	8.000000	869.000000	690.000000	28.000000	46.230000
178.000000	129.800003	118.599998	179.899994	3.600000	1007.299988	746.799988	56.000000	48.590000
374.000000	189.199997	0.000000	170.100006	10.100000	926.099976	756.700012	56.000000	63.400002
424.000000	22.000000	132.000000	178.000000	8.500000	822.000000	750.000000	7.000000	39.000000
425.000000	106.300003	0.000000	151.399994	18.600000	936.000000	803.700012	28.000000	61.799999
234.000000	156.000000	0.000000	189.000000	5.900000	981.000000	760.000000	28.000000	39.299999
297.200012	0.000000	117.500000	174.800003	9.500000	1022.799988	753.500000	14.000000	36.990002
153.000000	239.000000	0.000000	200.000000	6.000000	1002.000000	684.000000	28.000000	26.860001
326.500000	0.000000	137.899994	199.000000	10.800000	801.099976	792.500000	28.000000	38.630001
446.000000	24.000000	79.000000	162.000000	11.600000	967.000000	712.000000	56.000000	56.139999
516.000000	0.000000	0.000000	162.000000	8.200000	801.000000	802.000000	28.000000	41.369999
385.000000	0.000000	0.000000	186.000000	0.000000	966.000000	763.000000	3.000000	14.700000
491.000000	26.000000	123.000000	201.000000	3.900000	822.000000	699.000000	3.000000	29.549999
261.000000	100.000000	78.000000	201.000000	9.000000	864.000000	761.000000	28.000000	32.400002
250.000000	0.000000	0.000000	182.000000	0.000000	1100.000000	820.000000	28.000000	20.870001
250.000000	0.000000	95.699997	187.399994	5.500000	956.900024	861.200012	3.000000	13.820000
307.000000	0.000000	0.000000	193.000000	0.000000	968.000000	812.000000	3.000000	12.540000
212.000000	0.000000	124.800003	159.000000	7.800000	1085.400024	799.500000	100.000000	47.820000
272.799988	181.899994	0.000000	185.699997	0.000000	1012.400024	714.299988	7.000000	19.770000
322.000000	0.000000	0.000000	203.000000	0.000000	974.000000	800.000000	14.000000	20.770000
255.000000	0.000000	0.000000	192.000000	0.000000	889.799988	945.000000	28.000000	18.750000
146.500000	114.599998	89.300003	201.899994	8.800000	860.000000	829.500000	28.000000	19.990000
225.000000	0.000000	0.000000	181.000000	0.000000	1113.000000	833.000000	28.000000	17.340000
132.000000	207.000000	161.000000	179.000000	5.000000	867.000000	736.000000	28.000000	33.299999
159.800003	250.000000	0.000000	168.399994	12.200000	1049.300049	688.200012	28.000000	39.459999
331.000000	0.000000	0.000000	192.000000	0.000000	1025.000000	821.000000	28.000000	31.740000
339.000000	0.000000	0.000000	185.000000	0.000000	1060.000000	754.000000	28.000000	31.650000
150.000000	236.800003	0.000000	173.800003	11.900000	1069.300049	674.799988	28.000000	37.430000
480.000000	0.000000	0.000000	192.000000	0.000000	936.200012	712.200012	28.000000	43.939999
172.399994	13.600000	172.399994	156.800003	4.100000	1006.299988	856.400024	56.000000	35.849998
349.000000	0.000000	0.000000	192.000000	0.000000	1056.000000	809.000000	90.000000	40.660000
194.699997	0.000000	100.500000	165.600006	7.500000	1006.400024	905.900024	3.000000	12.450000
393.000000	0.000000	0.000000	192.000000	0.000000	940.000000	758.000000	3.000000	19.110001
321.399994	0.000000	127.900002	182.500000	11.500000	870.099976	779.700012	28.000000	37.270000
183.899994	122.599998	0.000000	203.500000	0.000000	959.200012	800.000000	90.000000	32.529999
214.899994	53.799999	121.900002	155.600006	9.600000	1014.299988	780.599976	56.000000	53.959999
310.000000	0.000000	0.000000	192.000000	0.000000	1012.000000	830.000000	120.000000	38.700001
439.000000	177.000000	0.000000	186.000000	11.100000	884.900024	707.900024	28.000000	66.000000
356.000000	119.000000	0.000000	160.000000	9.000000	1061.000000	657.000000	28.000000	59.000000
387.000000	20.000000	94.000000	157.000000	13.900000	938.000000	845.000000	7.000000	45.900002
250.000000	0.000000	95.699997	187.399994	5.500000	956.900024	861.200012	100.000000	42.349998
238.199997	158.800003	0.000000	185.699997	0.000000	1040.599976	734.299988	7.000000	15.690000
318.799988	212.500000	0.000000	155.699997	14.300000	852.099976	880.400024	56.000000	66.099998
212.600006	0.000000	100.400002	159.399994	10.400000	1003.799988	903.799988	100.000000	47.740002
190.300003	0.000000	125.199997	161.899994	9.900000	1088.099976	802.599976	14.000000	22.719999
252.300003	0.000000	98.800003	146.300003	14.200000	987.799988	889.000000	56.000000	55.830002
153.000000	102.000000	0.000000	192.000000	0.000000	888.000000	943.099976	7.000000	8.370000
162.000000	190.100006	148.100006	178.800003	18.799999	838.099976	741.400024	28.000000	33.759998
389.899994	189.000000	0.000000	145.899994	22.000000	944.700012	755.799988	56.000000	79.400002
298.000000	137.000000	107.000000	201.000000	6.000000	878.000000	655.000000	28.000000	53.520000
152.000000	0.000000	112.000000	184.000000	8.000000	992.000000	816.000000	28.000000	12.180000
246.800003	0.000000	125.099998	143.300003	12.000000	1086.800049	800.900024	3.000000	23.520000
168.899994	42.200001	124.300003	158.300003	10.800000	1080.800049	796.200012	14.000000	23.510000
388.600006	97.099998	0.000000	157.899994	12.100000	852.099976	925.700012	91.000000	57.599998
388.600006	97.099998	0.000000	157.899994	12.100000	852.099976	925.700012	56.000000	55.200001
213.699997	0.000000	174.699997	154.800003	10.200000	1053.500000	776.400024	100.000000	50.080002
141.300003	212.000000	0.000000	203.500000	0.000000	971.799988	748.500000	3.000000	4.830000
148.500000	139.399994	108.599998	192.699997	6.100000	892.400024	780.000000	28.000000	23.700001
108.300003	162.399994	0.000000	203.500000	0.000000	938.200012	849.000000	3.000000	2.330000
181.399994	0.000000	167.000000	169.600006	7.600000	1055.599976	777.799988	56.000000	35.570000
272.799988	181.899994	0.000000	185.699997	0.000000	1012.400024	714.299988	28.000000	31.379999
144.000000	15.000000	195.000000	176.000000	6.000000	1021.000000	709.000000	28.000000	15.340000
286.299988	200.899994	0.000000	144.699997	11.200000	1004.599976	803.700012	3.000000	24.400000
251.399994	0.000000	118.300003	188.500000	5.800000	1028.400024	757.700012	14.000000	29.930000
251.399994	0.000000	118.300003	192.899994	5.800000	1043.599976	754.299988	56.000000	39.270000
296.000000	0.000000	107.000000	221.000000	11.000000	819.000000	778.000000	28.000000	31.420000
326.000000	0.000000	138.000000	199.000000	11.000000	801.000000	792.000000	28.000000	40.680000
261.899994	110.500000	86.099998	195.399994	5.000000	895.200012	732.599976	28.000000	33.720001
140.000000	164.000000	128.000000	237.000000	6.000000	869.000000	656.000000	28.000000	35.230000
190.300003	0.000000	125.199997	161.899994	9.900000	1088.099976	802.599976	28.000000	28.469999
147.000000	115.000000	89.000000	202.000000	9.000000	860.000000	829.000000	28.000000	19.990000
296.000000	0.000000	106.699997	221.399994	10.500000	819.200012	778.400024	28.000000	31.420000
310.000000	0.000000	0.000000	192.000000	0.000000	970.000000	850.000000	28.000000	27.920000
387.000000	20.000000	94.000000	157.000000	11.600000	938.000000	845.000000	7.000000	41.669998
305.299988	203.500000	0.000000	203.500000	0.000000	965.400024	631.000000	3.000000	14.140000
155.000000	183.000000	0.000000	193.000000	9.000000	1047.000000	697.000000	28.000000	18.280001
387.000000	20.000000	94.000000	157.000000	14.300000	938.000000	845.000000	28.000000	50.240002
212.600006	0.000000	100.400002	159.399994	10.400000	1003.799988	903.799988	56.000000	44.400002
376.000000	0.000000	0.000000	214.600006	0.000000	1003.500000	762.400024	14.000000	25.620001
277.200012	97.800003	24.500000	160.699997	11.200000	1061.699951	782.500000	56.000000	66.820000
166.800003	250.199997	0.000000	203.500000	0.000000	975.599976	692.599976	3.000000	6.900000
190.699997	0.000000	125.400002	162.100006	7.800000	1090.000000	804.000000	3.000000	15.040000
255.500000	170.300003	0.000000	185.699997	0.000000	1026.599976	724.299988	7.000000	17.240000
214.899994	53.799999	121.900002	155.600006	9.600000	1014.299988	780.599976	28.000000	52.200001
141.300003	212.000000	0.000000	203.500000	0.000000	971.799988	748.500000	28.000000	29.889999
154.800003	183.399994	0.000000	193.300003	9.100000	877.200012	867.700012	28.000000	23.790001
446.000000	24.000000	79.000000	162.000000	11.600000	967.000000	712.000000	3.000000	25.020000
331.000000	0.000000	0.000000	192.000000	0.000000	978.000000	825.000000	90.000000	37.230000
446.000000	24.000000	79.000000	162.000000	11.600000	967.000000	712.000000	7.000000	38.020000
156.000000	243.000000	0.000000	180.000000	11.000000	1022.000000	698.000000	28.000000	37.360001
289.000000	0.000000	0.000000	192.000000	0.000000	913.200012	895.299988	7.000000	14.600000
262.000000	111.000000	86.000000	195.000000	5.000000	895.000000	733.000000	28.000000	33.720001
190.699997	0.000000	125.400002	162.100006	7.800000	1090.000000	804.000000	28.000000	26.400000
166.800003	250.199997	0.000000	203.500000	0.000000	975.599976	692.599976	28.000000	33.950001
491.000000	26.000000	123.000000	201.000000	3.900000	822.000000	699.000000	56.000000	61.860001
333.000000	17.500000	163.000000	167.000000	17.900000	996.000000	652.000000	28.000000	47.279999
231.800003	0.000000	121.599998	174.000000	6.700000	1056.400024	778.500000	56.000000	42.700001
236.000000	0.000000	0.000000	194.000000	0.000000	968.000000	885.000000	14.000000	12.840000
387.000000	20.000000	94.000000	157.000000	14.300000	938.000000	845.000000	56.000000	56.340000
155.000000	183.000000	0.000000	193.000000	9.000000	877.000000	868.000000	28.000000	23.790001
531.299988	0.000000	0.000000	141.800003	28.200001	852.099976	893.700012	28.000000	56.400002
272.600006	0.000000	89.599998	198.699997	10.600000	931.299988	762.200012	28.000000	32.250000
446.000000	24.000000	79.000000	162.000000	11.600000	967.000000	712.000000	28.000000	57.029999
184.000000	86.000000	190.000000	213.000000	6.000000	923.000000	623.000000	28.000000	22.930000
255.300003	98.800003	77.000000	188.600006	6.500000	919.000000	749.299988	28.000000	33.799999
425.000000	106.300003	0.000000	153.500000	16.500000	852.099976	887.099976	7.000000	49.200001
522.000000	0.000000	0.000000	146.000000	0.000000	896.000000	896.000000	7.000000	50.509998
322.000000	0.000000	116.000000	196.000000	10.000000	818.000000	813.000000	28.000000	31.180000
297.200012	0.000000	117.500000	174.800003	9.500000	1022.799988	753.500000	56.000000	51.959999
290.399994	0.000000	96.199997	168.100006	9.400000	961.200012	865.000000	56.000000	45.080002
500.000000	0.000000	0.000000	140.000000	4.000000	966.000000	853.000000	28.000000	67.570000
213.500000	0.000000	174.199997	154.600006	11.700000	1052.300049	775.500000	14.000000	33.700001
172.399994	13.600000	172.399994	156.800003	4.100000	1006.299988	856.400024	100.000000	37.680000
173.800003	93.400002	159.899994	172.300003	9.700000	1007.200012	746.599976	3.000000	15.820000
168.000000	42.099998	163.800003	121.800003	5.700000	1058.699951	780.099976	56.000000	32.849998
168.899994	42.200001	124.300003	158.300003	10.800000	1080.800049	796.200012	3.000000	7.400000
469.000000	117.199997	0.000000	137.800003	32.200001	852.099976	840.500000	28.000000	66.900002
332.500000	142.500000	0.000000	228.000000	0.000000	932.000000	594.000000	365.000000	41.049999
166.100006	0.000000	163.300003	176.500000	4.500000	1058.599976	780.099976	3.000000	10.760000
310.000000	0.000000	0.000000	192.000000	0.000000	1012.000000	830.000000	90.000000	35.759998
249.100006	0.000000	98.800003	158.100006	12.800000	987.799988	889.000000	14.000000	28.680000
305.299988	203.500000	0.000000	203.500000	0.000000	965.400024	631.000000	7.000000	25.889999
520.000000	0.000000	0.000000	170.000000	5.200000	855.000000	855.000000	28.000000	60.279999
143.000000	169.000000	143.000000	191.000000	8.000000	967.000000	643.000000	28.000000	29.719999
491.000000	26.000000	123.000000	201.000000	3.900000	822.000000	699.000000	28.000000	57.919998
250.199997	166.800003	0.000000	203.500000	0.000000	977.599976	694.099976	3.000000	9.730000
173.800003	93.400002	159.899994	172.300003	9.700000	1007.200012	746.599976	100.000000	50.939999
252.300003	0.000000	98.800003	146.300003	14.200000	987.799988	889.000000	28.000000	50.599998
202.000000	11.000000	141.000000	206.000000	1.700000	942.000000	801.000000	7.000000	15.070000
148.000000	0.000000	137.000000	158.000000	16.000000	1002.000000	830.000000	28.000000	17.950001
362.600006	189.000000	0.000000	164.899994	11.600000	944.700012	755.799988	28.000000	71.300003
516.000000	0.000000	0.000000	162.000000	8.300000	801.000000	802.000000	28.000000	41.369999
213.500000	0.000000	174.199997	159.199997	11.700000	1043.599976	771.900024	14.000000	29.590000
160.000000	250.000000	0.000000	168.000000	12.000000	1049.000000	688.000000	28.000000	39.450001
314.000000	145.300003	113.199997	178.899994	8.000000	869.099976	690.200012	28.000000	46.230000
266.000000	114.000000	0.000000	228.000000	0.000000	932.000000	670.000000	28.000000	45.849998
167.000000	75.400002	167.000000	164.000000	7.900000	1007.299988	770.099976	28.000000	41.410000
424.000000	22.000000	132.000000	168.000000	8.900000	822.000000	750.000000	3.000000	32.110001
251.800003	0.000000	99.900002	146.100006	12.400000	1006.000000	899.799988	56.000000	44.139999
475.000000	118.800003	0.000000	181.100006	8.900000	852.099976	781.500000	56.000000	72.300003
154.800003	183.399994	0.000000	193.300003	9.100000	1047.400024	696.700012	28.000000	18.290001
239.600006	359.399994	0.000000	185.699997	0.000000	941.599976	664.299988	28.000000	39.439999
379.500000	151.199997	0.000000	153.899994	15.900000	1134.300049	605.000000	28.000000	52.200001
133.000000	200.000000	0.000000	192.000000	0.000000	927.400024	839.200012	7.000000	13.660000
313.799988	0.000000	112.599998	169.899994	10.100000	925.299988	782.900024	28.000000	38.459999
194.699997	0.000000	100.500000	170.199997	7.500000	998.000000	901.799988	14.000000	24.280001
181.399994	0.000000	167.000000	169.600006	7.600000	1055.599976	777.799988	100.000000	45.369999
393.000000	0.000000	0.000000	192.000000	0.000000	940.599976	785.599976	28.000000	39.599998
385.000000	0.000000	0.000000	186.000000	0.000000	966.000000	763.000000	1.000000	6.270000
202.000000	11.000000	141.000000	206.000000	1.700000	942.000000	801.000000	28.000000	21.969999
276.000000	116.000000	90.000000	180.000000	9.000000	870.000000	768.000000	28.000000	44.279999
427.500000	47.500000	0.000000	228.000000	0.000000	932.000000	594.000000	28.000000	37.430000
233.800003	0.000000	94.599998	197.899994	4.600000	947.000000	852.200012	100.000000	34.560001
427.500000	47.500000	0.000000	228.000000	0.000000	932.000000	594.000000	90.000000	41.540001
236.000000	0.000000	0.000000	194.000000	0.000000	968.000000	885.000000	3.000000	6.470000
362.600006	189.000000	0.000000	164.899994	11.600000	944.700012	755.799988	28.000000	71.300003
153.000000	145.000000	113.000000	178.000000	8.000000	867.000000	824.000000	28.000000	26.230000
322.000000	0.000000	0.000000	203.000000	0.000000	974.000000	800.000000	28.000000	25.180000
339.000000	0.000000	0.000000	197.000000	0.000000	968.000000	781.000000	7.000000	20.969999
350.000000	0.000000	0.000000	186.000000	0.000000	1050.000000	770.000000	28.000000	34.290001
218.899994	0.000000	124.099998	158.500000	11.300000	1078.699951	794.900024	28.000000	30.219999
108.300003	162.399994	0.000000	203.500000	0.000000	938.200012	849.000000	7.000000	7.720000
350.000000	0.000000	0.000000	203.000000	0.000000	974.000000	775.000000	14.000000	22.530001
337.899994	189.000000	0.000000	174.899994	9.500000	944.700012	755.799988	7.000000	35.099998
312.899994	160.500000	0.000000	177.600006	9.600000	916.599976	759.500000	28.000000	52.450001
203.500000	135.699997	0.000000	185.699997	0.000000	1076.199951	759.299988	7.000000	11.960000
325.000000	0.000000	0.000000	184.000000	0.000000	1063.000000	783.000000	28.000000	30.570000
400.000000	0.000000	0.000000	187.000000	0.000000	1025.000000	745.000000	28.000000	43.700001
266.200012	112.300003	87.500000	177.899994	10.400000	909.700012	744.500000	28.000000	39.419998
182.000000	45.200001	122.000000	170.199997	8.200000	1059.400024	780.700012	3.000000	7.320000
277.100006	0.000000	97.400002	160.600006	11.800000	973.900024	875.599976	3.000000	23.139999
213.500000	0.000000	174.199997	154.600006	11.700000	1052.300049	775.500000	56.000000	51.430000
424.000000	22.000000	132.000000	168.000000	8.900000	822.000000	750.000000	56.000000	74.360001
485.000000	0.000000	0.000000	146.000000	0.000000	1120.000000	800.000000	28.000000	71.989998
136.000000	162.000000	126.000000	172.000000	10.000000	923.000000	764.000000	28.000000	29.070000
153.000000	102.000000	0.000000	192.000000	0.000000	888.000000	943.099976	3.000000	4.780000
200.000000	200.000000	0.000000	190.000000	0.000000	1145.000000	660.000000	28.000000	49.250000
362.600006	189.000000	0.000000	164.899994	11.600000	944.700012	755.799988	28.000000	71.300003
152.000000	178.000000	139.000000	168.000000	18.000000	944.000000	695.000000	28.000000	36.349998
275.100006	0.000000	121.400002	159.500000	9.900000	1053.599976	777.500000	28.000000	51.330002
251.399994	0.000000	118.300003	192.899994	5.800000	1043.599976	754.299988	14.000000	20.730000
331.000000	0.000000	0.000000	192.000000	0.000000	1025.000000	821.000000	90.000000	37.910000
446.000000	24.000000	79.000000	162.000000	11.600000	967.000000	712.000000	56.000000	61.070000
323.700012	282.799988	0.000000	183.800003	10.300000	942.700012	659.900024	56.000000	80.199997
491.000000	26.000000	123.000000	201.000000	3.900000	822.000000	699.000000	7.000000	37.919998
182.000000	45.200001	122.000000	170.199997	8.200000	1059.400024	780.700012	14.000000	21.500000
316.100006	210.699997	0.000000	185.699997	0.000000	977.000000	689.299988	28.000000	38.700001
236.000000	0.000000	0.000000	193.000000	0.000000	968.000000	885.000000	180.000000	24.100000
154.800003	0.000000	142.800003	193.300003	9.100000	877.200012	867.700012	28.000000	9.740000
212.600006	0.000000	100.400002	159.399994	10.400000	1003.799988	903.799988	14.000000	25.370001
190.000000	190.000000	0.000000	228.000000	0.000000	932.000000	670.000000	28.000000	40.860001
350.000000	0.000000	0.000000	203.000000	0.000000	974.000000	775.000000	7.000000	18.129999
141.300003	212.000000	0.000000	203.500000	0.000000	971.799988	748.500000	90.000000	39.660000
194.699997	0.000000	100.500000	170.199997	7.500000	998.000000	901.799988	100.000000	44.279999
200.000000	0.000000	0.000000	180.000000	0.000000	1125.000000	845.000000	28.000000	12.250000
246.800003	0.000000	125.099998	143.300003	12.000000	1086.800049	800.900024	28.000000	52.500000
220.800003	147.199997	0.000000	185.699997	0.000000	1055.000000	744.299988	7.000000	13.090000
525.000000	0.000000	0.000000	189.000000	0.000000	1125.000000	613.000000	3.000000	33.799999
139.600006	209.399994	0.000000	192.000000	0.000000	1047.000000	806.900024	3.000000	8.060000
318.799988	212.500000	0.000000	155.699997	14.300000	852.099976	880.400024	91.000000	68.099998
181.399994	0.000000	167.000000	169.600006	7.600000	1055.599976	777.799988	3.000000	13.620000
198.600006	132.399994	0.000000	192.000000	0.000000	978.400024	825.500000	360.000000	44.299999
475.000000	0.000000	0.000000	228.000000	0.000000	932.000000	594.000000	7.000000	38.599998
387.000000	20.000000	94.000000	157.000000	11.600000	938.000000	845.000000	28.000000	46.680000
349.000000	0.000000	0.000000	192.000000	0.000000	1056.000000	809.000000	3.000000	15.870000
249.100006	0.000000	98.800003	158.100006	12.800000	987.799988	889.000000	28.000000	30.850000
307.000000	0.000000	0.000000	193.000000	0.000000	968.000000	812.000000	180.000000	34.490002
162.000000	190.000000	148.000000	179.000000	19.000000	838.000000	741.000000	28.000000	33.759998
375.000000	93.800003	0.000000	126.599998	23.400000	852.099976	992.599976	3.000000	29.000000
251.399994	0.000000	118.300003	188.500000	5.800000	1028.400024	757.700012	28.000000	29.650000
531.299988	0.000000	0.000000	141.800003	28.200001	852.099976	893.700012	91.000000	59.200001
277.100006	0.000000	97.400002	160.600006	11.800000	973.900024	875.599976	100.000000	55.639999
190.300003	0.000000	125.199997	161.899994	9.900000	1088.099976	802.599976	3.000000	9.450000
229.699997	0.000000	118.199997	195.199997	6.100000	1028.099976	757.599976	3.000000	13.360000
469.000000	117.199997	0.000000	137.800003	32.200001	852.099976	840.500000	56.000000	69.300003
401.799988	94.699997	0.000000	147.399994	11.400000	946.799988	852.099976	7.000000	54.099998
212.600006	0.000000	100.400002	159.399994	10.400000	1003.799988	903.799988	28.000000	37.400002
446.000000	24.000000	79.000000	162.000000	11.600000	967.000000	712.000000	7.000000	39.299999
374.000000	189.199997	0.000000	170.100006	10.100000	926.099976	756.700012	7.000000	46.200001
266.000000	114.000000	0.000000	228.000000	0.000000	932.000000	670.000000	270.000000	51.730000
339.000000	0.000000	0.000000	197.000000	0.000000	968.000000	781.000000	14.000000	27.040001
387.000000	20.000000	94.000000	157.000000	11.600000	938.000000	845.000000	3.000000	34.770000
144.000000	0.000000	175.000000	158.000000	18.000000	943.000000	844.000000	28.000000	15.420000
375.000000	0.000000	0.000000	186.000000	0.000000	1038.000000	758.000000	28.000000	38.209999
136.399994	161.600006	125.800003	171.600006	10.400000	922.599976	764.400024	28.000000	29.070000
158.399994	0.000000	194.899994	219.699997	11.000000	897.700012	712.900024	28.000000	8.540000
254.000000	0.000000	0.000000	198.000000	0.000000	968.000000	863.000000	180.000000	27.629999
318.799988	212.500000	0.000000	155.699997	14.300000	852.099976	880.400024	7.000000	33.400002
203.500000	305.299988	0.000000	203.500000	0.000000	963.400024	630.000000	3.000000	9.560000
139.600006	209.399994	0.000000	192.000000	0.000000	1047.000000	806.900024	7.000000	14.590000
222.399994	0.000000	96.699997	189.300003	4.500000	967.099976	870.299988	100.000000	40.709999
165.000000	0.000000	143.600006	163.800003	0.000000	1005.599976	900.900024	56.000000	36.560001
284.000000	15.000000	141.000000	179.000000	5.500000	842.000000	801.000000	7.000000	24.129999
173.800003	93.400002	159.899994	172.300003	9.700000	1007.200012	746.599976	14.000000	29.549999
165.000000	128.500000	132.100006	175.100006	8.100000	1005.799988	746.599976	100.000000	55.020000
259.899994	100.599998	78.400002	170.600006	10.400000	935.700012	762.900024	28.000000	49.770000
376.000000	0.000000	0.000000	214.600006	0.000000	1003.500000	762.400024	28.000000	31.969999
381.399994	0.000000	0.000000	185.699997	0.000000	1104.599976	784.299988	7.000000	14.540000
339.200012	0.000000	0.000000	185.699997	0.000000	1069.199951	754.299988	28.000000	31.900000
425.000000	106.300003	0.000000	153.500000	16.500000	852.099976	887.099976	56.000000	64.300003
331.000000	0.000000	0.000000	192.000000	0.000000	1025.000000	821.000000	3.000000	14.310000
168.899994	42.200001	124.300003	158.300003	10.800000	1080.800049	796.200012	56.000000	39.150002
333.000000	0.000000	0.000000	192.000000	0.000000	931.200012	842.599976	3.000000	15.620000
375.000000	0.000000	0.000000	186.000000	0.000000	1038.000000	758.000000	7.000000	26.059999
250.000000	0.000000	0.000000	182.000000	0.000000	1100.000000	820.000000	7.000000	12.730000
500.000000	0.000000	0.000000	200.000000	0.000000	1125.000000	613.000000	180.000000	51.040001
525.000000	0.000000	0.000000	189.000000	0.000000	1125.000000	613.000000	7.000000	42.419998
295.000000	0.000000	0.000000	185.000000	0.000000	1069.000000	769.000000	28.000000	25.180000
255.500000	170.300003	0.000000	185.699997	0.000000	1026.599976	724.299988	28.000000	32.049999
194.699997	0.000000	100.500000	170.199997	7.500000	998.000000	901.799988	3.000000	12.180000
525.000000	0.000000	0.000000	189.000000	0.000000	1125.000000	613.000000	14.000000	48.400002
238.100006	0.000000	94.099998	186.699997	7.000000	949.900024	847.000000	3.000000	19.930000
322.000000	149.000000	0.000000	186.000000	8.000000	951.000000	709.000000	28.000000	52.419998
193.500000	290.200012	0.000000	185.699997	0.000000	998.200012	704.299988	28.000000	32.630001
287.000000	121.000000	94.000000	188.000000	9.000000	904.000000	696.000000	28.000000	41.939999
153.100006	145.000000	113.000000	178.500000	8.000000	1001.900024	688.700012	28.000000	25.559999
251.399994	0.000000	118.300003	192.899994	5.800000	1043.599976	754.299988	28.000000	33.270000
366.000000	187.000000	0.000000	191.000000	7.000000	824.000000	757.000000	28.000000	65.910004
165.000000	0.000000	143.600006	163.800003	0.000000	1005.599976	900.900024	100.000000	37.959999
266.000000	114.000000	0.000000	228.000000	0.000000	932.000000	670.000000	365.000000	52.910000
233.800003	0.000000	94.599998	197.899994	4.600000	947.000000	852.200012	3.000000	10.380000
190.300003	0.000000	125.199997	166.600006	9.900000	1079.000000	798.900024	3.000000	12.550000
254.000000	0.000000	0.000000	198.000000	0.000000	968.000000	863.000000	90.000000	26.940001
173.800003	93.400002	159.899994	172.300003	9.700000	1007.200012	746.599976	56.000000	48.990002
212.600006	0.000000	100.400002	159.399994	10.400000	1003.799988	903.799988	3.000000	13.330000
339.000000	0.000000	0.000000	185.000000	0.000000	1069.000000	754.000000	28.000000	31.840000
213.699997	0.000000	174.699997	154.800003	10.200000	1053.500000	776.400024	14.000000	33.730000
166.100006	0.000000	163.300003	176.500000	4.500000	1058.599976	780.099976	14.000000	25.480000
313.299988	262.200012	0.000000	175.500000	8.600000	1046.900024	611.799988	3.000000	28.799999
252.000000	0.000000	0.000000	185.000000	0.000000	1111.000000	784.000000	28.000000	19.690001
469.000000	117.199997	0.000000	137.800003	32.200001	852.099976	840.500000	7.000000	54.900002
194.699997	0.000000	100.500000	165.600006	7.500000	1006.400024	905.900024	56.000000	33.959999
250.199997	166.800003	0.000000	203.500000	0.000000	977.599976	694.099976	90.000000	47.709999
313.299988	262.200012	0.000000	175.500000	8.600000	1046.900024	611.799988	28.000000	59.799999
380.000000	95.000000	0.000000	228.000000	0.000000	932.000000	594.000000	270.000000	41.150002
339.200012	0.000000	0.000000	185.699997	0.000000	1069.199951	754.299988	7.000000	21.180000
446.000000	24.000000	79.000000	162.000000	11.600000	967.000000	712.000000	3.000000	23.350000
212.000000	141.300003	0.000000	203.500000	0.000000	973.400024	750.000000	28.000000	33.000000
238.100006	0.000000	94.099998	186.699997	7.000000	949.900024	847.000000	100.000000	44.299999
310.000000	0.000000	0.000000	192.000000	0.000000	970.000000	850.000000	90.000000	34.680000
237.500000	237.500000	0.000000	228.000000	0.000000	932.000000	594.000000	28.000000	30.080000
273.000000	0.000000	90.000000	199.000000	11.000000	931.000000	762.000000	28.000000	32.240002
313.299988	145.000000	0.000000	178.500000	8.000000	867.200012	824.000000	28.000000	40.930000
389.899994	189.000000	0.000000	145.899994	22.000000	944.700012	755.799988	7.000000	59.090000
379.500000	151.199997	0.000000	153.899994	15.900000	1134.300049	605.000000	56.000000	54.900002
331.000000	0.000000	0.000000	192.000000	0.000000	978.000000	825.000000	7.000000	16.260000
275.000000	0.000000	0.000000	183.000000	0.000000	1088.000000	808.000000	28.000000	24.500000
385.000000	0.000000	0.000000	186.000000	0.000000	966.000000	763.000000	14.000000	27.920000
298.200012	0.000000	107.000000	209.699997	11.100000	879.599976	744.200012	28.000000	31.879999
246.800003	0.000000	125.099998	143.300003	12.000000	1086.800049	800.900024	100.000000	66.419998
203.500000	305.299988	0.000000	203.500000	0.000000	963.400024	630.000000	7.000000	19.540001
387.000000	20.000000	94.000000	157.000000	13.900000	938.000000	845.000000	28.000000	46.680000
525.000000	0.000000	0.000000	189.000000	0.000000	1125.000000	613.000000	270.000000	67.110001
525.000000	0.000000	0.000000	189.000000	0.000000	1125.000000	613.000000	90.000000	58.779999
135.699997	203.500000	0.000000	185.699997	0.000000	1076.199951	759.299988	28.000000	18.200001
150.000000	237.000000	0.000000	174.000000	12.000000	1069.000000	675.000000	28.000000	37.430000
166.800003	250.199997	0.000000	203.500000	0.000000	975.599976	692.599976	7.000000	15.750000
475.000000	118.800003	0.000000	181.100006	8.900000	852.099976	781.500000	28.000000	68.300003
500.000000	0.000000	0.000000	151.000000	9.000000	1033.000000	655.000000	28.000000	69.839996
229.699997	0.000000	118.199997	195.199997	6.100000	1028.099976	757.599976	14.000000	22.320000
133.000000	200.000000	0.000000	192.000000	0.000000	927.400024	839.200012	90.000000	36.590000
500.000000	0.000000	0.000000	200.000000	0.000000	1125.000000	613.000000	14.000000	36.939999
102.000000	153.000000	0.000000	192.000000	0.000000	887.000000	942.000000	90.000000	25.459999
229.699997	0.000000	118.199997	195.199997	6.100000	1028.099976	757.599976	100.000000	40.860001
339.000000	0.000000	0.000000	197.000000	0.000000	968.000000	781.000000	90.000000	35.169998
331.000000	0.000000	0.000000	192.000000	0.000000	978.000000	825.000000	180.000000	39.000000
160.000000	188.000000	146.000000	203.000000	11.000000	829.000000	710.000000	28.000000	32.840000
218.199997	54.599998	123.800003	140.800003	11.900000	1075.699951	792.700012	28.000000	55.509998
165.000000	0.000000	150.000000	182.000000	12.000000	1023.000000	729.000000	28.000000	18.030001
332.500000	142.500000	0.000000	228.000000	0.000000	932.000000	594.000000	28.000000	33.020000
236.000000	0.000000	0.000000	194.000000	0.000000	968.000000	885.000000	28.000000	18.420000
379.500000	151.199997	0.000000	153.899994	15.900000	1134.300049	605.000000	3.000000	28.600000
290.200012	193.500000	0.000000	185.699997	0.000000	998.200012	704.299988	28.000000	33.040001
310.000000	0.000000	0.000000	192.000000	0.000000	1012.000000	830.000000	28.000000	27.830000
159.000000	209.000000	161.000000	201.000000	7.000000	848.000000	669.000000	28.000000	30.879999
249.100006	0.000000	98.800003	158.100006	12.800000	987.799988	889.000000	100.000000	51.060001
250.000000	0.000000	95.699997	191.800003	5.300000	948.900024	857.200012	28.000000	27.219999
374.000000	189.199997	0.000000	170.100006	10.100000	926.099976	756.700012	3.000000	34.400002
238.100006	0.000000	94.099998	186.699997	7.000000	949.900024	847.000000	14.000000	25.690001
277.000000	0.000000	0.000000	191.000000	0.000000	968.000000	856.000000	28.000000	25.969999
102.000000	153.000000	0.000000	192.000000	0.000000	887.000000	942.000000	7.000000	7.680000
374.000000	0.000000	0.000000	190.000000	7.000000	1013.000000	730.000000	28.000000	39.049999
182.000000	45.200001	122.000000	170.199997	8.200000	1059.400024	780.700012	100.000000	48.669998
147.800003	175.100006	0.000000	171.199997	2.200000	1000.000000	828.500000	28.000000	26.920000
213.500000	0.000000	174.199997	154.600006	11.700000	1052.300049	775.500000	28.000000	45.939999
375.000000	93.800003	0.000000	126.599998	23.400000	852.099976	992.599976	91.000000	62.500000
198.600006	132.399994	0.000000	192.000000	0.000000	978.400024	825.500000	3.000000	9.130000
296.000000	0.000000	0.000000	192.000000	0.000000	1085.000000	765.000000	7.000000	14.200000
296.000000	0.000000	0.000000	192.000000	0.000000	1085.000000	765.000000	90.000000	29.389999
475.000000	0.000000	0.000000	162.000000	9.500000	1044.000000	662.000000	28.000000	58.520000
190.000000	190.000000	0.000000	228.000000	0.000000	932.000000	670.000000	90.000000	42.330002
251.800003	0.000000	99.900002	146.100006	12.400000	1006.000000	899.799988	28.000000	33.939999
284.000000	15.000000	141.000000	179.000000	5.500000	842.000000	801.000000	3.000000	13.400000
158.800003	238.199997	0.000000	185.699997	0.000000	1040.599976	734.299988	7.000000	9.620000
332.500000	142.500000	0.000000	228.000000	0.000000	932.000000	594.000000	7.000000	30.280001
122.599998	183.899994	0.000000	203.500000	0.000000	958.200012	800.099976	3.000000	3.320000
173.500000	50.099998	173.500000	164.800003	6.500000	1006.200012	793.500000	100.000000	56.060001
212.100006	0.000000	121.599998	180.300003	5.700000	1057.599976	779.299988	14.000000	20.920000
202.000000	11.000000	141.000000	206.000000	1.700000	942.000000	801.000000	3.000000	9.850000
200.000000	0.000000	0.000000	180.000000	0.000000	1125.000000	845.000000	7.000000	7.840000
166.100006	0.000000	163.300003	176.500000	4.500000	1058.599976	780.099976	28.000000	21.540001
266.000000	114.000000	0.000000	228.000000	0.000000	932.000000	670.000000	90.000000	47.029999
237.500000	237.500000	0.000000	228.000000	0.000000	932.000000	594.000000	365.000000	39.000000
380.000000	95.000000	0.000000	228.000000	0.000000	932.000000	594.000000	365.000000	43.700001
151.800003	178.100006	138.699997	167.500000	18.299999	944.000000	694.599976	28.000000	36.349998
475.000000	0.000000	0.000000	228.000000	0.000000	932.000000	594.000000	365.000000	41.930000
295.700012	0.000000	95.599998	171.500000	8.900000	955.099976	859.200012	14.000000	35.230000
540.000000	0.000000	0.000000	173.000000	0.000000	1125.000000	613.000000	180.000000	71.620003
446.000000	24.000000	79.000000	162.000000	11.600000	967.000000	712.000000	3.000000	35.360001
157.000000	236.000000	0.000000	192.000000	0.000000	935.400024	781.200012	3.000000	9.690000
425.000000	106.300003	0.000000	153.500000	16.500000	852.099976	887.099976	3.000000	33.400002
218.199997	54.599998	123.800003	140.800003	11.900000	1075.699951	792.700012	14.000000	35.959999
250.000000	0.000000	95.699997	187.399994	5.500000	956.900024	861.200012	56.000000	38.330002
172.399994	13.600000	172.399994	156.800003	4.100000	1006.299988	856.400024	3.000000	21.290001
155.000000	0.000000	143.000000	193.000000	9.000000	877.000000	868.000000	28.000000	9.740000
168.000000	42.099998	163.800003	121.800003	5.700000	1058.699951	780.099976	28.000000	24.240000
287.299988	120.500000	93.900002	187.600006	9.200000	904.400024	695.900024	28.000000	43.799999
212.500000	0.000000	100.400002	159.300003	8.700000	1007.799988	903.599976	28.000000	31.639999
480.000000	0.000000	0.000000	192.000000	0.000000	936.200012	712.200012	3.000000	24.400000
277.000000	116.800003	91.000000	190.600006	7.000000	946.500000	665.599976	28.000000	43.580002
349.000000	0.000000	0.000000	192.000000	0.000000	1047.000000	806.000000	3.000000	14.990000
298.000000	0.000000	107.000000	186.000000	6.000000	879.000000	815.000000	28.000000	42.639999
359.000000	19.000000	141.000000	154.000000	10.900000	942.000000	801.000000	56.000000	68.750000
304.000000	76.000000	0.000000	228.000000	0.000000	932.000000	670.000000	180.000000	50.950001
362.600006	189.000000	0.000000	164.899994	11.600000	944.700012	755.799988	3.000000	35.299999
388.600006	97.099998	0.000000	157.899994	12.100000	852.099976	925.700012	3.000000	28.100000
446.000000	24.000000	79.000000	162.000000	11.600000	967.000000	712.000000	28.000000	44.419998
300.000000	0.000000	120.000000	212.000000	10.000000	878.000000	728.000000	28.000000	23.840000
290.399994	0.000000	96.199997	168.100006	9.400000	961.200012	865.000000	3.000000	22.500000
212.100006	0.000000	121.599998	180.300003	5.700000	1057.599976	779.299988	56.000000	34.200001
424.000000	22.000000	132.000000	178.000000	8.500000	882.000000	750.000000	3.000000	32.009998
135.000000	105.000000	193.000000	196.000000	6.000000	965.000000	643.000000	28.000000	21.910000
349.000000	0.000000	0.000000	192.000000	0.000000	1047.000000	806.000000	28.000000	32.720001
312.700012	0.000000	0.000000	178.100006	8.000000	999.700012	822.200012	28.000000	25.100000
385.000000	0.000000	0.000000	186.000000	0.000000	966.000000	763.000000	28.000000	31.350000
190.300003	0.000000	125.199997	166.600006	9.900000	1079.000000	798.900024	14.000000	19.420000
322.000000	0.000000	0.000000	203.000000	0.000000	974.000000	800.000000	180.000000	29.590000
178.000000	129.800003	118.599998	179.899994	3.600000	1007.299988	746.799988	100.000000	49.990002
297.799988	137.199997	106.900002	201.300003	6.000000	878.400024	655.299988	28.000000	53.520000
143.800003	136.300003	106.199997	178.100006	7.500000	941.500000	774.299988	28.000000	26.150000
427.500000	47.500000	0.000000	228.000000	0.000000	932.000000	594.000000	270.000000	43.009998
220.800003	147.199997	0.000000	185.699997	0.000000	1055.000000	744.299988	28.000000	25.750000
150.699997	0.000000	185.300003	166.699997	15.600000	1074.500000	678.000000	28.000000	13.460000
425.000000	106.300003	0.000000	153.500000	16.500000	852.099976	887.099976	91.000000	65.199997
397.000000	0.000000	0.000000	185.000000	0.000000	1040.000000	734.000000	28.000000	39.090000
385.000000	0.000000	0.000000	186.000000	0.000000	966.000000	763.000000	7.000000	23.219999
350.000000	0.000000	0.000000	203.000000	0.000000	974.000000	775.000000	28.000000	27.340000
145.399994	0.000000	178.899994	201.699997	7.800000	824.000000	868.700012	28.000000	10.540000
359.000000	19.000000	141.000000	154.000000	10.900000	942.000000	801.000000	28.000000	59.490002
213.699997	98.099998	24.500000	181.699997	6.900000	1065.800049	785.400024	3.000000	18.000000
339.000000	0.000000	0.000000	185.000000	0.000000	1069.000000	754.000000	7.000000	21.160000
446.000000	24.000000	79.000000	162.000000	10.300000	967.000000	712.000000	56.000000	54.770000
333.000000	0.000000	0.000000	192.000000	0.000000	931.200012	842.599976	90.000000	41.680000
236.000000	0.000000	0.000000	193.000000	0.000000	968.000000	885.000000	7.000000	9.990000
286.299988	200.899994	0.000000	144.699997	11.200000	1004.599976	803.700012	91.000000	76.800003
425.000000	106.300003	0.000000	153.500000	16.500000	852.099976	887.099976	91.000000	65.199997
159.100006	186.699997	0.000000	175.600006	11.300000	989.599976	788.900024	28.000000	32.770000
155.000000	184.000000	143.000000	194.000000	9.000000	880.000000	699.000000	28.000000	28.990000
349.000000	0.000000	0.000000	192.000000	0.000000	1056.000000	809.000000	7.000000	9.010000
140.000000	133.000000	103.000000	200.000000	7.000000	916.000000	753.000000	28.000000	36.439999
153.000000	145.000000	113.000000	178.000000	8.000000	1002.000000	689.000000	28.000000	25.559999
332.500000	142.500000	0.000000	228.000000	0.000000	932.000000	594.000000	270.000000	40.270000
387.000000	20.000000	94.000000	157.000000	13.900000	938.000000	845.000000	3.000000	25.510000
531.299988	0.000000	0.000000	141.800003	28.200001	852.099976	893.700012	7.000000	46.900002
540.000000	0.000000	0.000000	173.000000	0.000000	1125.000000	613.000000	7.000000	52.610001
168.899994	42.200001	124.300003	158.300003	10.800000	1080.800049	796.200012	100.000000	48.150002
362.600006	189.000000	0.000000	164.899994	11.600000	944.700012	755.799988	7.000000	55.900002
213.500000	0.000000	174.199997	159.199997	11.700000	1043.599976	771.900024	100.000000	52.959999
167.000000	75.400002	167.000000	164.000000	7.900000	1007.299988	770.099976	56.000000	53.459999
380.000000	95.000000	0.000000	228.000000	0.000000	932.000000	594.000000	28.000000	36.450001
286.299988	200.899994	0.000000	144.699997	11.200000	1004.599976	803.700012	28.000000	67.699997
318.799988	212.500000	0.000000	155.699997	14.300000	852.099976	880.400024	28.000000	55.500000
500.000000	0.000000	0.000000	200.000000	0.000000	1125.000000	613.000000	7.000000	33.209999
218.199997	54.599998	123.800003	140.800003	11.900000	1075.699951	792.700012	3.000000	27.420000
231.800003	0.000000	121.599998	174.000000	6.700000	1056.400024	778.500000	100.000000	45.840000
255.000000	0.000000	0.000000	192.000000	0.000000	889.799988	945.000000	90.000000	21.860001
164.000000	163.000000	128.000000	197.000000	8.000000	961.000000	641.000000	28.000000	27.230000
154.000000	174.000000	185.000000	228.000000	7.000000	845.000000	612.000000	28.000000	24.340000
424.000000	22.000000	132.000000	168.000000	8.900000	822.000000	750.000000	28.000000	72.099998
250.000000	0.000000	95.699997	191.800003	5.300000	948.900024	857.200012	14.000000	24.660000
149.000000	139.000000	109.000000	193.000000	6.000000	892.000000	780.000000	28.000000	23.690001
316.100006	210.699997	0.000000	185.699997	0.000000	977.000000	689.299988	7.000000	24.440001
277.100006	0.000000	97.400002	160.600006	11.800000	973.900024	875.599976	14.000000	41.889999
446.000000	24.000000	79.000000	162.000000	10.300000	967.000000	712.000000	28.000000	53.389999
475.000000	0.000000	0.000000	228.000000	0.000000	932.000000	594.000000	28.000000	39.290001
139.600006	209.399994	0.000000	192.000000	0.000000	1047.000000	806.900024	180.000000	44.209999
273.000000	105.000000	82.000000	210.000000	9.000000	904.000000	680.000000	28.000000	37.169998
212.000000	0.000000	124.800003	159.000000	7.800000	1085.400024	799.500000	56.000000	45.080002
157.000000	236.000000	0.000000	192.000000	0.000000	935.400024	781.200012	28.000000	33.660000
170.300003	155.500000	0.000000	185.699997	0.000000	1026.599976	724.299988	7.000000	10.730000
312.700012	144.699997	0.000000	127.300003	8.000000	999.700012	822.200012	28.000000	44.520000
238.000000	0.000000	0.000000	185.000000	0.000000	1118.000000	789.000000	28.000000	17.540001
237.500000	237.500000	0.000000	228.000000	0.000000	932.000000	594.000000	270.000000	38.410000
296.000000	0.000000	0.000000	186.000000	0.000000	1090.000000	769.000000	7.000000	18.910000
181.899994	272.799988	0.000000	185.699997	0.000000	1012.400024	714.299988	7.000000	12.370000
252.000000	0.000000	0.000000	185.000000	0.000000	1111.000000	784.000000	28.000000	19.690001
255.000000	0.000000	0.000000	192.000000	0.000000	889.799988	945.000000	7.000000	10.220000
401.799988	94.699997	0.000000	147.399994	11.400000	946.799988	852.099976	91.000000	75.500000
299.799988	0.000000	119.800003	211.500000	9.900000	878.200012	727.599976	28.000000	23.840000
289.000000	134.000000	0.000000	195.000000	6.000000	924.000000	760.000000	28.000000	46.240002
148.000000	175.000000	0.000000	171.000000	2.000000	1000.000000	828.000000	28.000000	26.920000
166.800003	250.199997	0.000000	203.500000	0.000000	975.599976	692.599976	90.000000	43.570000
252.500000	0.000000	0.000000	185.699997	0.000000	1111.599976	784.299988	28.000000	19.770000
349.000000	0.000000	0.000000	192.000000	0.000000	1047.000000	806.000000	7.000000	18.129999
213.699997	98.099998	24.500000	181.699997	6.900000	1065.800049	785.400024	14.000000	30.389999
540.000000	0.000000	0.000000	162.000000	2.500000	1055.000000	676.000000	28.000000	61.889999
166.100006	0.000000	163.300003	176.500000	4.500000	1058.599976	780.099976	56.000000	28.629999
178.000000	129.800003	118.599998	179.899994	3.600000	1007.299988	746.799988	3.000000	20.730000
210.699997	316.100006	0.000000	185.699997	0.000000	977.000000	689.299988	7.000000	21.820000
153.000000	102.000000	0.000000	192.000000	0.000000	888.000000	943.099976	90.000000	26.320000
190.300003	0.000000	125.199997	161.899994	9.900000	1088.099976	802.599976	100.000000	40.389999
277.200012	97.800003	24.500000	160.699997	11.200000	1061.699951	782.500000	28.000000	63.139999
500.000000	0.000000	0.000000	200.000000	0.000000	1125.000000	613.000000	3.000000	26.059999
307.000000	0.000000	0.000000	193.000000	0.000000	968.000000	812.000000	365.000000	36.150002
194.699997	0.000000	100.500000	165.600006	7.500000	1006.400024	905.900024	14.000000	24.990000
337.899994	189.000000	0.000000	174.899994	9.500000	944.700012	755.799988	28.000000	49.900002
230.000000	0.000000	118.300003	195.500000	4.600000	1029.400024	758.599976	3.000000	10.030000
213.699997	0.000000	174.699997	154.800003	10.200000	1053.500000	776.400024	3.000000	17.570000
480.000000	0.000000	0.000000	192.000000	0.000000	936.200012	712.200012	90.000000	54.320000
314.000000	0.000000	113.000000	170.000000	10.000000	925.000000	783.000000	28.000000	38.459999
425.000000	106.300003	0.000000	153.500000	16.500000	852.099976	887.099976	7.000000	49.200001
305.000000	0.000000	100.000000	196.000000	10.000000	959.000000	705.000000	28.000000	30.120001
362.600006	189.000000	0.000000	164.899994	11.600000	944.700012	755.799988	3.000000	35.299999
213.500000	0.000000	174.199997	154.600006	11.700000	1052.300049	775.500000	100.000000	59.299999
313.000000	145.000000	0.000000	178.000000	8.000000	1002.000000	689.000000	28.000000	41.049999
285.000000	190.000000	0.000000	163.000000	7.600000	1031.000000	685.000000	28.000000	53.580002
288.000000	192.000000	0.000000	192.000000	0.000000	932.000000	717.799988	28.000000	38.799999
230.000000	0.000000	118.300003	195.500000	4.600000	1029.400024	758.599976	28.000000	24.480000
288.000000	192.000000	0.000000	192.000000	0.000000	932.000000	717.799988	7.000000	23.520000
212.000000	141.300003	0.000000	203.500000	0.000000	973.400024	750.000000	90.000000	39.700001
190.300003	0.000000	125.199997	166.600006	9.900000	1079.000000	798.900024	56.000000	31.719999
520.000000	0.000000	0.000000	175.000000	5.200000	870.000000	805.000000	28.000000	51.020000
304.000000	76.000000	0.000000	228.000000	0.000000	932.000000	670.000000	90.000000	49.189999
309.899994	142.800003	111.199997	167.800003	22.100000	913.900024	651.200012	28.000000	38.220001
289.000000	133.699997	0.000000	194.899994	5.500000	924.099976	760.099976	28.000000	46.250000
153.600006	144.199997	112.300003	220.100006	10.100000	923.200012	657.900024	28.000000	16.500000
238.100006	0.000000	0.000000	185.699997	0.000000	1118.800049	789.299988	28.000000	17.580000
295.700012	0.000000	95.599998	171.500000	8.900000	955.099976	859.200012	56.000000	48.720001
252.000000	97.000000	76.000000	194.000000	8.000000	835.000000	821.000000	28.000000	33.400002
186.199997	124.099998	0.000000	185.699997	0.000000	1083.400024	764.299988	28.000000	17.600000
173.500000	50.099998	173.500000	164.800003	6.500000	1006.200012	793.500000	14.000000	33.009998
148.100006	0.000000	136.600006	158.100006	16.100000	1001.799988	830.099976	28.000000	17.959999
540.000000	0.000000	0.000000	173.000000	0.000000	1125.000000	613.000000	3.000000	41.639999
331.000000	0.000000	0.000000	192.000000	0.000000	978.000000	825.000000	28.000000	31.450001
213.800003	98.099998	24.500000	181.699997	6.700000	1066.000000	785.500000	100.000000	49.970001
277.000000	0.000000	0.000000	191.000000	0.000000	968.000000	856.000000	180.000000	32.330002
233.800003	0.000000	94.599998	197.899994	4.600000	947.000000	852.200012	14.000000	22.139999
203.500000	305.299988	0.000000	203.500000	0.000000	963.400024	630.000000	90.000000	51.860001
297.200012	0.000000	117.500000	174.800003	9.500000	1022.799988	753.500000	100.000000	56.740002
203.500000	135.699997	0.000000	185.699997	0.000000	1076.199951	759.299988	28.000000	22.629999
164.199997	0.000000	200.100006	181.199997	12.600000	849.299988	846.000000	28.000000	15.090000
182.000000	45.200001	122.000000	170.199997	8.200000	1059.400024	780.700012	56.000000	43.500000
222.399994	0.000000	96.699997	189.300003	4.500000	967.099976	870.299988	28.000000	24.889999
522.000000	0.000000	0.000000	146.000000	0.000000	896.000000	896.000000	28.000000	74.989998
380.000000	0.000000	0.000000	228.000000	0.000000	932.000000	670.000000	90.000000	52.910000
362.600006	189.000000	0.000000	164.899994	11.600000	944.700012	755.799988	56.000000	77.300003
194.699997	0.000000	100.500000	165.600006	7.500000	1006.400024	905.900024	28.000000	25.719999
300.000000	0.000000	0.000000	184.000000	0.000000	1075.000000	795.000000	7.000000	15.580000
277.200012	97.800003	24.500000	160.699997	11.200000	1061.699951	782.500000	100.000000	66.949997
382.000000	0.000000	0.000000	186.000000	0.000000	1111.000000	784.000000	7.000000	11.470000
322.500000	148.600006	0.000000	185.800003	8.500000	951.000000	709.500000	28.000000	52.430000
337.899994	189.000000	0.000000	174.899994	9.500000	944.700012	755.799988	91.000000	67.800003
382.000000	0.000000	0.000000	185.000000	0.000000	1047.000000	739.000000	7.000000	24.000000
233.800003	0.000000	94.599998	197.899994	4.600000	947.000000	852.200012	28.000000	22.840000
331.000000	0.000000	0.000000	192.000000	0.000000	978.000000	825.000000	3.000000	13.520000
212.500000	0.000000	100.400002	159.300003	8.700000	1007.799988	903.599976	100.000000	42.919998
146.000000	230.000000	0.000000	202.000000	3.000000	827.000000	872.000000	28.000000	33.060001
342.000000	38.000000	0.000000	228.000000	0.000000	932.000000	670.000000	90.000000	50.459999
250.199997	166.800003	0.000000	203.500000	0.000000	977.599976	694.099976	28.000000	36.959999
170.300003	155.500000	0.000000	185.699997	0.000000	1026.599976	724.299988	28.000000	25.730000
190.300003	0.000000	125.199997	166.600006	9.900000	1079.000000	798.900024	100.000000	33.560001
255.000000	99.000000	77.000000	189.000000	6.000000	919.000000	749.000000	28.000000	33.799999
122.599998	183.899994	0.000000	203.500000	0.000000	958.200012	800.099976	28.000000	24.290001
231.800003	0.000000	121.599998	174.000000	6.700000	1056.400024	778.500000	28.000000	33.730000
213.500000	0.000000	174.199997	154.600006	11.700000	1052.300049	775.500000	3.000000	17.370001
290.399994	0.000000	96.199997	168.100006	9.400000	961.200012	865.000000	28.000000	34.740002
181.399994	0.000000	167.000000	169.600006	7.600000	1055.599976	777.799988	28.000000	27.770000
173.000000	116.000000	0.000000	192.000000	0.000000	946.799988	856.799988	90.000000	32.099998
173.500000	50.099998	173.500000	164.800003	6.500000	1006.200012	793.500000	28.000000	38.200001
167.399994	129.899994	128.600006	175.500000	7.800000	1006.299988	746.599976	28.000000	41.200001
212.500000	0.000000	100.400002	159.300003	8.700000	1007.799988	903.599976	3.000000	13.540000
167.000000	75.400002	167.000000	164.000000	7.900000	1007.299988	770.099976	3.000000	15.520000
525.000000	0.000000	0.000000	189.000000	0.000000	1125.000000	613.000000	180.000000	61.919998
166.000000	260.000000	0.000000	183.000000	13.000000	859.000000	827.000000	28.000000	37.910000
212.100006	0.000000	121.599998	180.300003	5.700000	1057.599976	779.299988	100.000000	39.610001
298.100006	0.000000	107.500000	163.600006	12.800000	953.200012	784.000000	28.000000	35.869999
385.000000	0.000000	136.000000	158.000000	20.000000	903.000000	768.000000	28.000000	55.549999
183.899994	122.599998	0.000000	203.500000	0.000000	959.200012	800.000000	7.000000	10.790000
323.700012	282.799988	0.000000	183.800003	10.300000	942.700012	659.900024	7.000000	49.799999
165.000000	128.500000	132.100006	175.100006	8.100000	1005.799988	746.599976	3.000000	19.420000
362.600006	189.000000	0.000000	164.899994	11.600000	944.700012	755.799988	28.000000	71.300003
284.000000	119.699997	0.000000	168.300003	7.200000	970.400024	794.200012	28.000000	40.930000
155.199997	183.899994	143.199997	193.800003	9.200000	879.599976	698.500000	28.000000	28.990000
162.000000	207.000000	172.000000	216.000000	10.000000	822.000000	638.000000	28.000000	39.840000
157.000000	236.000000	0.000000	192.000000	0.000000	935.400024	781.200012	90.000000	43.380001
264.500000	111.000000	86.500000	195.500000	5.900000	832.599976	790.400024	28.000000	41.540001
250.000000	0.000000	95.699997	187.399994	5.500000	956.900024	861.200012	14.000000	24.920000
212.100006	0.000000	121.599998	180.300003	5.700000	1057.599976	779.299988	28.000000	24.900000
425.000000	106.300003	0.000000	153.500000	16.500000	852.099976	887.099976	28.000000	60.290001
374.299988	0.000000	0.000000	190.199997	6.700000	1013.200012	730.400024	28.000000	39.060001
359.000000	19.000000	141.000000	154.000000	10.900000	942.000000	801.000000	7.000000	35.750000
531.299988	0.000000	0.000000	141.800003	28.200001	852.099976	893.700012	56.000000	58.799999
425.000000	106.300003	0.000000	153.500000	16.500000	852.099976	887.099976	28.000000	60.290001
389.899994	189.000000	0.000000	145.899994	22.000000	944.700012	755.799988	3.000000	40.599998
475.000000	0.000000	0.000000	228.000000	0.000000	932.000000	594.000000	90.000000	42.230000
150.899994	0.000000	183.899994	166.600006	11.600000	991.200012	772.200012	28.000000	15.570000
302.000000	0.000000	0.000000	203.000000	0.000000	974.000000	817.000000	180.000000	26.740000
331.000000	0.000000	0.000000	192.000000	0.000000	879.000000	825.000000	3.000000	13.520000
132.000000	206.500000	160.899994	178.899994	5.500000	866.900024	735.599976	28.000000	33.310001
214.899994	53.799999	121.900002	155.600006	9.600000	1014.299988	780.599976	14.000000	38.599998
149.500000	236.000000	0.000000	175.800003	12.600000	846.799988	892.700012	28.000000	32.959999
202.000000	11.000000	141.000000	206.000000	1.700000	942.000000	801.000000	56.000000	23.250000
139.600006	209.399994	0.000000	192.000000	0.000000	1047.000000	806.900024	28.000000	28.240000
500.100006	0.000000	0.000000	200.000000	3.000000	1124.400024	613.200012	28.000000	44.130001
374.000000	189.199997	0.000000	170.100006	10.100000	926.099976	756.700012	91.000000	64.900002
230.000000	0.000000	118.300003	195.500000	4.600000	1029.400024	758.599976	56.000000	31.540001
380.000000	0.000000	0.000000	228.000000	0.000000	932.000000	670.000000	365.000000	52.520000
317.899994	0.000000	126.500000	209.699997	5.700000	860.500000	736.599976	28.000000	40.060001
200.000000	133.000000	0.000000	192.000000	0.000000	965.400024	806.200012	3.000000	11.410000
194.699997	0.000000	100.500000	170.199997	7.500000	998.000000	901.799988	28.000000	37.270000
251.399994	0.000000	118.300003	188.500000	5.800000	1028.400024	757.700012	100.000000	43.580002
307.000000	0.000000	0.000000	193.000000	0.000000	968.000000	812.000000	90.000000	32.919998
362.600006	189.000000	0.000000	164.899994	11.600000	944.700012	755.799988	7.000000	55.900002
389.899994	189.000000	0.000000	145.899994	22.000000	944.700012	755.799988	28.000000	74.500000
350.000000	0.000000	0.000000	203.000000	0.000000	974.000000	775.000000	56.000000	29.980000
212.000000	0.000000	124.800003	159.000000	7.800000	1085.400024	799.500000	14.000000	31.350000
152.699997	144.699997	0.000000	178.100006	8.000000	999.700012	822.200012	28.000000	19.010000
149.000000	236.000000	0.000000	176.000000	13.000000	847.000000	893.000000	28.000000	32.959999
238.000000	0.000000	0.000000	186.000000	0.000000	1119.000000	789.000000	28.000000	17.540001
122.599998	183.899994	0.000000	203.500000	0.000000	958.200012	800.099976	7.000000	10.350000
313.000000	0.000000	0.000000	178.000000	8.000000	1000.000000	822.000000	28.000000	25.100000
284.000000	15.000000	141.000000	179.000000	5.500000	842.000000	801.000000	56.000000	44.520000
475.000000	118.800003	0.000000	181.100006	8.900000	852.099976	781.500000	3.000000	37.799999
230.000000	0.000000	118.300003	195.500000	4.600000	1029.400024	758.599976	14.000000	20.080000
133.100006	210.199997	0.000000	195.699997	3.100000	949.400024	795.299988	28.000000	28.940001
349.000000	0.000000	0.000000	192.000000	0.000000	1047.000000	806.000000	360.000000	42.130001
133.000000	200.000000	0.000000	192.000000	0.000000	927.400024	839.200012	3.000000	6.880000
300.000000	0.000000	0.000000	184.000000	0.000000	1075.000000	795.000000	28.000000	26.850000
145.899994	230.500000	0.000000	202.500000	3.400000	827.000000	871.799988	28.000000	32.720001
167.399994	129.899994	128.600006	175.500000	7.800000	1006.299988	746.599976	100.000000	53.660000
251.800003	0.000000	99.900002	146.100006	12.400000	1006.000000	899.799988	3.000000	21.020000
190.000000	190.000000	0.000000	228.000000	0.000000	932.000000	670.000000	365.000000	53.689999
158.600006	148.899994	116.000000	175.100006	15.000000	953.299988	719.700012	28.000000	27.680000
250.000000	0.000000	95.699997	187.399994	5.500000	956.900024	861.200012	28.000000	29.219999
231.800003	0.000000	121.599998	174.000000	6.700000	1056.400024	778.500000	14.000000	26.770000
333.000000	0.000000	0.000000	192.000000	0.000000	931.200012	842.599976	7.000000	23.400000
318.799988	212.500000	0.000000	155.699997	14.300000	852.099976	880.400024	3.000000	25.200001
359.000000	19.000000	141.000000	154.000000	10.900000	942.000000	801.000000	7.000000	38.610001
281.000000	0.000000	0.000000	186.000000	0.000000	1104.000000	774.000000	28.000000	22.440001
246.800003	0.000000	125.099998	143.300003	12.000000	1086.800049	800.900024	56.000000	60.320000
332.500000	142.500000	0.000000	228.000000	0.000000	932.000000	594.000000	90.000000	37.720001
165.000000	0.000000	143.600006	163.800003	0.000000	1005.599976	900.900024	28.000000	26.200001
337.899994	189.000000	0.000000	174.899994	9.500000	944.700012	755.799988	3.000000	24.100000
218.899994	0.000000	124.099998	158.500000	11.300000	1078.699951	794.900024	56.000000	37.270000
214.899994	53.799999	121.900002	155.600006	9.600000	1014.299988	780.599976	100.000000	56.630001
349.000000	0.000000	0.000000	192.000000	0.000000	1047.000000	806.900024	3.000000	15.050000
284.000000	15.000000	141.000000	179.000000	5.500000	842.000000	801.000000	28.000000	43.730000
288.399994	121.000000	0.000000	177.399994	7.000000	907.900024	829.500000	28.000000	42.139999
157.000000	236.000000	0.000000	192.000000	0.000000	935.400024	781.200012	7.000000	16.889999
359.000000	19.000000	141.000000	154.000000	10.900000	942.000000	801.000000	56.000000	66.779999
315.000000	137.000000	0.000000	145.000000	5.900000	1130.000000	745.000000	28.000000	81.750000
393.000000	0.000000	0.000000	192.000000	0.000000	940.599976	785.599976	7.000000	27.740000
436.000000	0.000000	0.000000	218.000000	0.000000	838.400024	719.700012	28.000000	23.850000
491.000000	26.000000	123.000000	210.000000	3.900000	882.000000	699.000000	56.000000	59.590000
280.000000	129.000000	100.000000	172.000000	9.000000	825.000000	805.000000	28.000000	52.820000
480.000000	0.000000	0.000000	192.000000	0.000000	936.200012	712.200012	7.000000	34.570000
388.600006	97.099998	0.000000	157.899994	12.100000	852.099976	925.700012	28.000000	50.700001
181.899994	272.799988	0.000000	185.699997	0.000000	1012.400024	714.299988	28.000000	27.940001
298.100006	0.000000	107.000000	186.399994	6.100000	879.000000	815.200012	28.000000	42.639999
160.000000	128.000000	122.000000	182.000000	6.400000	824.000000	879.000000	28.000000	39.400002
155.000000	0.000000	143.000000	193.000000	9.000000	1047.000000	697.000000	28.000000	12.460000
295.700012	0.000000	95.599998	171.500000	8.900000	955.099976	859.200012	28.000000	39.939999
339.000000	0.000000	0.000000	197.000000	0.000000	968.000000	781.000000	365.000000	38.889999
362.600006	189.000000	0.000000	164.899994	11.600000	944.700012	755.799988	56.000000	77.300003
198.600006	132.399994	0.000000	192.000000	0.000000	978.400024	825.500000	90.000000	38.070000
192.000000	288.000000	0.000000	192.000000	0.000000	929.799988	716.099976	3.000000	12.790000
397.000000	0.000000	0.000000	185.699997	0.000000	1040.599976	734.299988	28.000000	33.080002
525.000000	0.000000	0.000000	189.000000	0.000000	1125.000000	613.000000	28.000000	55.939999
213.699997	0.000000	174.699997	154.800003	10.200000	1053.500000	776.400024	56.000000	46.639999
181.399994	0.000000	167.000000	169.600006	7.600000	1055.599976	777.799988	14.000000	21.600000
213.699997	98.099998	24.500000	181.699997	6.900000	1065.800049	785.400024	56.000000	50.770000
313.299988	262.200012	0.000000	175.500000	8.600000	1046.900024	611.799988	7.000000	42.799999
251.399994	0.000000	118.300003	192.899994	5.800000	1043.599976	754.299988	3.000000	11.980000
277.000000	117.000000	91.000000	191.000000	7.000000	946.000000	666.000000	28.000000	43.570000
212.100006	0.000000	121.599998	180.300003	5.700000	1057.599976	779.299988	3.000000	12.470000
355.899994	0.000000	141.600006	193.300003	11.000000	801.400024	778.400024	28.000000	40.869999
190.699997	0.000000	125.400002	162.100006	7.800000	1090.000000	804.000000	56.000000	35.340000
228.000000	342.100006	0.000000	185.699997	0.000000	955.799988	674.299988	28.000000	39.700001
173.000000	116.000000	0.000000	192.000000	0.000000	946.799988	856.799988	3.000000	6.940000
198.600006	132.399994	0.000000	192.000000	0.000000	978.400024	825.500000	28.000000	28.020000
173.000000	116.000000	0.000000	192.000000	0.000000	946.799988	856.799988	7.000000	11.390000
168.000000	42.099998	163.800003	121.800003	5.700000	1058.699951	780.099976	100.000000	39.230000
193.500000	290.200012	0.000000	185.699997	0.000000	998.200012	704.299988	7.000000	17.200001
362.600006	189.000000	0.000000	164.899994	11.600000	944.700012	755.799988	91.000000	79.300003
342.000000	38.000000	0.000000	228.000000	0.000000	932.000000	670.000000	365.000000	56.139999
289.000000	0.000000	0.000000	192.000000	0.000000	913.200012	895.299988	3.000000	11.650000
281.000000	0.000000	0.000000	186.000000	0.000000	1104.000000	774.000000	7.000000	14.500000
213.800003	98.099998	24.500000	181.699997	6.700000	1066.000000	785.500000	14.000000	17.840000
222.399994	0.000000	96.699997	189.300003	4.500000	967.099976	870.299988	56.000000	29.450001
475.000000	0.000000	0.000000	228.000000	0.000000	932.000000	594.000000	180.000000	42.619999
251.399994	0.000000	118.300003	188.500000	6.400000	1028.400024	757.700012	56.000000	36.639999
213.800003	98.099998	24.500000	181.699997	6.700000	1066.000000	785.500000	3.000000	13.180000
289.000000	0.000000	0.000000	192.000000	0.000000	913.200012	895.299988	28.000000	25.570000
531.299988	0.000000	0.000000	141.800003	28.200001	852.099976	893.700012	3.000000	41.299999
310.000000	142.800003	0.000000	167.899994	10.000000	914.299988	804.000000	28.000000	45.299999
250.199997	166.800003	0.000000	203.500000	0.000000	977.599976	694.099976	7.000000	19.350000
218.899994	0.000000	124.099998	158.500000	11.300000	1078.699951	794.900024	100.000000	46.230000
108.300003	162.399994	0.000000	203.500000	0.000000	938.200012	849.000000	28.000000	20.590000
475.000000	118.800003	0.000000	181.100006	8.900000	852.099976	781.500000	91.000000	74.190002
213.500000	0.000000	174.199997	159.199997	11.700000	1043.599976	771.900024	28.000000	44.639999
144.800003	0.000000	133.600006	180.800003	11.100000	979.500000	811.500000	28.000000	13.200000
339.000000	0.000000	0.000000	197.000000	0.000000	968.000000	781.000000	180.000000	36.450001
339.000000	0.000000	0.000000	197.000000	0.000000	968.000000	781.000000	28.000000	32.040001
349.000000	0.000000	0.000000	192.000000	0.000000	1056.000000	809.000000	120.000000	40.860001
167.399994	129.899994	128.600006	175.500000	7.800000	1006.299988	746.599976	14.000000	31.809999
275.000000	180.000000	120.000000	162.000000	10.400000	830.000000	765.000000	28.000000	76.239998
251.399994	0.000000	118.300003	188.500000	6.400000	1028.400024	757.700012	14.000000	24.430000
277.000000	0.000000	0.000000	191.000000	0.000000	968.000000	856.000000	360.000000	33.700001
158.000000	0.000000	195.000000	220.000000	11.000000	898.000000	713.000000	28.000000	8.540000
194.699997	0.000000	100.500000	170.199997	7.500000	998.000000	901.799988	56.000000	43.389999
116.000000	173.000000	0.000000	192.000000	0.000000	909.799988	891.900024	3.000000	6.280000
350.000000	0.000000	0.000000	203.000000	0.000000	974.000000	775.000000	90.000000	31.350000
252.300003	0.000000	98.800003	146.300003	14.200000	987.799988	889.000000	100.000000	60.950001
296.000000	0.000000	0.000000	192.000000	0.000000	1085.000000	765.000000	28.000000	21.650000
332.500000	142.500000	0.000000	228.000000	0.000000	932.000000	594.000000	180.000000	39.779999
286.299988	200.899994	0.000000	144.699997	11.200000	1004.599976	803.700012	56.000000	72.989998
313.000000	161.000000	0.000000	178.000000	10.000000	917.000000	759.000000	28.000000	52.439999
153.000000	145.000000	0.000000	178.000000	8.000000	1000.000000	822.000000	28.000000	19.010000
380.000000	95.000000	0.000000	228.000000	0.000000	932.000000	594.000000	180.000000	40.759998
146.000000	173.000000	0.000000	182.000000	3.000000	986.000000	817.000000	28.000000	23.740000
260.899994	100.500000	78.300003	200.600006	8.600000	864.500000	761.500000	28.000000	32.400002
450.100006	50.000000	0.000000	200.000000	3.000000	1124.400024	613.200012	28.000000	39.380001
325.000000	0.000000	0.000000	184.000000	0.000000	1063.000000	783.000000	7.000000	17.540001
323.700012	282.799988	0.000000	183.800003	10.300000	942.700012	659.900024	28.000000	74.699997
133.000000	210.000000	0.000000	196.000000	3.000000	949.000000	795.000000	28.000000	31.030001
323.700012	282.799988	0.000000	183.800003	10.300000	942.700012	659.900024	3.000000	28.299999
451.000000	0.000000	0.000000	165.000000	11.300000	1030.000000	745.000000	28.000000	78.800003
397.000000	17.200001	158.000000	167.000000	20.799999	967.000000	633.000000	28.000000	55.650002
149.000000	117.599998	91.699997	182.899994	7.100000	953.400024	780.299988	28.000000	23.520000
305.299988	203.500000	0.000000	203.500000	0.000000	965.400024	631.000000	28.000000	43.380001
155.600006	243.500000	0.000000	180.300003	10.700000	1022.000000	697.700012	28.000000	37.360001
165.000000	0.000000	143.600006	163.800003	0.000000	1005.599976	900.900024	14.000000	16.879999
379.500000	151.199997	0.000000	153.899994	15.900000	1134.300049	605.000000	7.000000	47.099998
260.000000	101.000000	78.000000	171.000000	10.000000	936.000000	763.000000	28.000000	49.770000
480.000000	0.000000	0.000000	192.000000	0.000000	936.000000	721.000000	28.000000	43.889999
362.600006	189.000000	0.000000	164.899994	11.600000	944.700012	755.799988	7.000000	55.900002
200.000000	133.000000	0.000000	192.000000	0.000000	965.400024	806.200012	90.000000	43.250000
192.000000	288.000000	0.000000	192.000000	0.000000	929.799988	716.099976	7.000000	21.480000
230.000000	0.000000	118.300003	195.500000	4.600000	1029.400024	758.599976	100.000000	35.340000
310.000000	0.000000	0.000000	192.000000	0.000000	1012.000000	830.000000	7.000000	17.240000
540.000000	0.000000	0.000000	173.000000	0.000000	1125.000000	613.000000	28.000000	67.309998
218.899994	0.000000	124.099998	158.500000	11.300000	1078.699951	794.900024	3.000000	15.340000
380.000000	0.000000	0.000000	228.000000	0.000000	932.000000	670.000000	180.000000	53.099998
192.000000	288.000000	0.000000	192.000000	0.000000	929.799988	716.099976	28.000000	39.320000
290.399994	0.000000	96.199997	168.100006	9.400000	961.200012	865.000000	100.000000	48.970001
148.100006	0.000000	182.100006	181.399994	15.000000	838.900024	884.299988	28.000000	15.530000
475.000000	0.000000	59.000000	142.000000	1.900000	1098.000000	641.000000	28.000000	57.230000
322.200012	0.000000	115.599998	196.000000	10.400000	817.900024	813.400024	28.000000	31.180000
295.799988	0.000000	0.000000	185.699997	0.000000	1091.400024	769.299988	28.000000	25.219999
251.399994	0.000000	118.300003	188.500000	5.800000	1028.400024	757.700012	56.000000	36.970001
167.000000	187.000000	195.000000	185.000000	7.000000	898.000000	636.000000	28.000000	23.889999
362.600006	189.000000	0.000000	164.899994	11.600000	944.700012	755.799988	3.000000	35.299999
334.000000	17.600000	158.000000	189.000000	15.300000	967.000000	633.000000	28.000000	44.330002
236.899994	91.699997	71.500000	246.899994	6.000000	852.900024	695.400024	28.000000	28.629999
355.000000	19.000000	97.000000	145.000000	13.100000	967.000000	871.000000	28.000000	44.029999
160.199997	188.000000	146.399994	203.199997	11.300000	828.700012	709.700012	28.000000	35.310001
116.000000	173.000000	0.000000	192.000000	0.000000	909.799988	891.900024	7.000000	10.090000
151.000000	0.000000	185.000000	167.000000	16.000000	1074.000000	678.000000	28.000000	13.460000
254.000000	0.000000	0.000000	198.000000	0.000000	968.000000	863.000000	365.000000	29.790001
310.000000	0.000000	0.000000	192.000000	0.000000	971.000000	850.599976	3.000000	9.870000
190.000000	190.000000	0.000000	228.000000	0.000000	932.000000	670.000000	180.000000	46.930000
393.000000	0.000000	0.000000	192.000000	0.000000	940.000000	758.000000	28.000000	39.580002
186.199997	124.099998	0.000000	185.699997	0.000000	1083.400024	764.299988	7.000000	8.000000
289.000000	0.000000	0.000000	192.000000	0.000000	913.200012	895.299988	90.000000	32.070000
277.100006	0.000000	97.400002	160.600006	11.800000	973.900024	875.599976	28.000000	48.279999
122.599998	183.899994	0.000000	203.500000	0.000000	958.200012	800.099976	90.000000	33.189999
236.000000	157.000000	0.000000	192.000000	0.000000	972.599976	749.099976	90.000000	47.779999
425.000000	106.300003	0.000000	153.500000	16.500000	852.099976	887.099976	91.000000	65.199997
200.000000	133.000000	0.000000	192.000000	0.000000	965.400024	806.200012	7.000000	17.170000
251.399994	0.000000	118.300003	188.500000	6.400000	1028.400024	757.700012	3.000000	13.120000
143.600006	0.000000	174.899994	158.399994	17.900000	942.700012	844.500000	28.000000	15.420000
475.000000	0.000000	0.000000	228.000000	0.000000	932.000000	594.000000	270.000000	42.130001
313.299988	0.000000	113.000000	178.500000	8.000000	1001.900024	688.700012	28.000000	36.799999
356.000000	0.000000	142.000000	193.000000	11.000000	801.000000	778.000000	28.000000	40.869999
145.000000	116.000000	119.000000	184.000000	5.700000	833.000000	880.000000	28.000000	29.160000
359.000000	19.000000	141.000000	154.000000	10.900000	942.000000	801.000000	3.000000	25.120001
336.500000	0.000000	0.000000	181.899994	3.400000	985.799988	816.799988	28.000000	44.869999
336.000000	0.000000	0.000000	182.000000	3.000000	986.000000	817.000000	28.000000	44.860001
277.100006	0.000000	97.400002	160.600006	11.800000	973.900024	875.599976	56.000000	51.040001
491.000000	26.000000	123.000000	210.000000	3.900000	882.000000	699.000000	7.000000	33.490002
116.000000	173.000000	0.000000	192.000000	0.000000	909.799988	891.900024	28.000000	22.350000
427.500000	47.500000	0.000000	228.000000	0.000000	932.000000	594.000000	7.000000	35.080002
236.000000	0.000000	0.000000	193.000000	0.000000	968.000000	885.000000	365.000000	25.080000
222.399994	0.000000	96.699997	189.300003	4.500000	967.099976	870.299988	14.000000	24.450001
213.800003	98.099998	24.500000	181.699997	6.700000	1066.000000	785.500000	28.000000	40.230000
401.799988	94.699997	0.000000	147.399994	11.400000	946.799988	852.099976	28.000000	68.500000
302.000000	0.000000	0.000000	203.000000	0.000000	974.000000	817.000000	28.000000	21.750000
153.100006	145.000000	113.000000	178.500000	8.000000	867.200012	824.000000	28.000000	26.230000
228.000000	342.100006	0.000000	185.699997	0.000000	955.799988	674.299988	7.000000	21.920000
236.000000	157.000000	0.000000	192.000000	0.000000	972.599976	749.099976	3.000000	13.570000
362.600006	189.000000	0.000000	164.899994	11.600000	944.700012	755.799988	56.000000	77.300003
376.000000	0.000000	0.000000	214.600006	0.000000	1003.500000	762.400024	100.000000	43.060001
382.500000	0.000000	0.000000	185.699997	0.000000	1047.800049	739.299988	7.000000	24.070000
303.600006	139.899994	0.000000	213.500000	6.200000	895.500000	722.500000	28.000000	33.419998
405.000000	0.000000	0.000000	175.000000	0.000000	1120.000000	695.000000	28.000000	52.299999
218.899994	0.000000	124.099998	158.500000	11.300000	1078.699951	794.900024	14.000000	26.049999
362.600006	189.000000	0.000000	164.899994	11.600000	944.700012	755.799988	7.000000	22.900000
298.000000	0.000000	107.000000	210.000000	11.000000	880.000000	744.000000	28.000000	31.870001
200.000000	133.000000	0.000000	192.000000	0.000000	965.400024	806.200012	28.000000	30.440001
425.000000	106.300003	0.000000	151.399994	18.600000	936.000000	803.700012	56.000000	64.900002
359.000000	19.000000	141.000000	154.000000	10.900000	942.000000	801.000000	3.000000	23.639999
250.000000	180.000000	95.000000	159.000000	9.500000	860.000000	800.000000	28.000000	67.870003
313.299988	262.200012	0.000000	175.500000	8.600000	1046.900024	611.799988	56.000000	64.900002
362.600006	189.000000	0.000000	164.899994	11.600000	944.700012	755.799988	91.000000	79.300003
167.399994	129.899994	128.600006	175.500000	7.800000	1006.299988	746.599976	3.000000	14.940000
139.699997	163.899994	127.699997	236.699997	5.800000	868.599976	655.599976	28.000000	35.230000
141.899994	166.600006	129.699997	173.500000	10.900000	882.599976	785.299988	28.000000	44.610001
157.000000	214.000000	152.000000	200.000000	9.000000	819.000000	704.000000	28.000000	33.049999
159.000000	187.000000	0.000000	176.000000	11.000000	990.000000	789.000000	28.000000	32.759998
313.000000	145.000000	0.000000	178.000000	8.000000	867.000000	824.000000	28.000000	44.389999
540.000000	0.000000	0.000000	173.000000	0.000000	1125.000000	613.000000	90.000000	69.660004
182.000000	45.200001	122.000000	170.199997	8.200000	1059.400024	780.700012	28.000000	31.270000
251.399994	0.000000	118.300003	188.500000	6.400000	1028.400024	757.700012	28.000000	32.660000
381.399994	0.000000	0.000000	185.699997	0.000000	1104.599976	784.299988	28.000000	22.490000
251.399994	0.000000	118.300003	188.500000	6.400000	1028.400024	757.700012	100.000000	44.209999
439.000000	177.000000	0.000000	186.000000	11.100000	884.900024	707.900024	56.000000	71.699997
380.000000	0.000000	0.000000	228.000000	0.000000	932.000000	670.000000	270.000000	53.299999
288.000000	192.000000	0.000000	192.000000	0.000000	932.000000	717.799988	3.000000	16.110001
238.100006	0.000000	94.099998	186.699997	7.000000	949.900024	847.000000	56.000000	39.590000
237.500000	237.500000	0.000000	228.000000	0.000000	932.000000	594.000000	180.000000	36.250000
424.000000	22.000000	132.000000	168.000000	8.900000	822.000000	750.000000	7.000000	40.290001
178.000000	129.800003	118.599998	179.899994	3.600000	1007.299988	746.799988	28.000000	39.160000
290.399994	0.000000	96.199997	168.100006	9.400000	961.200012	865.000000	14.000000	34.669998
382.000000	0.000000	0.000000	185.000000	0.000000	1047.000000	739.000000	28.000000	37.419998
250.000000	0.000000	95.699997	191.800003	5.300000	948.900024	857.200012	3.000000	8.490000
425.000000	106.300003	0.000000	151.399994	18.600000	936.000000	803.700012	7.000000	46.799999
190.300003	0.000000	125.199997	166.600006	9.900000	1079.000000	798.900024	28.000000	24.850000
238.100006	0.000000	0.000000	185.699997	0.000000	1118.800049	789.299988	7.000000	10.340000
295.700012	0.000000	95.599998	171.500000	8.900000	955.099976	859.200012	3.000000	22.950001
212.000000	141.300003	0.000000	203.500000	0.000000	973.400024	750.000000	7.000000	15.030000
275.100006	0.000000	121.400002	159.500000	9.900000	1053.599976	777.500000	3.000000	23.799999
321.000000	164.000000	0.000000	190.000000	5.000000	870.000000	774.000000	28.000000	57.209999
425.000000	106.300003	0.000000	153.500000	16.500000	852.099976	887.099976	3.000000	33.400002
249.100006	0.000000	98.800003	158.100006	12.800000	987.799988	889.000000	56.000000	42.029999
387.000000	20.000000	94.000000	157.000000	11.600000	938.000000	845.000000	56.000000	61.459999
239.600006	359.399994	0.000000	185.699997	0.000000	941.599976	664.299988	7.000000	25.420000
284.000000	120.000000	0.000000	168.000000	7.000000	970.000000	794.000000	28.000000	40.930000
236.000000	0.000000	0.000000	194.000000	0.000000	968.000000	885.000000	90.000000	21.950001
362.600006	189.000000	0.000000	164.899994	11.600000	944.700012	755.799988	3.000000	35.299999
194.699997	0.000000	100.500000	165.600006	7.500000	1006.400024	905.900024	100.000000	37.340000
159.000000	149.000000	116.000000	175.000000	15.000000	953.000000	720.000000	28.000000	27.680000
331.000000	0.000000	0.000000	192.000000	0.000000	1025.000000	821.000000	120.000000	39.380001
331.000000	170.000000	0.000000	195.000000	8.000000	811.000000	802.000000	28.000000	56.610001
164.600006	0.000000	150.399994	181.600006	11.700000	1023.299988	728.900024	28.000000	18.030001
213.699997	98.099998	24.500000	181.699997	6.900000	1065.800049	785.400024	28.000000	45.709999
151.000000	0.000000	184.000000	167.000000	12.000000	991.000000	772.000000	28.000000	15.570000
318.000000	0.000000	126.000000	210.000000	6.000000	861.000000	737.000000	28.000000	40.060001
139.600006	209.399994	0.000000	192.000000	0.000000	1047.000000	806.900024	90.000000	39.360001
304.799988	0.000000	99.599998	196.000000	9.800000	959.400024	705.200012	28.000000	30.120001
388.600006	97.099998	0.000000	157.899994	12.100000	852.099976	925.700012	7.000000	34.900002
375.000000	93.800003	0.000000	126.599998	23.400000	852.099976	992.599976	7.000000	45.700001
214.899994	53.799999	121.900002	155.600006	9.600000	1014.299988	780.599976	3.000000	18.020000
310.000000	0.000000	0.000000	192.000000	0.000000	970.000000	850.000000	7.000000	14.990000
250.000000	0.000000	95.699997	191.800003	5.300000	948.900024	857.200012	100.000000	41.160000
173.000000	116.000000	0.000000	192.000000	0.000000	946.799988	856.799988	28.000000	24.280001
265.000000	111.000000	86.000000	195.000000	6.000000	833.000000	790.000000	28.000000	41.540001
250.000000	0.000000	95.699997	191.800003	5.300000	948.900024	857.200012	56.000000	39.639999
424.000000	22.000000	132.000000	178.000000	8.500000	822.000000	750.000000	56.000000	65.699997
252.100006	97.099998	75.599998	193.800003	8.300000	835.500000	821.400024	28.000000	33.400002
337.899994	189.000000	0.000000	174.899994	9.500000	944.700012	755.799988	56.000000	59.889999
213.699997	0.000000	174.699997	154.800003	10.200000	1053.500000	776.400024	28.000000	40.150002
149.000000	153.000000	194.000000	192.000000	8.000000	935.000000	623.000000	28.000000	24.580000
393.000000	0.000000	0.000000	192.000000	0.000000	940.599976	785.599976	3.000000	19.200001
229.699997	0.000000	118.199997	195.199997	6.100000	1028.099976	757.599976	56.000000	31.350000
133.000000	200.000000	0.000000	192.000000	0.000000	927.400024	839.200012	28.000000	27.870001
213.500000	0.000000	174.199997	159.199997	11.700000	1043.599976	771.900024	56.000000	51.259998
139.600006	209.399994	0.000000	192.000000	0.000000	1047.000000	806.900024	360.000000	44.700001
349.000000	0.000000	0.000000	192.000000	0.000000	1056.000000	809.000000	28.000000	33.610001
238.199997	158.800003	0.000000	185.699997	0.000000	1040.599976	734.299988	28.000000	26.910000
168.899994	42.200001	124.300003	158.300003	10.800000	1080.800049	796.200012	28.000000	31.120001
277.200012	97.800003	24.500000	160.699997	11.200000	1061.699951	782.500000	14.000000	47.709999
295.000000	0.000000	0.000000	185.000000	0.000000	1069.000000	769.000000	7.000000	14.800000
427.500000	47.500000	0.000000	228.000000	0.000000	932.000000	594.000000	365.000000	43.700001
446.000000	24.000000	79.000000	162.000000	11.600000	967.000000	712.000000	7.000000	52.009998
190.699997	0.000000	125.400002	162.100006	7.800000	1090.000000	804.000000	14.000000	21.059999
313.299988	262.200012	0.000000	175.500000	8.600000	1046.900024	611.799988	91.000000	66.599998
167.000000	75.400002	167.000000	164.000000	7.900000	1007.299988	770.099976	14.000000	32.900002
424.000000	22.000000	132.000000	178.000000	8.500000	822.000000	750.000000	28.000000	62.049999
251.800003	0.000000	99.900002	146.100006	12.400000	1006.000000	899.799988	100.000000	45.369999
480.000000	0.000000	0.000000	192.000000	0.000000	936.000000	721.000000	3.000000	24.389999
102.000000	153.000000	0.000000	192.000000	0.000000	887.000000	942.000000	3.000000	4.570000
148.000000	0.000000	182.000000	181.000000	15.000000	839.000000	884.000000	28.000000	15.520000
237.000000	92.000000	71.000000	247.000000	6.000000	853.000000	695.000000	28.000000	28.629999
393.000000	0.000000	0.000000	192.000000	0.000000	940.000000	758.000000	90.000000	48.790001
480.000000	0.000000	0.000000	192.000000	0.000000	936.000000	721.000000	90.000000	54.279999
304.000000	140.000000	0.000000	214.000000	6.000000	895.000000	722.000000	28.000000	33.419998
144.000000	136.000000	106.000000	178.000000	7.000000	941.000000	774.000000	28.000000	26.139999
387.000000	20.000000	94.000000	157.000000	14.300000	938.000000	845.000000	3.000000	22.750000
349.000000	0.000000	0.000000	192.000000	0.000000	1047.000000	806.000000	180.000000	41.049999
331.000000	0.000000	0.000000	192.000000	0.000000	978.000000	825.000000	360.000000	41.240002
379.500000	151.199997	0.000000	153.899994	15.900000	1134.300049	605.000000	91.000000	56.500000
210.699997	316.100006	0.000000	185.699997	0.000000	977.000000	689.299988	28.000000	37.810001
136.000000	196.000000	98.000000	199.000000	6.000000	847.000000	783.000000	28.000000	26.969999
145.000000	0.000000	134.000000	181.000000	11.000000	979.000000	812.000000	28.000000	13.200000
376.000000	0.000000	0.000000	214.600006	0.000000	1003.500000	762.400024	56.000000	36.299999
152.600006	238.699997	0.000000	200.000000	6.300000	1001.799988	683.900024	28.000000	26.860001
