# Supplementary material for: A regularized stochastic configuration network based on weighted mean of vectors for regression
Source: PeerJ Comput Sci. 2023 May 30;9:e1382. doi: 10.7717/peerj-cs.1382 (PMC10280388; doi:10.7717/peerj-cs.1382)
Supplement: Supplemental Information 6 [file peerj-cs-09-1382-s006.csv]

1.0	0.0	2147.0	79.0	68.0	0.2	0.2	40671.0	53995.0	0.0	0.0	0.0	0.0	0.0	1.6	2.6	16.0	26.4	2.4	4670.0	1730946.0	95.0
0.0	0.0	170.0	18.0	21.0	0.2	0.2	448.0	8385.0	0.0	0.0	0.0	0.0	0.0	0.0	0.0	15.63	16.83	1.0	7278.0	1869002.0	97.0
15.0	3.0	2162.0	159.0	119.0	2.0	2.4	40899.0	31950.0	0.0	0.0	0.0	0.0	1.2	6.0	9.4	150.2	220.2	1.0	702.0	1021237.0	87.0
0.0	0.0	160.0	12.0	16.0	0.2	0.2	2085.0	8670.0	0.0	0.0	0.0	0.0	0.0	0.2	0.2	15.6	16.8	1.0	7248.0	1863704.0	98.0
5.0	1.0	330.0	39.0	38.0	0.4	0.4	34377.0	12185.0	0.0	0.0	0.0	0.0	0.0	1.0	1.2	37.8	47.6	1.4	633.0	1760253.0	90.0
0.0	0.0	1201.0	65.0	61.0	0.4	0.4	109352.0	58703.0	0.0	0.0	0.0	0.0	0.0	0.0	0.0	28.4	34.4	1.4	6854.0	1877461.0	96.0
1.0	0.0	5744.0	168.0	190.0	0.2	0.2	51175.0	189975.0	6.0	8.8	8.0	0.0	4.4	0.6	0.6	27.4	28.6	1.2	312.0	1013458.0	89.0
21.0	18.0	2799.0	291.0	211.0	0.6	0.4	374814.0	259868.0	2.6	4.8	4.8	0.0	0.0	1.0	1.0	35.4	71.0	172.0	87.0	13.0	0.0
0.0	0.0	264.0	42.0	33.0	0.2	0.2	1016.0	10116.0	0.0	0.0	0.0	0.0	0.0	0.4	0.8	15.63	18.44	1.4	1374.0	1749756.0	98.0
0.0	0.0	188.0	13.0	24.0	0.2	0.2	550.0	6777.0	0.0	0.0	0.0	0.0	0.0	0.0	0.0	15.6	16.8	1.0	5310.0	1859912.0	98.0
4.0	1.0	1983.0	191.0	152.0	0.8	0.8	258832.0	170579.0	0.0	0.0	0.0	0.0	0.0	1.2	1.6	65.0	65.6	3.2	1143.0	1535661.0	90.0
6.0	1.0	2348.0	144.0	103.0	2.4	0.8	37237.0	10148.0	0.2	0.2	0.2	0.0	0.2	1.0	1.0	121.8	166.8	2.4	298.0	1709362.0	92.0
25.0	9.0	4174.0	245.0	135.0	4.2	9.2	250833.0	42433.0	0.0	0.0	0.0	0.0	0.2	20.8	23.6	295.0	408.8	3.8	2630.0	1524755.0	75.0
0.0	0.0	596.0	45.0	196.0	0.2	0.2	6815.0	223361.0	1.8	1.8	1.8	0.0	0.0	0.4	0.4	15.6	19.6	1.0	165.0	1749568.0	96.0
3.0	0.0	1131.0	74.0	44.0	1.2	1.8	77364.0	8905.0	0.8	0.8	12.8	32.2	0.0	4.2	7.4	108.6	142.4	3.4	133.0	1703250.0	94.0
11.0	4.0	4406.0	177.0	151.0	5.2	5.2	146325.0	6300.0	2.4	2.6	2.6	0.0	4.6	11.4	11.8	202.0	418.4	3.4	233.0	1447301.0	85.0
17.0	24.0	807.0	47.0	65.0	0.4	0.4	2688.0	13620.0	0.0	0.0	0.0	0.0	0.0	5.99	5.99	28.34	39.32	1.5	701.0	1037450.0	93.0
5.0	2.0	1660.0	125.0	79.0	0.6	2.4	36704.0	25056.0	3.79	4.79	4.59	0.0	0.8	1.4	1.8	51.3	70.66	1.5	201.0	1001517.0	94.0
56.0	11.0	3910.0	259.0	163.0	10.78	37.13	183614.0	37938.0	6.99	21.96	46.51	56.29	3.59	39.32	46.51	505.59	767.07	1.0	159.0	1088988.0	59.0
18.0	23.0	192.0	14.0	33.0	0.2	0.2	427.0	14377.0	0.0	0.0	0.0	0.0	0.0	0.0	0.0	15.4	16.8	1.0	5274.0	1858256.0	98.0
1.0	1.0	369.0	166.0	52.0	0.2	0.2	328107.0	281166.0	0.0	0.0	0.0	0.0	0.0	0.0	0.0	15.6	17.0	2.6	5463.0	1828022.0	96.0
2.0	1.0	301.0	27.0	37.0	0.6	0.4	90093.0	15683.0	0.0	0.0	0.0	0.0	0.0	0.0	0.0	51.6	65.8	1.2	7435.0	1875941.0	97.0
1.0	0.0	4813.0	428.0	200.0	0.4	1.0	37103.0	65163.0	4.2	4.2	4.2	0.0	0.4	1.6	1.6	38.0	41.4	1.0	253.0	1129515.0	85.0
13.0	0.0	3583.0	179.0	136.0	1.39	1.59	170092.0	94875.0	0.0	0.0	0.0	0.0	0.2	11.95	21.91	111.16	183.07	3.2	566.0	1059437.0	83.0
5.0	1.0	1490.0	172.0	82.0	2.2	2.2	462717.0	19436.0	5.19	9.58	18.36	35.73	10.18	11.38	11.58	143.11	247.11	1.0	162.0	977095.0	89.0
5.0	0.0	883.0	47.0	52.0	1.0	2.6	18899.0	19440.0	3.8	4.6	4.2	0.0	1.0	2.0	2.2	56.8	98.0	1.0	276.0	1016429.0	95.0
10.0	9.0	579.0	87.0	71.0	0.6	2.0	22680.0	20401.0	0.0	0.0	0.0	0.0	0.0	0.8	0.8	53.2	65.0	2.6	843.0	1008656.0	96.0
3.0	1.0	1875.0	192.0	167.0	0.8	3.59	106247.0	23835.0	0.0	0.0	0.0	0.0	0.2	2.59	3.79	40.72	75.65	1.7	457.0	1089844.0	90.0
16.0	5.0	3425.0	578.0	238.0	0.4	0.2	1068774.0	1051345.0	5.6	10.2	10.2	0.0	10.2	3.6	3.8	40.4	85.8	2.6	177.0	1036813.0	81.0
11.0	11.0	2391.0	518.0	234.0	0.2	0.2	665687.0	661896.0	0.0	0.0	0.0	0.0	0.0	0.4	0.4	20.8	44.8	1.4	443.0	1044834.0	92.0
17.0	0.0	3902.0	411.0	355.0	15.4	35.4	284485.0	228809.0	5.4	15.6	23.6	28.6	0.0	11.8	13.0	544.2	1040.6	1.0	373.0	1079026.0	56.0
56.0	59.0	7625.0	694.0	826.0	4.8	5.0	525258.0	111782.0	0.0	0.0	0.0	0.0	0.2	3.4	5.4	338.4	467.2	7.0	2345.0	1370643.0	57.0
6.0	1.0	2414.0	249.0	163.0	1.2	3.6	583992.0	472149.0	2.0	2.6	2.6	0.8	0.8	11.0	15.8	61.0	133.4	167.0	89.0	10.0	0.0
2.0	0.0	4242.0	212.0	163.0	0.4	0.6	97711.0	77021.0	0.0	0.0	0.0	0.0	0.4	8.6	8.6	31.6	108.8	1.6	519.0	1069346.0	89.0
19.0	0.0	2078.0	120.0	40.0	2.8	3.6	103404.0	21483.0	1.4	1.6	1.6	0.0	0.0	21.0	33.4	175.6	254.6	1.6	281.0	1745158.0	90.0
10.0	2.0	2445.0	149.0	90.0	2.0	2.2	117296.0	33231.0	0.0	0.0	0.0	0.0	0.0	2.8	4.2	124.4	197.8	2.2	1678.0	1532469.0	89.0
3.0	2.0	3163.0	216.0	115.0	0.2	0.2	52430.0	54479.0	0.0	0.0	0.0	0.0	0.0	1.6	2.2	17.6	18.6	2.2	1400.0	1754115.0	86.0
1.0	0.0	5227.0	171.0	162.0	0.2	0.2	102624.0	56903.0	3.6	7.0	10.6	7.2	0.6	3.2	4.0	15.2	132.0	4.4	132.0	1013872.0	87.0
16.0	5.0	662.0	68.0	34.0	2.2	2.0	175605.0	58186.0	0.0	0.0	0.0	0.0	0.0	1.2	2.2	186.4	181.0	1.8	7836.0	1866947.0	88.0
6.0	3.0	2998.0	141.0	91.0	0.2	0.2	297845.0	265395.0	0.0	0.0	0.0	0.0	0.0	3.19	5.59	45.11	29.74	4.0	2531.0	1541389.0	93.0
18.0	28.0	281.0	22.0	19.0	0.2	0.2	3344.0	13554.0	0.0	0.0	0.0	0.0	0.0	0.0	0.0	16.23	19.04	1.2	6363.0	1852585.0	98.0
11.0	7.0	2207.0	147.0	111.0	0.4	0.6	53375.0	91504.0	9.6	36.2	89.0	199.6	1.0	2.8	3.0	64.0	143.2	1.0	319.0	1060714.0	89.0
8.0	5.0	2735.0	341.0	201.0	1.8	4.6	248991.0	30043.0	0.0	0.0	0.0	0.0	0.2	1.4	1.6	135.4	232.0	2.2	1094.0	1130794.0	83.0
6.0	0.0	1464.0	85.0	50.0	6.0	18.4	7508.0	8182.0	1.2	1.2	10.4	13.6	0.8	0.0	0.0	164.6	311.6	2.0	139.0	1751994.0	86.0
11.0	1.0	4532.0	628.0	554.0	5.59	1.8	588953.0	320435.0	0.2	0.2	0.2	0.0	2.0	9.98	17.37	298.4	493.81	5.0	314.0	1010052.0	72.0
2.0	1.0	162.0	12.0	15.0	0.2	0.2	7609.0	14038.0	0.0	0.0	0.0	0.0	0.0	0.0	0.0	16.0	16.8	1.0	6356.0	1848880.0	99.0
0.0	0.0	275.0	18.0	26.0	0.8	0.6	1420.0	23585.0	0.0	0.0	0.0	0.0	0.0	0.2	0.4	36.8	45.0	2.4	1333.0	1768075.0	93.0
2.0	1.0	297.0	40.0	41.0	0.4	0.4	2555.0	12235.0	1.2	1.2	1.2	0.0	0.6	0.2	0.2	32.34	39.92	2.0	351.0	1741625.0	93.0
4.0	0.0	1757.0	133.0	197.0	4.4	7.6	191605.0	173745.0	10.8	45.6	81.0	114.4	1.2	21.0	39.0	184.6	351.4	1.0	151.0	1036051.0	82.0
4.0	1.0	1552.0	247.0	219.0	3.4	1.0	141455.0	55801.0	0.0	0.0	0.0	0.0	0.0	0.2	0.2	169.4	238.2	2.2	6696.0	1838672.0	89.0
8.0	1.0	2878.0	174.0	87.0	1.0	1.6	202656.0	13263.0	0.0	0.0	0.0	0.0	0.2	7.6	14.2	131.2	198.8	1.6	3511.0	1745048.0	92.0
50.0	65.0	2292.0	357.0	201.0	0.4	1.8	181979.0	75166.0	5.8	9.2	16.2	15.4	1.4	5.4	8.0	33.8	87.0	147.0	88.0	12.0	0.0
14.0	6.0	1814.0	259.0	144.0	0.2	0.2	116743.0	26776.0	2.0	2.0	4.81	5.41	0.4	40.68	65.13	21.04	99.4	3.2	275.0	1045414.0	88.0
51.0	1.0	4103.0	279.0	205.0	11.4	32.4	174616.0	60155.0	7.0	19.2	44.8	78.4	0.4	6.4	9.8	391.8	749.2	2.0	155.0	1089586.0	61.0
156.0	143.0	6244.0	466.0	338.0	4.6	2.4	434226.0	246409.0	6.2	15.2	25.6	34.2	1.0	14.2	27.6	244.4	394.8	4.8	145.0	1325832.0	73.0
1.0	0.0	432.0	37.0	20.0	0.8	4.2	118932.0	4598.0	0.0	0.0	0.0	0.0	0.2	0.0	0.0	27.4	42.4	1.8	606.0	1760808.0	96.0
13.0	12.0	2527.0	254.0	144.0	0.2	0.2	516056.0	485338.0	0.0	0.0	0.0	0.0	107.58	25.95	26.15	37.72	238.12	2035.0	81.0	19.0	0.0
36.0	52.0	2326.0	155.0	77.0	0.8	1.2	9028.0	21940.0	2.2	17.2	23.2	43.2	0.0	0.2	0.2	45.8	66.8	1.0	148.0	1137347.0	90.0
2.0	1.0	3363.0	126.0	134.0	0.2	0.2	13163.0	176688.0	0.0	0.0	0.0	0.0	0.2	0.8	0.8	18.0	19.6	2.2	452.0	1523230.0	91.0
3.0	1.0	362.0	37.0	44.0	0.8	1.0	37567.0	32976.0	1.2	1.2	1.2	0.0	4.0	0.6	1.2	67.2	92.8	2.0	284.0	1719747.0	96.0
3.0	0.0	3195.0	239.0	212.0	2.4	0.8	69373.0	51394.0	0.2	1.6	1.2	0.0	1.2	0.0	0.0	120.76	207.98	2.0	448.0	1013560.0	88.0
14.0	1.0	5004.0	650.0	545.0	8.0	4.0	708302.0	41724.0	0.0	0.0	0.0	0.0	0.0	2.0	3.4	400.6	607.6	4.4	1679.0	1696723.0	71.0
20.0	18.0	4446.0	293.0	236.0	0.6	3.0	44120.0	46650.0	0.0	0.0	0.0	0.0	0.0	2.8	6.0	27.4	49.4	1.7	588.0	1016550.0	88.0
7.0	2.0	2404.0	211.0	153.0	1.4	2.61	76530.0	43705.0	0.4	0.4	0.4	0.0	0.0	5.01	7.41	76.95	129.86	298.0	89.0	11.0	0.0
1.0	0.0	884.0	73.0	186.0	0.2	0.2	30354.0	53613.0	2.0	2.2	2.2	0.0	0.4	1.4	2.2	22.4	17.2	2.8	969.0	1716299.0	95.0
8.0	2.0	4551.0	974.0	337.0	0.8	2.39	596214.0	74507.0	10.16	39.24	81.87	309.96	3.19	29.68	54.18	77.89	216.73	1.2	117.0	1038378.0	77.0
0.0	0.0	496.0	69.0	30.0	0.2	0.2	15309.0	7110.0	0.0	0.0	0.0	0.0	0.0	0.0	0.0	16.8	16.8	1.6	1054.0	1762960.0	91.0
1.0	0.0	1874.0	107.0	114.0	0.6	0.4	20679.0	184797.0	0.0	0.0	0.0	0.0	0.0	1.2	1.4	53.8	126.6	2.6	835.0	1017366.0	91.0
2.0	1.0	207.0	12.0	12.0	0.4	0.4	24104.0	7829.0	0.0	0.0	0.0	0.0	0.0	0.0	0.0	33.93	39.52	1.0	8585.0	1862052.0	98.0
46.0	66.0	2118.0	90.0	116.0	0.4	0.4	4054.0	20486.0	0.0	0.0	0.0	0.0	0.2	0.0	0.0	42.6	39.6	2.2	540.0	1724573.0	93.0
1.0	0.0	544.0	55.0	62.0	0.2	0.2	1943.0	19308.0	0.0	0.0	0.0	0.0	0.2	0.4	0.4	20.2	18.6	400.0	97.0	3.0	0.0
1.0	1.0	2068.0	199.0	138.0	0.4	1.6	139395.0	52225.0	1.4	1.6	1.6	0.0	0.6	61.88	63.67	158.68	181.24	1.0	321.0	1019960.0	86.0
14.0	0.0	4719.0	495.0	282.0	4.2	5.8	437927.0	35992.0	1.6	2.4	2.4	0.0	9.4	16.4	20.4	213.4	385.8	2.8	294.0	1048386.0	74.0
184.0	203.0	2908.0	312.0	123.0	0.4	1.6	1006792.0	24241.0	0.4	0.4	0.4	0.0	0.2	3.8	6.6	19.6	51.8	4.0	200.0	1110408.0	89.0
1.0	0.0	468.0	39.0	29.0	0.8	2.4	84829.0	9977.0	0.0	0.0	0.0	0.0	0.2	0.2	0.2	47.2	75.4	1.2	1272.0	1760781.0	96.0
51.0	69.0	1064.0	142.0	118.0	0.4	0.2	5288.0	24594.0	0.0	0.0	0.0	0.0	0.0	0.4	0.4	31.06	52.71	2.8	1752.0	969454.0	93.0
33.0	40.0	1648.0	103.0	76.0	1.0	1.8	361149.0	68942.0	0.0	0.0	0.0	0.0	0.0	5.6	5.6	70.0	113.4	2.8	5148.0	1674381.0	91.0
1.0	1.0	196.0	16.0	22.0	0.2	0.2	11917.0	14682.0	0.0	0.0	0.0	0.0	0.0	0.8	1.6	15.6	16.8	1.0	7728.0	1882194.0	98.0
2.0	0.0	756.0	84.0	13.0	1.4	1.6	188486.0	9167.0	0.0	0.0	0.0	0.0	0.0	0.0	0.0	110.8	166.4	1.4	7618.0	1878770.0	95.0
10.0	5.0	1711.0	175.0	137.0	1.39	3.76	30699.0	34177.0	2.97	2.97	2.77	0.0	1.39	7.13	7.33	67.52	148.51	1.8	246.0	1042893.0	89.0
0.0	0.0	1181.0	67.0	66.0	0.2	0.2	39602.0	77617.0	11.2	17.0	17.0	0.0	1.8	5.0	9.0	17.8	33.6	1.8	306.0	1118776.0	91.0
0.0	0.0	272.0	59.0	20.0	0.2	0.2	7187.0	3939.0	0.0	0.0	0.0	0.0	0.0	0.2	0.2	15.6	17.0	1.0	3251.0	1847008.0	99.0
1.0	0.0	2875.0	153.0	109.0	0.4	0.6	16975.0	115588.0	0.0	0.0	0.0	0.0	0.0	1.0	2.0	31.8	34.6	2.0	4655.0	1731736.0	90.0
0.0	0.0	974.0	72.0	45.0	0.2	0.2	89310.0	13592.0	1.6	1.8	1.8	0.0	2.59	0.4	0.4	15.37	29.14	2.2	145.0	1007922.0	95.0
1.0	1.0	160.0	14.0	16.0	0.2	0.2	7007.0	8363.0	0.0	0.0	0.0	0.0	0.0	0.0	0.0	15.6	16.6	1.0	8496.0	1866056.0	98.0
12.0	6.0	2557.0	140.0	81.0	1.2	2.0	34223.0	30138.0	3.2	5.2	22.0	44.2	1.0	1.2	1.2	121.8	228.4	1.0	193.0	967147.0	86.0
0.0	0.0	562.0	62.0	51.0	0.2	0.2	81921.0	98078.0	4.2	5.2	4.6	0.0	0.6	5.2	8.8	13.0	24.8	2.2	311.0	1742392.0	89.0
3.0	1.0	6109.0	284.0	248.0	0.4	1.2	356163.0	354586.0	0.0	0.0	0.0	0.0	0.0	2.0	2.0	21.4	30.4	3.0	987.0	1376917.0	86.0
4.0	1.0	1150.0	86.0	39.0	2.2	7.8	394576.0	273556.0	0.0	0.0	0.0	0.0	0.0	0.6	0.6	108.2	149.8	3.2	5631.0	1836403.0	93.0
6.0	5.0	2042.0	107.0	79.0	0.6	0.6	54202.0	132182.0	2.19	4.17	4.17	0.0	3.98	2.98	5.37	52.49	76.54	2.0	275.0	982831.0	90.0
0.0	0.0	147.0	9.0	15.0	0.2	0.2	440.0	10300.0	0.0	0.0	0.0	0.0	0.0	0.0	0.0	15.6	16.8	1.0	8423.0	1867360.0	98.0
4.0	1.0	444.0	44.0	19.0	2.4	2.79	81225.0	19035.0	0.0	0.0	0.0	0.0	0.0	2.0	2.59	236.73	192.22	1.0	11399.0	1877732.0	88.0
2.0	0.0	376.0	35.0	15.0	2.2	2.2	62864.0	13634.0	0.0	0.0	0.0	0.0	0.0	2.4	3.59	194.41	172.46	1.2	6331.0	1845095.0	90.0
2.0	1.0	776.0	59.0	45.0	0.4	0.4	26350.0	18057.0	0.0	0.0	0.0	0.0	0.0	0.0	0.0	36.2	44.2	2.0	771.0	1041283.0	96.0
53.0	55.0	5853.0	192.0	134.0	2.58	9.74	148495.0	241613.0	3.78	3.78	3.78	0.0	3.98	0.99	1.19	304.77	269.58	4.2	252.0	1510335.0	73.0
12.0	2.0	3388.0	463.0	387.0	5.8	2.0	309278.0	98064.0	28.6	68.6	101.0	135.6	0.0	14.8	27.0	338.8	578.8	2.0	356.0	953130.0	71.0
14.0	9.0	3448.0	370.0	261.0	2.0	2.0	221717.0	150820.0	5.8	14.6	37.8	74.8	3.8	5.2	16.6	130.6	235.6	2.2	158.0	1026549.0	82.0
95.0	120.0	3749.0	281.0	194.0	1.4	1.2	90976.0	15722.0	0.0	0.0	0.0	0.0	0.4	11.0	11.0	68.8	225.6	6.4	1428.0	1307952.0	86.0
1.0	0.0	1084.0	91.0	63.0	0.2	0.2	11951.0	22614.0	0.0	0.0	0.0	0.0	0.0	1.4	1.8	32.6	25.2	3.0	622.0	1016328.0	95.0
37.0	7.0	1889.0	126.0	126.0	0.6	0.6	27811.0	96695.0	5.6	46.2	104.2	287.4	1.8	25.8	41.2	62.8	217.4	2.0	238.0	1064165.0	88.0
42.0	47.0	1476.0	172.0	103.0	2.8	2.8	212873.0	30993.0	0.0	0.0	0.0	0.0	0.0	1.4	2.4	172.4	256.0	3.2	1426.0	1070854.0	86.0
81.0	80.0	1086.0	134.0	81.0	0.4	0.4	209409.0	50764.0	3.6	13.2	18.6	18.2	1.6	2.0	2.2	35.4	102.8	1.7	129.0	991770.0	92.0
7.0	2.0	2342.0	125.0	74.0	2.2	4.2	294081.0	71960.0	10.6	52.4	111.6	152.2	1.0	70.0	75.8	146.4	293.2	1.0	175.0	1058875.0	85.0
1.0	0.0	645.0	120.0	69.0	0.4	0.6	301469.0	183147.0	0.0	0.0	0.0	0.0	0.6	2.0	3.8	37.2	56.0	3.4	1092.0	1728875.0	94.0
3.0	2.0	1388.0	68.0	49.0	0.2	0.2	203366.0	60254.0	0.0	0.0	0.0	0.0	0.0	5.4	5.4	16.0	25.4	2.4	5245.0	1675056.0	96.0
56.0	59.0	5526.0	776.0	598.0	6.2	1.6	361328.0	220236.0	3.8	4.2	4.2	0.0	0.4	3.2	5.4	294.8	454.0	6.2	292.0	1545926.0	72.0
1.0	0.0	3294.0	271.0	172.0	1.0	2.6	569257.0	296604.0	4.0	5.6	5.6	0.0	2.4	17.6	20.0	90.8	222.6	1.6	369.0	1017470.0	85.0
1.0	1.0	214.0	17.0	30.0	0.2	0.2	7359.0	29992.0	0.0	0.0	0.0	0.0	0.0	0.0	0.0	15.63	17.84	1.2	7309.0	1869372.0	97.0
6.0	0.0	3816.0	367.0	232.0	4.2	3.4	680520.0	121189.0	0.0	0.0	0.0	0.0	0.0	22.6	24.2	177.0	317.8	3.6	1305.0	1043736.0	81.0
0.0	0.0	168.0	12.0	14.0	0.2	0.2	1081.0	10287.0	0.0	0.0	0.0	0.0	0.0	0.0	0.0	17.0	16.8	1.0	8307.0	1863622.0	97.0
145.0	3.0	4928.0	178.0	118.0	0.6	1.2	8260.0	38748.0	0.0	0.0	0.0	0.0	0.0	63.2	63.4	49.2	61.0	2.6	537.0	1517352.0	86.0
0.0	0.0	220.0	32.0	14.0	0.2	0.2	127427.0	7746.0	0.0	0.0	0.0	0.0	0.0	0.0	0.0	15.6	18.0	1.2	8542.0	1864168.0	98.0
8.0	7.0	1658.0	141.0	80.0	0.6	1.0	147920.0	20071.0	0.2	0.2	0.2	0.0	1.0	28.6	29.2	49.2	204.4	3.0	557.0	996139.0	88.0
1.0	0.0	5200.0	429.0	398.0	1.2	2.8	46306.0	29547.0	3.8	11.2	29.0	56.6	0.0	2.2	3.0	79.4	170.4	1.5	132.0	1015242.0	84.0
21.0	1.0	5989.0	673.0	474.0	7.58	3.79	505990.0	66850.0	0.0	0.0	0.0	0.0	0.0	2.4	2.59	381.24	559.08	6.8	809.0	1526997.0	70.0
6.0	6.0	2945.0	327.0	214.0	0.4	0.4	262196.0	54753.0	4.8	8.2	14.6	21.2	6.0	3.4	5.4	32.0	65.2	1.0	135.0	966686.0	87.0
21.0	14.0	2023.0	154.0	106.0	6.2	17.2	54172.0	31468.0	0.0	0.0	0.0	0.0	0.0	15.8	17.6	231.8	455.8	2.7	660.0	1101168.0	76.0
7.0	3.0	3030.0	238.0	120.0	1.4	1.4	261528.0	35193.0	0.0	0.0	0.0	0.0	0.0	3.6	13.2	111.2	217.4	1.0	1746.0	1091978.0	85.0
26.0	38.0	396.0	80.0	26.0	0.6	0.6	414176.0	17481.0	0.0	0.0	0.0	0.0	0.0	0.0	0.0	40.8	44.8	1.2	912.0	1762022.0	94.0
8.0	2.0	4094.0	314.0	202.0	2.2	2.81	399035.0	67149.0	2.2	8.62	28.46	63.13	2.61	17.84	34.27	185.57	288.38	1.6	298.0	997220.0	77.0
23.0	30.0	176.0	11.0	21.0	0.2	0.2	8633.0	3581.0	0.0	0.0	0.0	0.0	0.0	0.0	0.0	15.6	16.8	1.0	6459.0	1871616.0	98.0
6.0	5.0	367.0	72.0	62.0	0.4	0.4	2927.0	13606.0	2.6	2.6	2.6	0.0	0.2	0.0	0.0	35.0	34.0	1.0	137.0	1753517.0	97.0
8.0	1.0	2327.0	347.0	318.0	6.99	2.0	183514.0	21399.0	0.0	0.0	0.0	0.0	0.0	0.0	0.0	337.13	487.23	2.8	6117.0	1852802.0	80.0
9.0	1.0	3468.0	339.0	138.0	0.6	2.0	82704.0	26937.0	1.8	2.0	2.0	0.0	1.0	4.39	8.18	40.72	50.3	1.0	196.0	991962.0	90.0
30.0	23.0	6777.0	316.0	194.0	6.01	8.42	224570.0	66141.0	10.02	18.04	33.87	57.52	7.82	7.41	10.02	264.73	698.2	2.3	192.0	1012991.0	66.0
20.0	9.0	1834.0	261.0	258.0	4.4	1.4	137547.0	45286.0	0.0	0.0	0.0	0.0	0.0	0.2	0.4	213.8	358.2	4.4	6190.0	1709211.0	86.0
2.0	0.0	451.0	41.0	43.0	2.0	2.0	67254.0	46721.0	0.0	0.0	0.0	0.0	0.0	1.6	1.8	176.55	154.71	1.0	11991.0	1892471.0	88.0
5.0	1.0	2598.0	182.0	69.0	0.6	1.2	756698.0	13776.0	0.0	0.0	0.0	0.0	0.0	0.4	0.8	64.6	84.2	2.8	2569.0	1702059.0	91.0
78.0	94.0	3863.0	148.0	123.0	11.22	32.26	74522.0	27955.0	0.0	0.0	0.0	0.0	0.0	4.41	7.41	368.74	733.47	1.3	530.0	1095466.0	66.0
5.0	4.0	1874.0	122.0	91.0	0.2	0.2	99524.0	39946.0	0.4	0.4	0.4	0.0	0.0	3.6	5.0	24.2	37.8	2.0	428.0	987506.0	92.0
11.0	2.0	4396.0	232.0	298.0	0.8	5.98	416339.0	513414.0	3.98	4.58	4.58	0.0	7.57	13.15	13.75	30.68	163.94	3.4	227.0	1003385.0	78.0
82.0	92.0	4279.0	338.0	271.0	1.6	2.4	138155.0	38109.0	11.8	22.6	22.6	0.0	0.8	18.2	31.8	170.8	226.8	1.0	368.0	1011166.0	76.0
1.0	0.0	3548.0	436.0	166.0	0.4	0.2	499823.0	82427.0	5.0	9.4	9.4	0.0	17.8	11.0	11.0	12.8	125.4	4.6	327.0	976682.0	90.0
2.0	0.0	2157.0	123.0	84.0	0.4	0.6	88150.0	5522.0	0.0	0.0	0.0	0.0	0.0	14.8	29.6	37.0	62.6	3.8	6643.0	1411531.0	96.0
2.0	0.0	504.0	52.0	68.0	1.8	2.0	116953.0	143309.0	0.0	0.0	0.0	0.0	0.0	0.8	0.8	160.08	146.51	1.6	5885.0	1845479.0	87.0
0.0	0.0	1220.0	61.0	96.0	0.2	0.2	17422.0	107652.0	0.0	0.0	0.0	0.0	0.0	1.0	1.8	15.6	17.0	1.6	4371.0	1782864.0	90.0
104.0	135.0	2591.0	158.0	102.0	0.8	0.8	47110.0	43166.0	0.0	0.0	0.0	0.0	0.0	5.6	9.4	73.4	74.2	1.0	496.0	1028866.0	89.0
3.0	1.0	477.0	49.0	47.0	2.0	2.0	103752.0	45064.0	0.0	0.0	0.0	0.0	0.0	2.2	2.2	195.4	162.6	2.0	11204.0	1874557.0	87.0
141.0	62.0	3383.0	364.0	233.0	0.8	2.0	464991.0	232759.0	3.6	3.6	7.6	12.2	5.6	17.0	19.6	47.2	99.6	1.7	353.0	1038570.0	86.0
64.0	5.0	2696.0	317.0	365.0	6.81	4.01	226884.0	117404.0	9.02	28.66	93.79	206.41	1.2	57.11	96.59	335.87	606.01	1.8	141.0	1043352.0	72.0
3.0	0.0	551.0	131.0	44.0	0.6	0.6	33213.0	18076.0	7.0	11.8	11.8	0.0	2.2	1.6	2.6	45.2	52.6	2.0	528.0	1749958.0	90.0
30.0	7.0	1015.0	79.0	67.0	0.6	2.2	43567.0	18853.0	13.17	27.54	36.33	23.95	0.0	27.94	44.11	96.81	132.34	1.0	265.0	983173.0	92.0
1.0	0.0	993.0	82.0	88.0	0.2	0.2	4533.0	23992.0	0.4	0.4	1.8	3.41	0.4	0.8	0.8	17.23	23.65	2.0	132.0	1066410.0	97.0
0.0	0.0	142.0	9.0	18.0	0.2	0.2	423.0	3675.0	0.0	0.0	0.0	0.0	0.0	0.0	0.0	15.6	16.8	1.0	6459.0	1871616.0	99.0
13.0	0.0	8309.0	1407.0	519.0	10.8	14.2	2214883.0	95033.0	1.0	1.4	1.4	0.0	1.4	14.2	22.0	477.8	831.2	3.5	279.0	1093539.0	54.0
5.0	0.0	1649.0	554.0	19.0	3.61	5.01	206447.0	4026.0	0.0	0.0	0.0	0.0	0.0	10.82	20.84	236.07	342.28	1.6	8589.0	1870285.0	89.0
1.0	1.0	313.0	66.0	41.0	0.2	0.2	291336.0	266985.0	0.0	0.0	0.0	0.0	0.0	2.4	4.8	16.0	16.8	2.4	4121.0	1827112.0	92.0
19.0	0.0	4181.0	302.0	162.0	4.79	13.37	492647.0	33582.0	1.8	9.18	26.15	51.7	2.4	2.99	4.39	180.44	333.73	3.4	156.0	1086548.0	76.0
3.0	1.0	1693.0	208.0	124.0	0.4	1.6	26945.0	36802.0	0.0	0.0	0.0	0.0	0.0	20.36	22.75	15.97	99.4	3.3	469.0	1105220.0	91.0
2.0	0.0	2735.0	330.0	174.0	1.2	3.99	293121.0	31777.0	0.0	0.0	0.0	0.0	0.4	60.88	66.67	197.21	277.05	2.0	368.0	1097134.0	86.0
11.0	1.0	1562.0	193.0	68.0	1.8	2.6	241653.0	145933.0	0.0	0.0	0.0	0.0	0.0	7.0	7.0	153.4	209.4	4.6	2542.0	1574757.0	92.0
29.0	37.0	3472.0	248.0	137.0	0.2	0.2	207334.0	206626.0	0.0	0.0	0.0	0.0	0.0	4.0	4.0	15.4	60.6	3.6	3326.0	1346128.0	94.0
5.0	3.0	3694.0	611.0	520.0	2.4	2.2	723819.0	282690.0	2.0	2.0	2.0	0.0	0.8	52.91	103.61	111.82	234.87	2.0	502.0	1132314.0	76.0
5.0	0.0	2709.0	297.0	116.0	3.6	4.8	263524.0	34694.0	2.4	7.2	16.0	27.0	2.2	8.2	11.2	209.8	332.2	2.4	151.0	1105862.0	86.0
0.0	0.0	185.0	16.0	16.0	0.2	0.2	1044.0	2335.0	0.0	0.0	0.0	0.0	0.0	0.0	0.0	16.0	23.4	2.0	9887.0	1870296.0	97.0
13.0	18.0	140.0	7.0	12.0	0.2	0.2	422.0	9648.0	0.0	0.0	0.0	0.0	0.0	0.0	0.0	15.6	16.8	1.0	7260.0	1875328.0	98.0
1.0	1.0	419.0	164.0	44.0	0.8	0.6	254313.0	229754.0	0.0	0.0	0.0	0.0	0.0	9.8	10.8	40.8	44.8	3.2	6884.0	1836338.0	96.0
1.0	0.0	2647.0	330.0	336.0	0.4	0.4	149828.0	80133.0	0.0	0.0	0.0	0.0	0.0	16.6	31.8	48.6	68.0	2.6	1659.0	1709059.0	85.0
1.0	0.0	769.0	99.0	67.0	0.8	1.0	96293.0	14271.0	1.0	1.0	1.0	0.0	0.4	6.4	6.4	64.8	122.4	1.0	272.0	1023098.0	94.0
19.0	25.0	197.0	15.0	18.0	0.2	0.2	7457.0	4595.0	0.0	0.0	0.0	0.0	0.0	0.0	0.0	15.6	17.0	1.2	7548.0	1870232.0	97.0
0.0	0.0	161.0	14.0	20.0	0.2	0.2	446.0	12219.0	0.0	0.0	0.0	0.0	0.0	0.0	0.0	15.6	16.8	1.0	7410.0	1865584.0	98.0
8.0	2.0	3014.0	245.0	288.0	2.0	0.6	64641.0	482422.0	0.0	0.0	0.0	0.0	0.0	0.4	0.4	106.0	201.2	2.6	434.0	1016594.0	83.0
2.0	0.0	1322.0	109.0	71.0	0.6	0.6	166893.0	128089.0	0.0	0.0	0.0	0.0	0.0	1.8	1.8	45.11	84.03	1.8	2368.0	1007775.0	92.0
0.0	0.0	201.0	31.0	29.0	0.2	0.2	644.0	7749.0	2.4	2.4	2.4	0.0	0.0	0.0	0.0	15.57	16.77	1.0	288.0	1752346.0	98.0
18.0	7.0	2276.0	170.0	135.0	2.79	2.79	136153.0	140940.0	0.0	0.0	0.0	0.0	0.0	0.6	0.6	147.31	202.2	2.2	643.0	1537186.0	87.0
3.0	1.0	6994.0	554.0	242.0	1.2	1.6	1060802.0	495513.0	6.99	19.96	49.1	103.19	0.8	15.17	15.17	78.64	265.67	3.2	130.0	1008538.0	72.0
12.0	7.0	2366.0	160.0	110.0	0.6	1.8	387104.0	88446.0	0.0	0.0	0.0	0.0	0.0	13.2	22.4	34.8	73.2	4.6	10137.0	1373203.0	87.0
16.0	14.0	630.0	39.0	42.0	0.2	0.2	3971.0	6865.0	0.0	0.0	0.0	0.0	0.0	0.0	0.0	24.6	19.2	2.2	5613.0	1683274.0	98.0
1.0	0.0	258.0	35.0	16.0	0.2	0.2	186209.0	43337.0	0.0	0.0	0.0	0.0	0.0	8.98	8.98	17.76	45.31	1.2	7052.0	1851499.0	97.0
4.0	1.0	1310.0	114.0	123.0	1.0	0.6	22851.0	96155.0	0.0	0.0	0.0	0.0	0.0	0.6	0.6	93.8	116.4	3.5	611.0	1059350.0	93.0
1.0	0.0	3483.0	294.0	283.0	0.8	2.6	621569.0	553056.0	18.8	70.8	183.6	384.6	6.0	44.8	83.2	41.8	75.2	6.2	132.0	994390.0	76.0
20.0	26.0	863.0	70.0	44.0	0.2	0.2	1864.0	14232.0	0.0	0.0	0.0	0.0	0.0	0.2	0.2	15.6	17.0	1.6	994.0	1761544.0	91.0
15.0	3.0	4027.0	274.0	158.0	11.6	33.6	295178.0	43767.0	0.2	0.2	0.2	0.0	0.0	23.8	31.6	402.4	817.4	1.0	582.0	1092362.0	60.0
21.0	3.0	3030.0	287.0	241.0	5.2	2.0	109422.0	9208.0	0.0	0.0	0.0	0.0	0.0	10.4	19.6	227.4	371.8	3.6	2498.0	1407235.0	83.0
9.0	3.0	2374.0	164.0	141.0	1.0	2.4	14453.0	122037.0	2.2	2.4	2.4	0.0	1.0	20.8	21.2	56.8	127.4	1.5	301.0	1061539.0	91.0
3.0	1.0	1002.0	86.0	108.0	0.6	1.6	50946.0	131296.0	0.0	0.0	0.0	0.0	0.0	0.2	0.2	37.8	66.8	2.8	940.0	1540130.0	94.0
12.0	17.0	1140.0	54.0	45.0	0.2	0.2	89639.0	38819.0	0.0	0.0	0.0	0.0	0.0	11.8	22.6	22.8	19.2	1.0	567.0	1752966.0	91.0
13.0	7.0	1521.0	198.0	189.0	2.99	3.79	192593.0	211442.0	15.77	63.67	127.35	235.73	2.0	18.56	27.54	126.95	354.89	4.4	138.0	1048398.0	79.0
0.0	0.0	3592.0	265.0	121.0	0.2	0.2	9519.0	22662.0	3.8	4.2	4.2	0.0	0.0	0.2	0.2	15.8	31.6	4.4	244.0	1104192.0	90.0
1.0	0.0	1745.0	99.0	62.0	0.6	0.6	172724.0	9196.0	0.0	0.0	0.0	0.0	0.0	0.0	0.0	32.2	37.8	2.6	779.0	1750693.0	88.0
2.0	1.0	310.0	43.0	39.0	0.8	0.8	29399.0	9719.0	0.0	0.0	0.0	0.0	0.0	0.2	0.2	51.4	69.6	1.0	6808.0	1841216.0	96.0
5.0	5.0	691.0	72.0	53.0	0.2	0.2	5917.0	23539.0	0.0	0.0	0.0	0.0	0.0	17.56	17.56	15.77	65.87	2.0	575.0	967896.0	96.0
5.0	3.0	4180.0	409.0	294.0	0.2	0.2	41553.0	69632.0	0.0	0.0	0.0	0.0	0.0	4.19	5.39	22.36	37.72	2.8	545.0	1093344.0	87.0
7.0	0.0	1261.0	75.0	29.0	3.6	4.0	130020.0	29856.0	0.0	0.0	0.0	0.0	0.0	6.4	9.4	321.0	331.6	3.0	1926.0	1804962.0	80.0
11.0	2.0	1489.0	108.0	85.0	0.8	1.4	27042.0	23640.0	5.0	8.0	18.6	33.0	1.2	8.2	12.2	61.4	98.2	1.4	146.0	1066688.0	92.0
26.0	22.0	2971.0	337.0	273.0	2.4	1.8	286522.0	60223.0	3.4	4.6	6.4	5.8	4.0	3.2	3.8	125.6	253.0	1.0	175.0	963154.0	87.0
42.0	64.0	2453.0	423.0	669.0	1.4	2.2	474034.0	140393.0	0.0	0.0	0.0	0.0	0.0	8.4	16.8	128.0	187.8	2.6	2592.0	1733226.0	82.0
1.0	0.0	1550.0	212.0	190.0	0.6	2.2	79081.0	70944.0	0.0	0.0	0.0	0.0	0.2	6.8	6.8	50.8	84.2	3.2	611.0	1050608.0	92.0
1.0	0.0	2629.0	394.0	278.0	1.0	3.8	95204.0	324792.0	0.2	0.2	0.2	0.0	0.0	5.8	11.0	66.8	113.0	2.4	174.0	1375040.0	87.0
6.0	1.0	3844.0	433.0	228.0	0.97	2.7	119325.0	117400.0	0.0	0.0	0.0	0.0	0.0	1.74	1.74	128.38	129.34	2.8	608.0	1486673.0	87.0
62.0	19.0	5210.0	820.0	696.0	1.2	2.8	361705.0	40816.0	0.0	0.0	0.0	0.0	0.0	3.8	5.8	71.8	253.4	3.6	657.0	1399072.0	76.0
19.0	15.0	934.0	96.0	78.0	1.6	1.4	69777.0	88143.0	13.8	19.2	19.2	0.0	8.0	28.4	41.4	70.6	156.6	1.0	265.0	991232.0	89.0
2.0	0.0	4574.0	265.0	160.0	0.6	0.6	152091.0	30401.0	1.6	4.8	9.8	26.6	1.6	0.6	0.6	38.2	61.8	2.0	166.0	1057317.0	87.0
3.0	0.0	3496.0	315.0	151.0	1.8	3.6	459199.0	61862.0	0.0	0.0	0.0	0.0	0.2	14.4	24.6	160.0	272.6	3.2	397.0	1017672.0	82.0
6.0	4.0	704.0	53.0	55.0	0.2	0.2	33847.0	36582.0	0.0	0.0	0.0	0.0	0.0	1.4	1.4	18.6	25.0	2.0	4818.0	1672818.0	96.0
0.0	0.0	279.0	31.0	30.0	0.2	0.2	109280.0	34524.0	0.0	0.0	0.0	0.0	0.0	1.8	1.8	15.03	17.64	1.4	2039.0	1770862.0	91.0
7.0	1.0	776.0	70.0	47.0	0.4	0.4	13890.0	20383.0	1.2	1.2	1.2	0.0	0.2	7.21	13.03	42.69	78.76	1.0	244.0	1017748.0	97.0
3.0	0.0	2691.0	128.0	81.0	0.8	2.2	14234.0	27960.0	0.0	0.0	0.0	0.0	0.0	3.6	3.6	48.6	104.6	1.0	636.0	1020024.0	91.0
31.0	40.0	2928.0	271.0	213.0	3.8	3.0	89408.0	46791.0	1.8	1.8	1.8	0.0	0.4	2.6	2.8	192.2	274.6	1.4	179.0	1124382.0	84.0
65.0	23.0	4564.0	199.0	122.0	2.4	7.78	495455.0	54727.0	10.58	64.07	91.02	114.57	4.79	51.5	85.23	202.4	352.1	4.4	154.0	1316873.0	71.0
3.0	2.0	1974.0	309.0	196.0	0.6	2.0	7450.0	26728.0	1.4	1.4	1.4	0.0	0.8	1.2	1.4	34.0	106.8	2.5	207.0	1100702.0	90.0
47.0	0.0	2824.0	150.0	111.0	12.0	35.0	85212.0	42485.0	0.4	0.4	0.4	0.0	0.8	9.4	9.4	378.0	736.0	3.2	198.0	1096288.0	65.0
0.0	0.0	166.0	10.0	14.0	0.2	0.2	425.0	9930.0	0.0	0.0	0.0	0.0	0.0	0.0	0.0	15.6	16.8	1.0	7202.0	1874064.0	98.0
8.0	0.0	1582.0	117.0	71.0	5.37	10.74	77856.0	17189.0	3.78	16.1	33.2	59.44	0.8	23.26	31.21	303.98	552.68	2.4	166.0	1057544.0	81.0
3.0	0.0	900.0	198.0	139.0	1.6	0.6	249554.0	1469273.0	0.0	0.0	0.0	0.0	0.0	21.6	42.0	85.6	117.2	1.6	5028.0	1828024.0	78.0
2.0	0.0	360.0	69.0	71.0	0.4	0.6	36089.0	49991.0	0.0	0.0	0.0	0.0	0.0	0.0	0.0	33.2	34.4	2.0	6371.0	1711587.0	97.0
6.0	4.0	1532.0	130.0	55.0	0.6	1.0	228855.0	43159.0	0.4	0.6	0.6	0.0	0.4	0.4	0.4	54.0	114.4	323.0	93.0	7.0	0.0
37.0	7.0	4774.0	232.0	157.0	4.4	6.2	522823.0	107871.0	3.6	5.4	5.2	0.0	1.0	10.6	18.8	342.4	461.8	4.8	377.0	1527138.0	69.0
13.0	6.0	2845.0	225.0	119.0	5.0	6.6	343010.0	48285.0	0.0	0.0	0.0	0.0	2.0	4.8	8.0	226.2	391.8	2.2	526.0	1007958.0	76.0
14.0	4.0	3441.0	404.0	348.0	6.4	2.0	194491.0	41018.0	3.8	6.6	13.4	19.2	1.0	2.0	4.0	329.0	471.2	3.6	187.0	1710275.0	81.0
4.0	0.0	4017.0	268.0	190.0	0.6	1.8	449731.0	221130.0	0.0	0.0	0.0	0.0	0.0	32.2	46.8	42.6	101.8	4.6	813.0	1318486.0	89.0
2.0	0.0	2988.0	191.0	151.0	1.0	2.6	30668.0	22032.0	0.0	0.0	0.0	0.0	0.0	1.6	1.6	77.0	109.2	5.6	449.0	1062632.0	88.0
4.0	3.0	4345.0	352.0	222.0	1.0	2.4	471573.0	148396.0	0.0	0.0	0.0	0.0	0.8	5.6	6.4	57.6	251.4	1.0	551.0	1007046.0	81.0
8.0	1.0	2340.0	221.0	99.0	5.99	7.39	282634.0	28684.0	4.39	17.96	47.5	89.62	3.39	15.97	17.56	321.56	595.81	3.2	127.0	1036955.0	75.0
5.0	4.0	1923.0	280.0	224.0	0.8	1.2	12283.0	21171.0	0.0	0.0	0.0	0.0	8.6	14.0	22.4	77.6	190.2	1.0	1059.0	969250.0	89.0
5.0	4.0	1098.0	189.0	292.0	0.4	1.8	21978.0	751823.0	0.0	0.0	0.0	0.0	0.0	0.4	0.4	33.2	53.0	1.0	634.0	960042.0	90.0
2.0	0.0	1125.0	250.0	134.0	2.4	1.4	300388.0	210751.0	0.0	0.0	0.0	0.0	0.0	1.8	2.8	131.6	192.2	3.4	622.0	1740842.0	90.0
22.0	19.0	3515.0	293.0	190.0	2.99	2.99	208287.0	57369.0	0.0	0.0	0.0	0.0	0.0	2.79	4.19	176.05	435.93	3.2	523.0	1017028.0	79.0
2.0	0.0	1453.0	183.0	63.0	0.4	0.4	104451.0	17773.0	0.4	0.4	0.4	0.0	1.4	4.6	7.2	31.2	58.8	2.2	308.0	1114030.0	93.0
47.0	45.0	6735.0	288.0	182.0	2.59	7.78	157424.0	177312.0	4.79	4.79	4.79	0.0	6.59	0.8	1.2	238.52	281.44	2.6	202.0	1382053.0	72.0
0.0	0.0	1743.0	122.0	71.0	0.4	0.4	89137.0	21834.0	0.0	0.0	0.0	0.0	0.0	0.0	0.0	29.6	34.2	2.2	2483.0	1700363.0	93.0
1.0	0.0	426.0	30.0	105.0	0.4	0.4	6559.0	11362.0	0.0	0.0	0.0	0.0	0.0	0.0	0.0	37.0	40.2	3.2	955.0	1714613.0	97.0
41.0	17.0	4739.0	739.0	662.0	7.0	4.0	574189.0	494152.0	16.6	66.8	102.6	316.8	4.0	7.2	23.4	331.4	552.0	2.7	118.0	1052146.0	70.0
2.0	0.0	1317.0	73.0	55.0	1.6	1.6	35882.0	16564.0	0.0	0.0	0.0	0.0	0.2	14.6	15.8	99.8	157.2	2.8	906.0	1068621.0	90.0
20.0	9.0	4406.0	560.0	440.0	9.8	9.4	412612.0	21369.0	3.2	3.4	3.4	0.0	0.2	16.8	30.4	487.6	736.4	7.2	394.0	1597472.0	68.0
11.0	15.0	277.0	45.0	33.0	0.2	0.2	253502.0	33525.0	0.0	0.0	0.0	0.0	0.0	0.0	0.0	16.0	17.4	1.4	9219.0	1867472.0	97.0
13.0	9.0	1583.0	229.0	155.0	0.6	0.8	892724.0	877944.0	0.0	0.0	0.0	0.0	0.0	109.38	214.37	49.3	207.19	2426.0	73.0	26.0	1.0
5.0	1.0	1259.0	183.0	171.0	3.2	1.0	103477.0	6816.0	0.0	0.0	0.0	0.0	0.0	0.0	0.0	165.2	231.2	1.4	5299.0	1860629.0	91.0
14.0	7.0	2823.0	194.0	119.0	1.4	3.6	195576.0	114991.0	0.0	0.0	0.0	0.0	0.0	0.2	0.4	172.6	151.0	2.4	1996.0	1548301.0	88.0
56.0	68.0	3702.0	395.0	153.0	2.6	4.2	455770.0	94304.0	0.0	0.0	0.0	0.0	0.0	5.6	10.6	174.0	286.8	6.6	2759.0	1603320.0	82.0
8.0	1.0	4911.0	247.0	185.0	2.0	4.0	215402.0	41434.0	0.0	0.0	0.0	0.0	0.0	1.6	2.2	130.2	164.6	2.8	990.0	1538602.0	86.0
1.0	0.0	3083.0	219.0	152.0	0.2	0.2	107127.0	81287.0	6.0	14.6	26.8	43.6	0.4	2.4	2.6	22.6	84.2	147.0	83.0	16.0	0.0
1.0	0.0	219.0	22.0	18.0	0.2	0.2	18596.0	19607.0	0.0	0.0	0.0	0.0	0.0	0.2	0.2	20.6	17.4	1.0	2814.0	1775373.0	96.0
23.0	4.0	2637.0	398.0	298.0	5.99	3.19	197373.0	44202.0	0.0	0.0	0.0	0.0	0.0	8.58	8.98	273.05	474.85	1.4	585.0	1022631.0	74.0
13.0	9.0	5911.0	184.0	181.0	3.6	9.4	75490.0	343226.0	0.0	0.0	0.0	0.0	0.0	1.0	1.0	269.4	305.2	3.6	998.0	1377794.0	72.0
2.0	0.0	2140.0	170.0	142.0	1.4	1.4	280183.0	189646.0	0.0	0.0	0.0	0.0	0.4	25.15	34.93	77.05	237.13	1.2	677.0	1053309.0	82.0
2.0	1.0	2849.0	173.0	94.0	0.2	0.2	249539.0	163404.0	0.0	0.0	0.0	0.0	0.2	1.6	1.6	24.6	68.0	3.4	3241.0	1341669.0	94.0
12.0	2.0	1150.0	95.0	87.0	1.4	1.6	108636.0	22667.0	1.0	1.0	1.0	0.0	3.2	12.6	13.0	113.0	168.0	1.0	333.0	1026162.0	91.0
77.0	101.0	2680.0	373.0	289.0	3.19	2.99	276666.0	110753.0	12.57	40.32	112.38	222.36	0.0	8.38	14.97	182.24	380.24	109.0	77.0	23.0	0.0
0.0	0.0	156.0	16.0	21.0	0.2	0.2	436.0	7606.0	0.4	0.4	0.4	0.0	0.2	0.0	0.0	15.77	17.17	1.0	256.0	1756335.0	98.0
37.0	53.0	1471.0	71.0	68.0	0.2	0.2	5876.0	29047.0	0.0	0.0	0.0	0.0	0.0	8.8	8.8	15.6	40.8	2.0	845.0	1052512.0	94.0
119.0	52.0	2129.0	201.0	168.0	0.39	0.39	140345.0	124347.0	0.0	0.0	0.0	0.0	0.0	2.16	3.54	53.05	74.66	1.0	910.0	1317084.0	90.0
2.0	2.0	614.0	34.0	31.0	0.4	0.4	33362.0	17996.0	0.0	0.0	0.0	0.0	0.0	0.8	0.8	24.4	46.2	2.0	903.0	1074280.0	96.0
1.0	1.0	2744.0	151.0	107.0	0.4	0.6	45621.0	57609.0	0.0	0.0	0.0	0.0	0.0	5.79	5.79	35.93	96.81	3.0	2365.0	1040741.0	91.0
1.0	0.0	2163.0	249.0	147.0	0.4	0.2	8970.0	6914.0	1.8	1.8	1.8	0.0	0.4	0.4	0.4	16.37	32.34	3.2	161.0	1438344.0	93.0
14.0	19.0	440.0	28.0	92.0	1.2	1.2	53079.0	609753.0	68.6	134.8	134.8	0.0	0.0	1.4	2.0	115.6	98.6	2.2	283.0	1783810.0	80.0
15.0	1.0	3885.0	287.0	292.0	3.19	1.0	198469.0	81204.0	5.38	5.98	15.34	32.07	2.19	4.58	5.18	150.6	272.11	1.0	194.0	1049610.0	81.0
17.0	6.0	4805.0	565.0	701.0	9.0	3.2	418659.0	75421.0	6.2	18.6	29.8	42.0	1.2	2.2	2.6	467.0	695.4	6.0	333.0	1439998.0	68.0
8.0	6.0	496.0	72.0	67.0	0.8	2.0	58479.0	49585.0	7.0	11.4	10.0	0.0	1.6	2.4	5.2	35.2	39.4	2.0	207.0	1719907.0	93.0
139.0	89.0	1743.0	253.0	173.0	1.6	1.8	360018.0	101640.0	0.8	3.6	3.6	0.0	27.0	1.0	5.2	89.6	236.8	515.0	83.0	17.0	0.0
1.0	0.0	3523.0	214.0	149.0	0.4	0.6	253210.0	121578.0	8.58	19.96	25.55	27.15	2.0	7.78	9.58	45.71	147.31	1.0	228.0	1112768.0	86.0
28.0	14.0	3857.0	294.0	218.0	3.0	11.6	215408.0	170249.0	8.0	11.8	15.6	11.4	5.4	41.8	49.8	292.6	472.0	7.6	277.0	1313382.0	79.0
4.0	4.0	2215.0	208.0	206.0	1.0	1.2	225023.0	60418.0	7.0	11.2	9.0	0.0	4.2	1.8	1.8	80.2	118.8	1.5	318.0	1101534.0	88.0
11.0	1.0	2230.0	129.0	101.0	7.4	22.6	111719.0	49997.0	0.6	0.6	0.6	0.0	0.0	3.4	4.0	279.2	531.2	2.2	506.0	1078693.0	74.0
2.0	2.0	408.0	66.0	26.0	0.4	0.4	412546.0	18184.0	0.0	0.0	0.0	0.0	0.0	0.4	0.6	30.86	35.27	3.0	8132.0	1867545.0	96.0
16.0	3.0	2012.0	154.0	151.0	2.2	4.0	104179.0	108236.0	0.0	0.0	0.0	0.0	0.0	4.6	9.8	199.4	196.2	3.2	1830.0	1531176.0	89.0
4.0	0.0	578.0	43.0	28.0	1.4	1.6	102585.0	53515.0	0.0	0.0	0.0	0.0	0.0	4.8	8.8	116.8	154.2	1.8	1294.0	1751954.0	87.0
7.0	2.0	2320.0	158.0	172.0	1.0	1.6	16005.0	104078.0	0.0	0.0	0.0	0.0	0.2	22.6	22.8	72.2	148.0	2.5	1665.0	1072854.0	91.0
3.0	0.0	4364.0	172.0	182.0	0.4	0.4	116745.0	177014.0	2.4	15.8	35.6	333.8	0.2	2.2	2.2	39.0	78.4	3.4	159.0	1619979.0	87.0
12.0	1.0	4607.0	387.0	288.0	11.8	34.4	199059.0	40730.0	9.0	32.0	43.0	54.8	2.0	13.4	16.6	386.0	737.0	1.6	158.0	1077451.0	60.0
8.0	0.0	3540.0	382.0	347.0	7.39	2.0	187167.0	18673.0	0.0	0.0	0.0	0.0	0.0	0.0	0.0	347.9	500.6	2.8	8310.0	1860712.0	80.0
7.0	1.0	3220.0	157.0	111.0	6.41	18.04	170836.0	67909.0	8.42	17.43	31.06	53.51	1.4	23.05	41.28	231.06	464.93	2.2	219.0	1078485.0	71.0
24.0	0.0	6552.0	523.0	336.0	9.4	16.2	1159856.0	57651.0	1.8	20.8	105.4	241.8	7.2	38.0	57.0	361.2	855.0	3.2	281.0	1092915.0	58.0
14.0	2.0	5636.0	651.0	529.0	5.8	2.8	521404.0	278252.0	0.0	0.0	0.0	0.0	0.0	15.6	42.2	356.8	548.0	4.6	1445.0	1038379.0	66.0
26.0	37.0	1021.0	55.0	42.0	0.8	2.6	22395.0	5741.0	1.2	1.4	1.4	0.0	1.0	5.2	5.8	75.4	108.4	3.2	190.0	1442749.0	95.0
0.0	0.0	3180.0	235.0	166.0	0.6	0.6	218260.0	101942.0	0.0	0.0	0.0	0.0	0.6	2.0	2.0	112.2	73.2	2.6	1730.0	1413717.0	91.0
18.0	13.0	1224.0	88.0	77.0	2.99	2.99	51124.0	23822.0	0.0	0.0	0.0	0.0	0.0	1.0	1.6	161.28	267.86	1.0	1053.0	1090694.0	90.0
5.0	3.0	4509.0	291.0	182.0	1.0	1.6	138031.0	108618.0	0.6	0.6	3.0	8.0	3.6	0.6	1.0	90.6	125.6	1.0	149.0	1127822.0	84.0
1.0	0.0	2332.0	146.0	144.0	0.2	0.2	12285.0	64453.0	0.0	0.0	0.0	0.0	0.0	0.4	0.4	21.2	53.8	1.0	731.0	1061085.0	93.0
12.0	4.0	4961.0	165.0	141.0	1.0	1.0	125039.0	50388.0	0.0	0.0	0.0	0.0	0.0	12.6	15.6	70.8	142.6	3.2	831.0	1529981.0	89.0
35.0	34.0	2719.0	373.0	279.0	7.6	3.6	333360.0	10367.0	0.0	0.0	0.0	0.0	0.0	0.6	0.8	416.4	680.4	2.8	437.0	1728880.0	76.0
6.0	1.0	3196.0	299.0	300.0	3.2	1.0	258950.0	352656.0	0.0	0.0	0.0	0.0	0.0	12.6	20.8	159.4	261.0	2.6	399.0	1382054.0	82.0
0.0	0.0	823.0	64.0	125.0	0.4	0.4	95754.0	20225.0	0.0	0.0	0.0	0.0	0.0	0.0	0.0	32.0	44.8	3.2	1298.0	1713150.0	94.0
0.0	0.0	821.0	43.0	20.0	0.2	0.2	3187.0	14115.0	0.0	0.0	0.0	0.0	0.0	0.0	0.0	15.6	17.0	1.0	1722.0	1780144.0	98.0
4.0	4.0	1901.0	213.0	103.0	0.4	0.8	616593.0	504045.0	0.0	0.0	0.0	0.0	0.0	5.39	10.18	41.32	79.64	4.6	3058.0	1032533.0	90.0
70.0	92.0	4371.0	237.0	203.0	1.2	1.0	205153.0	71432.0	24.4	45.4	77.4	163.8	10.6	3.8	6.4	65.4	146.0	1.0	131.0	1003590.0	83.0
40.0	54.0	3383.0	318.0	150.0	1.0	0.8	284086.0	43582.0	0.0	0.0	0.0	0.0	0.0	15.57	37.72	47.31	80.24	4.8	764.0	1106066.0	86.0
1.0	1.0	1996.0	218.0	112.0	0.4	0.4	195971.0	60009.0	13.35	84.66	127.69	201.99	1.99	52.99	67.33	33.67	159.36	2.0	155.0	1095359.0	88.0
12.0	4.0	3825.0	352.0	315.0	6.0	2.0	173914.0	35915.0	0.0	0.0	0.0	0.0	0.0	0.0	0.0	297.6	441.0	3.8	2002.0	1719354.0	81.0
20.0	4.0	2472.0	268.0	316.0	1.8	2.0	532635.0	766797.0	18.16	89.62	211.38	592.22	1.8	53.29	104.99	100.4	259.48	1.0	139.0	1024303.0	73.0
22.0	17.0	1556.0	524.0	175.0	0.6	1.6	665917.0	637838.0	0.0	0.0	0.0	0.0	0.0	0.0	0.0	57.0	171.8	1.7	609.0	1045942.0	91.0
4.0	2.0	2483.0	268.0	162.0	0.4	0.4	561018.0	286158.0	0.0	0.0	0.0	0.0	0.0	2.4	4.8	66.0	45.2	4.8	2622.0	1562976.0	90.0
0.0	0.0	1270.0	105.0	69.0	0.4	0.4	106063.0	26040.0	15.83	37.27	64.33	215.63	0.0	13.63	22.44	33.47	97.8	1.2	142.0	1014038.0	92.0
3.0	0.0	677.0	95.0	48.0	3.2	3.2	385542.0	261097.0	0.0	0.0	0.0	0.0	44.8	7.6	13.6	304.4	345.6	2.6	3915.0	1810822.0	80.0
17.0	25.0	189.0	20.0	17.0	0.2	0.2	9763.0	5724.0	0.0	0.0	0.0	0.0	0.0	0.2	0.2	15.6	17.0	1.0	8739.0	1834968.0	97.0
26.0	38.0	370.0	69.0	21.0	0.2	0.2	339921.0	6853.0	0.8	0.8	0.8	0.0	3.4	0.0	0.0	15.6	29.8	1.4	136.0	1749590.0	95.0
0.0	0.0	1665.0	117.0	80.0	0.4	0.8	4611.0	45409.0	0.0	0.0	0.0	0.0	0.0	1.4	2.2	35.4	47.6	2.6	433.0	1754104.0	86.0
66.0	59.0	5976.0	1045.0	991.0	4.99	3.99	1104612.0	829940.0	0.0	0.0	0.0	0.0	0.6	48.9	49.5	298.6	468.06	1.0	715.0	1115499.0	64.0
2.0	1.0	262.0	30.0	20.0	1.0	1.0	63371.0	26554.0	0.0	0.0	0.0	0.0	0.0	1.4	2.8	81.6	75.4	1.0	8697.0	1834794.0	95.0
64.0	39.0	4298.0	575.0	343.0	15.8	11.6	463509.0	143596.0	4.6	9.6	9.0	2.4	6.2	5.0	6.8	651.2	1108.0	1.8	374.0	1043554.0	61.0
1.0	0.0	2550.0	251.0	144.0	0.6	2.0	348880.0	40837.0	3.61	13.23	106.41	216.03	0.8	47.29	92.59	55.71	116.23	3.8	184.0	1105180.0	83.0
1.0	0.0	1275.0	51.0	54.0	0.2	0.4	2600.0	15749.0	1.0	1.2	1.2	0.0	0.4	0.0	0.0	26.2	31.4	1.2	236.0	1747384.0	97.0
0.0	0.0	963.0	47.0	60.0	0.2	0.2	3269.0	38455.0	1.2	1.6	1.6	0.0	0.0	0.6	0.6	15.4	17.0	1.0	167.0	1750968.0	95.0
1.0	0.0	1660.0	64.0	68.0	0.4	0.6	33268.0	84585.0	0.0	0.0	0.0	0.0	0.0	0.4	0.4	29.66	48.5	1.0	1270.0	1062068.0	94.0
19.0	27.0	2061.0	90.0	106.0	0.2	0.2	88071.0	10311.0	0.0	0.0	0.0	0.0	0.0	0.2	0.2	22.4	17.2	2.2	690.0	1726904.0	95.0
1.0	0.0	1283.0	125.0	445.0	0.2	0.2	17782.0	52520.0	0.0	0.0	0.0	0.0	0.0	0.8	0.8	20.2	26.2	2.4	829.0	1704290.0	92.0
1.0	1.0	158.0	14.0	13.0	0.2	0.2	7637.0	5958.0	0.0	0.0	0.0	0.0	0.0	0.0	0.0	15.6	16.8	1.0	7222.0	1847120.0	98.0
5.0	0.0	2183.0	370.0	340.0	0.4	1.8	113768.0	19844.0	0.8	0.8	0.8	0.0	1.6	3.0	15.8	37.4	52.6	1.6	364.0	1086010.0	83.0
670.0	3.0	4831.0	181.0	118.0	3.6	4.8	152348.0	36710.0	0.0	0.0	0.0	0.0	0.0	24.0	24.6	153.2	268.8	1.4	2645.0	1712398.0	77.0
41.0	0.0	4887.0	292.0	133.0	9.2	27.4	606890.0	39021.0	5.2	30.6	78.8	195.0	0.6	67.8	74.6	343.6	903.4	2.7	129.0	1095571.0	63.0
3.0	1.0	2298.0	238.0	235.0	0.6	0.8	111211.0	392803.0	2.6	10.0	16.2	20.0	0.6	13.0	25.6	60.2	78.0	2.0	141.0	1375952.0	86.0
0.0	0.0	2123.0	343.0	106.0	0.8	1.2	518845.0	579056.0	8.2	13.8	13.8	0.0	3.8	8.0	8.0	33.2	87.8	7.2	288.0	976629.0	90.0
4.0	2.0	1806.0	97.0	69.0	0.6	5.4	4959.0	7334.0	0.0	0.0	0.0	0.0	0.0	3.0	3.6	61.8	72.6	2.2	474.0	1383408.0	93.0
43.0	49.0	4750.0	969.0	331.0	6.6	4.4	522328.0	362630.0	48.0	95.2	104.4	26.2	1.2	12.8	14.8	347.0	540.4	2.8	214.0	1375587.0	65.0
0.0	0.0	895.0	113.0	43.0	0.2	0.2	254795.0	6673.0	0.0	0.0	0.0	0.0	0.0	0.0	0.0	20.8	19.2	1.2	5977.0	1863736.0	96.0
50.0	0.0	5031.0	397.0	239.0	14.2	34.8	150140.0	25263.0	2.0	7.4	13.4	20.4	0.8	17.8	20.6	545.2	999.8	1.0	187.0	1105467.0	55.0
4.0	0.0	2989.0	191.0	144.0	0.8	0.6	72422.0	64404.0	8.0	15.6	15.4	5.8	3.4	4.2	5.6	39.4	76.6	1.0	231.0	1751608.0	90.0
1.0	1.0	298.0	16.0	32.0	0.2	0.2	8934.0	128171.0	0.0	0.0	0.0	0.0	0.0	0.0	0.0	16.0	17.6	1.0	6876.0	1852733.0	97.0
52.0	1.0	5644.0	436.0	203.0	13.97	29.54	391968.0	28302.0	3.99	16.17	48.3	110.78	2.79	33.93	39.52	600.4	1138.72	2.8	193.0	1102157.0	49.0
26.0	2.0	5900.0	1094.0	1036.0	5.4	2.6	1143194.0	743917.0	0.0	0.0	0.0	0.0	0.0	12.2	21.6	307.2	496.2	2.0	859.0	1055504.0	68.0
22.0	13.0	3962.0	281.0	187.0	5.8	16.0	85048.0	103566.0	0.0	0.0	0.0	0.0	0.4	16.0	19.2	223.4	424.2	1.0	1082.0	1104157.0	73.0
15.0	1.0	5274.0	647.0	664.0	8.0	3.8	417904.0	48173.0	0.0	0.0	0.0	0.0	0.0	3.4	4.8	427.0	681.8	5.8	1860.0	1725293.0	67.0
13.0	10.0	1970.0	114.0	67.0	2.0	2.0	42776.0	22590.0	0.0	0.0	0.0	0.0	0.2	0.2	0.2	130.94	182.44	1.0	918.0	997309.0	90.0
1.0	1.0	318.0	19.0	40.0	0.2	0.6	32972.0	12604.0	0.0	0.0	0.0	0.0	0.0	0.0	0.0	31.2	50.2	1.0	6454.0	1871424.0	97.0
1.0	0.0	2474.0	126.0	158.0	1.2	1.6	82015.0	257281.0	0.0	0.0	0.0	0.0	0.4	6.6	11.0	82.6	227.4	1.8	490.0	1019664.0	87.0
11.0	6.0	2292.0	218.0	158.0	1.2	3.0	131627.0	159328.0	0.0	0.0	0.0	0.0	18.6	3.6	3.6	102.4	177.6	1.0	562.0	1113438.0	84.0
5.0	0.0	3811.0	297.0	136.0	1.4	2.8	138739.0	29632.0	0.0	0.0	0.0	0.0	0.0	16.8	22.8	125.4	198.0	3.2	906.0	1439373.0	83.0
3.0	0.0	5748.0	321.0	185.0	2.81	3.21	184508.0	274579.0	0.0	0.0	0.0	0.0	0.6	20.64	37.68	182.36	326.65	2.8	1286.0	985836.0	76.0
16.0	2.0	5937.0	760.0	527.0	8.02	3.41	253970.0	146319.0	0.0	0.0	0.0	0.0	0.2	15.83	19.64	447.09	711.62	2.0	515.0	1000834.0	65.0
0.0	0.0	760.0	92.0	54.0	0.2	0.2	166118.0	48516.0	5.4	6.6	6.6	0.0	1.0	2.6	3.2	15.6	24.2	1.2	286.0	1752392.0	92.0
15.0	9.0	841.0	148.0	104.0	1.0	0.8	156734.0	17341.0	3.0	4.2	4.2	0.0	0.2	7.4	10.4	61.4	225.8	316.0	91.0	9.0	0.0
4.0	1.0	1065.0	229.0	68.0	0.6	0.6	105847.0	17529.0	1.6	1.8	1.6	0.0	0.6	4.4	8.0	49.4	103.4	305.0	91.0	9.0	0.0
30.0	42.0	1403.0	103.0	78.0	0.8	3.39	30929.0	36075.0	2.99	4.79	4.59	0.0	0.4	0.8	1.0	39.92	62.28	1.7	305.0	1102510.0	92.0
2.0	2.0	1479.0	213.0	153.0	0.4	0.2	88759.0	45182.0	0.0	0.0	0.0	0.0	0.0	0.0	0.0	25.4	47.6	1.7	638.0	1120110.0	93.0
285.0	79.0	2780.0	417.0	367.0	2.8	3.6	278259.0	312911.0	12.4	58.8	58.4	0.0	1.2	1.8	2.0	186.8	291.8	1.4	280.0	1066042.0	79.0
18.0	12.0	2385.0	334.0	124.0	5.8	16.0	928637.0	33286.0	0.0	0.0	0.0	0.0	0.0	7.2	9.2	206.6	399.0	2.8	672.0	1097338.0	80.0
5.0	2.0	929.0	64.0	109.0	1.2	2.8	21100.0	80970.0	12.6	23.2	22.8	0.0	9.2	6.4	10.6	103.0	110.6	1.0	381.0	1059995.0	90.0
1.0	0.0	996.0	291.0	203.0	1.2	3.6	100026.0	47886.0	1.0	1.2	1.2	0.0	0.0	0.2	0.4	50.2	99.2	4.2	209.0	1712002.0	93.0
22.0	31.0	405.0	31.0	42.0	0.8	0.4	22336.0	41726.0	0.0	0.0	0.0	0.0	0.0	0.0	0.0	44.6	63.8	2.8	2112.0	1768477.0	91.0
36.0	48.0	3604.0	509.0	225.0	2.2	6.8	1154894.0	714912.0	3.2	13.4	29.4	66.2	1.4	4.0	6.2	126.2	239.6	1.0	152.0	1042494.0	83.0
6.0	5.0	2383.0	194.0	136.0	0.2	0.2	9974.0	33744.0	0.0	0.0	0.0	0.0	0.0	0.2	0.2	16.6	36.4	2.4	1195.0	971432.0	91.0
0.0	0.0	243.0	21.0	19.0	0.2	0.2	52466.0	69040.0	0.0	0.0	0.0	0.0	0.0	0.0	0.0	15.57	16.97	1.0	6823.0	1850258.0	98.0
1.0	1.0	506.0	166.0	91.0	0.2	0.2	274362.0	218621.0	0.0	0.0	0.0	0.0	0.0	0.0	0.0	15.8	16.8	3.0	4182.0	1829272.0	88.0
7.0	3.0	2933.0	494.0	317.0	4.0	2.8	704923.0	70100.0	0.0	0.0	0.0	0.0	0.0	4.4	5.2	198.4	305.4	2.0	624.0	1122808.0	80.0
1.0	0.0	1186.0	94.0	45.0	0.6	2.2	29469.0	15838.0	0.0	0.0	0.0	0.0	0.0	0.2	0.2	50.2	77.4	1.5	652.0	1069200.0	94.0
8.0	3.0	1159.0	148.0	118.0	0.8	1.0	111780.0	31354.0	3.39	5.79	11.18	34.53	0.8	4.59	9.58	49.1	104.59	1.5	157.0	966175.0	93.0
12.0	11.0	589.0	124.0	50.0	1.0	0.6	419557.0	118856.0	0.0	0.0	0.0	0.0	0.0	8.4	16.0	78.2	268.6	3.4	6476.0	1834381.0	93.0
0.0	0.0	1920.0	112.0	87.0	0.0	0.0	13273.0	53920.0	0.0	0.0	0.0	0.0	0.0	0.0	0.0	1.4	28.0	1.2	1950.0	1711416.0	96.0
5.0	0.0	2406.0	331.0	97.0	0.6	2.0	968395.0	62250.0	0.6	11.8	28.0	66.4	0.0	7.0	34.6	47.2	123.8	1.4	240.0	1016227.0	90.0
14.0	8.0	2121.0	194.0	100.0	5.8	19.4	254587.0	25724.0	4.8	23.2	55.4	117.0	0.2	29.2	55.2	193.2	373.6	2.0	138.0	1107872.0	76.0
33.0	47.0	2060.0	143.0	113.0	0.2	0.2	93686.0	28812.0	1.0	1.2	1.2	0.0	7.8	1.4	2.4	15.8	35.0	1.8	288.0	1012149.0	92.0
0.0	0.0	2333.0	112.0	143.0	0.2	0.2	5050.0	25855.0	0.0	0.0	0.0	0.0	0.0	0.0	0.0	15.4	17.0	2.0	819.0	1720944.0	96.0
43.0	58.0	1368.0	177.0	122.0	0.4	0.4	154537.0	119308.0	3.2	3.8	3.8	0.0	4.8	1.4	1.6	54.0	67.0	1.8	486.0	1514824.0	92.0
13.0	3.0	662.0	34.0	35.0	1.4	1.2	26150.0	5587.0	0.0	0.0	0.0	0.0	0.0	0.0	0.0	88.6	117.0	1.0	7405.0	1865309.0	94.0
14.0	13.0	1642.0	194.0	201.0	0.4	1.0	587932.0	495713.0	0.4	0.8	0.8	0.0	0.4	55.09	105.99	31.34	68.06	1.0	645.0	1082777.0	81.0
2.0	1.0	243.0	27.0	28.0	0.2	0.2	1676.0	5507.0	0.0	0.0	0.0	0.0	0.0	0.2	0.2	21.36	33.33	1.0	7302.0	1861143.0	97.0
52.0	0.0	2393.0	97.0	75.0	12.8	37.0	133167.0	34177.0	2.0	14.6	35.2	64.0	0.4	29.6	30.8	417.2	810.4	1.7	127.0	1091302.0	64.0
3.0	1.0	565.0	74.0	42.0	1.8	2.0	178698.0	115623.0	0.0	0.0	0.0	0.0	0.0	2.8	3.8	186.2	152.6	1.0	5270.0	1839325.0	90.0
2.0	0.0	517.0	71.0	28.0	1.8	1.8	362691.0	28190.0	16.4	46.2	182.2	432.4	0.0	40.0	77.4	153.4	240.4	2.6	131.0	1792312.0	81.0
3.0	0.0	2792.0	341.0	251.0	2.4	3.39	758562.0	251742.0	0.0	0.0	0.0	0.0	0.0	21.76	40.32	149.7	278.24	2.8	598.0	1039615.0	79.0
0.0	0.0	1191.0	44.0	39.0	0.2	0.2	3627.0	8428.0	0.0	0.0	0.0	0.0	0.0	0.0	0.0	15.6	16.8	2.0	4114.0	1776888.0	93.0
44.0	1.0	4272.0	391.0	149.0	10.0	30.0	885549.0	53987.0	4.0	7.4	15.6	35.4	1.0	97.6	104.4	360.0	800.8	2.5	284.0	1099925.0	59.0
3.0	1.0	561.0	83.0	26.0	1.4	1.4	511866.0	34420.0	7.4	29.8	90.0	245.4	0.0	58.2	115.2	123.0	267.2	2.6	367.0	1797285.0	80.0
0.0	0.0	1188.0	115.0	79.0	0.2	0.2	6090.0	20123.0	0.0	0.0	0.0	0.0	0.0	0.0	0.0	16.3	18.29	1.2	794.0	1059268.0	96.0
27.0	5.0	6777.0	1208.0	535.0	9.0	5.4	623272.0	213540.0	10.4	17.2	25.4	23.6	6.8	7.4	11.8	467.6	756.0	233.0	62.0	38.0	0.0
1.0	0.0	798.0	59.0	48.0	0.8	0.6	14801.0	15432.0	0.0	0.0	0.0	0.0	1.2	6.8	6.8	53.2	88.2	2.2	985.0	1718382.0	94.0
37.0	55.0	846.0	70.0	81.0	0.2	0.2	21396.0	43922.0	0.0	0.0	0.0	0.0	0.2	0.2	0.2	15.8	25.4	1.0	703.0	1060514.0	96.0
1.0	1.0	385.0	150.0	50.0	0.4	1.0	268276.0	228622.0	0.0	0.0	0.0	0.0	0.0	0.0	0.0	27.4	36.8	2.2	6835.0	1835978.0	97.0
11.0	8.0	4602.0	739.0	638.0	2.2	2.2	423020.0	318145.0	6.4	13.4	19.8	31.6	0.4	7.6	13.2	102.6	171.4	2.4	230.0	1129762.0	83.0
4.0	1.0	419.0	43.0	13.0	2.2	2.2	80408.0	13554.0	0.0	0.0	0.0	0.0	0.0	2.4	2.79	217.17	180.44	1.2	11735.0	1883075.0	89.0
19.0	29.0	2161.0	80.0	108.0	0.2	0.2	3948.0	12262.0	0.0	0.0	0.0	0.0	0.0	0.4	0.4	15.6	16.8	2.4	1361.0	1723224.0	94.0
7.0	5.0	719.0	88.0	96.0	0.8	0.8	26625.0	22985.0	0.0	0.0	0.0	0.0	0.0	10.8	10.8	65.6	101.6	1.5	708.0	991186.0	94.0
13.0	6.0	4688.0	129.0	120.0	1.8	8.4	51511.0	188157.0	0.0	0.0	0.0	0.0	0.2	1.8	1.8	142.0	182.4	2.4	405.0	1523059.0	83.0
40.0	24.0	1444.0	155.0	117.0	3.0	3.8	128282.0	45359.0	5.8	10.0	17.2	15.4	1.4	7.4	11.8	199.6	302.6	2.0	253.0	1090144.0	86.0
6.0	5.0	811.0	67.0	57.0	0.2	0.2	6642.0	23298.0	0.0	0.0	0.0	0.0	0.0	0.4	0.8	15.8	26.8	4.0	372.0	978118.0	97.0
0.0	0.0	1773.0	289.0	150.0	0.4	1.8	1141912.0	86538.0	0.0	0.0	0.0	0.0	0.2	0.2	0.2	17.2	66.0	1.0	413.0	1036922.0	90.0
12.0	4.0	2173.0	246.0	110.0	7.2	19.8	26190.0	28608.0	1.8	9.8	28.2	69.4	1.2	5.2	5.4	248.8	461.0	1.0	138.0	1089453.0	79.0
23.0	13.0	4115.0	433.0	366.0	7.77	2.19	190173.0	28373.0	2.19	2.39	2.39	0.0	0.0	0.4	2.59	369.72	567.13	3.0	256.0	1070261.0	76.0
3.0	3.0	599.0	56.0	47.0	0.6	0.8	6105.0	17181.0	2.2	6.6	8.2	6.6	1.2	0.0	0.0	43.6	70.6	2.0	149.0	1023728.0	96.0
20.0	6.0	4048.0	498.0	162.0	2.2	3.4	100701.0	25574.0	0.0	0.0	0.0	0.0	0.2	60.6	63.8	129.2	366.2	1.7	918.0	981229.0	79.0
553.0	0.0	4259.0	189.0	136.0	2.4	2.6	376809.0	34697.0	12.8	154.8	523.0	1237.0	0.0	12.4	49.2	162.0	738.6	7.0	119.0	1319936.0	70.0
2.0	0.0	2253.0	353.0	176.0	0.8	1.2	387419.0	31544.0	6.0	41.2	115.4	210.8	0.4	32.0	47.6	48.6	204.6	1.5	172.0	1050558.0	85.0
162.0	176.0	7560.0	506.0	410.0	9.6	12.8	242465.0	86281.0	0.0	0.0	0.0	0.0	0.0	0.4	0.6	506.0	677.6	7.4	1351.0	1634653.0	55.0
57.0	0.0	687.0	21.0	22.0	1.8	3.01	303675.0	57878.0	0.0	0.0	0.0	0.0	0.0	12.83	55.71	121.04	162.73	1.4	6912.0	1860856.0	93.0
24.0	2.0	2721.0	295.0	245.0	6.01	4.01	219240.0	63103.0	4.41	5.21	27.05	43.49	0.6	1.6	12.22	269.54	456.51	2.6	265.0	1113138.0	81.0
43.0	59.0	2362.0	386.0	356.0	2.99	2.59	279958.0	193793.0	0.6	1.2	13.37	34.53	0.6	0.8	1.4	156.29	237.33	2.5	150.0	1090135.0	84.0
1.0	0.0	207.0	13.0	14.0	0.8	1.2	11109.0	6958.0	0.0	0.0	0.0	0.0	0.0	1.0	1.6	69.0	60.4	1.0	8805.0	1871411.0	97.0
3.0	2.0	2130.0	114.0	137.0	0.4	0.4	4434.0	28432.0	0.0	0.0	0.0	0.0	0.0	0.0	0.0	34.6	40.0	2.2	737.0	1728022.0	95.0
13.0	10.0	2259.0	214.0	181.0	0.6	3.0	99277.0	40755.0	0.0	0.0	0.0	0.0	0.0	4.6	8.6	27.2	52.0	547.0	90.0	10.0	0.0
8.0	4.0	1382.0	178.0	128.0	0.4	0.4	95104.0	20338.0	0.0	0.0	0.0	0.0	0.0	42.91	44.71	42.51	139.52	1.4	686.0	974373.0	91.0
1.0	0.0	255.0	28.0	26.0	0.4	0.6	104467.0	22583.0	0.0	0.0	0.0	0.0	0.0	1.2	2.0	34.8	48.0	2.0	454.0	1746654.0	90.0
4.0	1.0	2360.0	155.0	102.0	0.8	0.8	23647.0	28846.0	0.0	0.0	0.0	0.0	0.0	1.4	1.4	48.0	71.8	1.8	1520.0	971381.0	92.0
46.0	61.0	2650.0	143.0	112.0	1.4	4.0	58112.0	39991.0	12.6	32.0	47.4	62.4	0.8	21.8	32.8	159.6	278.0	1.6	298.0	1053496.0	84.0
2.0	1.0	3560.0	195.0	195.0	0.2	0.2	64062.0	44007.0	2.4	4.6	4.2	0.0	0.2	4.2	4.2	17.0	43.6	1.3	172.0	1052894.0	89.0
33.0	5.0	3679.0	349.0	285.0	3.99	2.99	483452.0	152847.0	1.0	1.2	1.2	0.0	0.6	11.58	11.98	198.8	505.59	2.0	594.0	983668.0	74.0
2.0	1.0	221.0	38.0	26.0	0.2	0.2	87720.0	6324.0	0.0	0.0	0.0	0.0	0.0	0.0	0.0	20.56	18.56	1.2	7364.0	1861736.0	97.0
4.0	1.0	2922.0	182.0	235.0	0.8	3.6	602110.0	663645.0	0.8	1.6	1.6	0.0	0.4	37.4	66.6	46.8	110.0	2.8	481.0	1037405.0	79.0
2.0	0.0	2276.0	149.0	158.0	1.0	0.4	101233.0	110252.0	0.0	0.0	0.0	0.0	0.0	0.8	0.8	53.2	93.0	1.0	401.0	1062278.0	91.0
9.0	2.0	6177.0	232.0	182.0	1.6	1.6	133249.0	65281.0	3.99	5.79	5.19	0.0	0.8	2.4	2.99	113.57	174.25	3.4	259.0	1458397.0	83.0
14.0	11.0	3911.0	205.0	162.0	1.6	0.6	56870.0	76075.0	1.2	2.4	2.4	0.0	0.6	3.8	4.8	88.8	154.0	2.8	1010.0	1011650.0	86.0
43.0	59.0	3849.0	179.0	134.0	2.0	3.99	242114.0	51145.0	0.0	0.0	0.0	0.0	0.4	6.19	9.58	146.11	233.53	1.0	405.0	1018470.0	81.0
16.0	0.0	4800.0	430.0	220.0	13.2	31.0	1009348.0	44725.0	3.0	10.4	26.0	90.0	10.6	12.2	13.4	466.0	853.0	4.5	174.0	1098397.0	57.0
10.0	5.0	1185.0	126.0	80.0	0.8	1.0	130493.0	25628.0	2.81	7.41	11.42	44.89	2.0	2.0	3.61	54.51	121.84	1.0	295.0	977643.0	92.0
34.0	43.0	793.0	55.0	50.0	1.0	0.4	34368.0	22420.0	0.0	0.0	0.0	0.0	0.0	0.0	0.0	54.0	83.0	2.0	5398.0	1680534.0	95.0
0.0	0.0	302.0	33.0	61.0	0.2	0.2	36566.0	50719.0	0.0	0.0	0.0	0.0	0.0	0.6	0.6	15.57	16.77	1.0	2729.0	1768495.0	94.0
2.0	0.0	2338.0	197.0	91.0	1.2	1.6	187157.0	37649.0	0.0	0.0	0.0	0.0	0.0	4.59	12.77	93.21	162.67	1.0	433.0	1063786.0	91.0
4.0	3.0	622.0	64.0	50.0	0.6	0.8	2705.0	21780.0	2.0	2.0	2.0	0.0	1.4	2.0	2.0	43.4	68.2	2.3	303.0	1023552.0	96.0
0.0	0.0	261.0	51.0	35.0	0.2	0.2	270982.0	20290.0	0.0	0.0	0.0	0.0	0.0	1.8	2.61	16.23	21.84	1.4	8318.0	1868621.0	97.0
2.0	0.0	2214.0	104.0	87.0	0.8	1.6	30187.0	59706.0	0.0	0.0	0.0	0.0	0.0	35.8	36.2	63.4	152.2	4.0	544.0	1017939.0	89.0
4.0	1.0	653.0	81.0	91.0	1.6	0.6	40388.0	20918.0	0.0	0.0	0.0	0.0	0.0	0.0	0.0	85.6	119.2	1.0	7203.0	1874077.0	95.0
6.0	4.0	1263.0	154.0	97.0	1.4	2.99	449239.0	28906.0	4.39	36.33	49.5	112.38	6.79	2.59	3.39	112.97	251.1	3.0	193.0	1057043.0	87.0
4.0	2.0	2741.0	250.0	155.0	0.8	1.2	768769.0	116500.0	1.0	1.2	1.2	0.0	2.59	9.78	9.98	74.85	303.19	1.2	323.0	1018675.0	86.0
28.0	38.0	2089.0	139.0	132.0	0.6	0.6	39676.0	74809.0	0.0	0.0	0.0	0.0	0.0	6.0	7.0	45.2	125.6	2.7	2041.0	1860174.0	93.0
10.0	1.0	2691.0	267.0	237.0	3.6	1.2	121579.0	50442.0	1.8	2.8	2.4	0.0	0.2	5.4	8.6	162.6	290.8	1.3	374.0	1003082.0	84.0
0.0	0.0	2061.0	150.0	104.0	0.2	0.2	48089.0	87253.0	0.0	0.0	0.0	0.0	0.0	2.0	3.2	13.8	24.0	2.6	722.0	1769267.0	86.0
0.0	0.0	905.0	57.0	47.0	0.6	0.4	56722.0	10728.0	0.0	0.0	0.0	0.0	0.0	4.2	8.4	33.2	39.8	1.0	5813.0	1818853.0	96.0
9.0	5.0	728.0	72.0	75.0	0.6	1.0	4942.0	57669.0	5.19	7.78	6.99	0.0	0.4	1.0	1.0	55.29	72.46	2.0	381.0	1089528.0	95.0
7.0	6.0	819.0	91.0	46.0	0.2	0.2	194325.0	24819.0	1.0	1.4	1.4	0.0	1.6	15.6	15.6	20.6	206.6	2.0	205.0	969859.0	94.0
2.0	0.0	2276.0	166.0	118.0	0.4	0.6	29704.0	23901.0	0.0	0.0	0.0	0.0	0.2	7.82	8.02	46.69	93.99	2.0	1352.0	1075373.0	94.0
86.0	106.0	2765.0	294.0	132.0	2.2	3.2	813180.0	55605.0	0.0	0.0	0.0	0.0	0.2	36.0	38.2	184.2	329.8	1.8	822.0	1050037.0	84.0
19.0	7.0	3762.0	216.0	131.0	3.0	8.2	302582.0	73496.0	0.6	0.8	0.6	0.0	0.0	4.4	5.0	271.8	359.6	3.8	441.0	1527320.0	79.0
3.0	0.0	513.0	52.0	61.0	0.6	0.6	5028.0	38652.0	0.0	0.0	0.0	0.0	0.0	0.2	0.2	41.2	46.2	1.5	373.0	1091149.0	97.0
7.0	3.0	439.0	49.0	58.0	0.8	1.4	3877.0	23938.0	0.0	0.0	0.0	0.0	0.0	0.2	0.4	51.8	118.2	2.2	6333.0	1701510.0	94.0
53.0	65.0	1017.0	176.0	68.0	3.19	2.99	81296.0	8662.0	2.0	3.99	3.19	0.0	4.79	11.38	11.58	136.93	257.09	3.0	511.0	1707930.0	87.0
45.0	59.0	2782.0	164.0	120.0	1.4	3.0	141984.0	48006.0	0.0	0.0	0.0	0.0	0.0	1.8	2.2	129.2	256.0	1.0	1097.0	1057458.0	84.0
0.0	0.0	1326.0	114.0	58.0	0.2	0.2	37952.0	38662.0	2.4	3.8	3.4	0.0	2.8	15.6	15.6	15.2	21.8	2.4	265.0	1741510.0	87.0
35.0	39.0	700.0	150.0	56.0	2.0	2.0	82631.0	8659.0	0.0	0.0	0.0	0.0	0.0	10.6	11.0	77.0	133.4	2.6	534.0	1745819.0	87.0
14.0	0.0	2664.0	340.0	323.0	6.2	9.0	67387.0	26099.0	4.0	4.2	5.6	3.2	0.4	2.8	4.4	477.0	446.6	1.0	237.0	1089926.0	80.0
8.0	2.0	1095.0	80.0	76.0	0.2	0.2	234011.0	61095.0	0.0	0.0	0.0	0.0	0.0	7.2	9.6	29.8	49.6	2.6	1328.0	1540717.0	94.0
20.0	14.0	4276.0	270.0	167.0	2.6	9.0	259286.0	33552.0	0.0	0.0	0.0	0.0	0.0	14.8	26.2	231.0	261.6	5.0	1330.0	1640848.0	78.0
15.0	5.0	1421.0	148.0	97.0	1.6	2.8	215537.0	45333.0	1.4	2.0	2.8	3.0	1.4	24.0	38.6	77.0	204.6	2.3	303.0	950886.0	87.0
12.0	10.0	2124.0	128.0	94.0	0.6	1.4	126181.0	49317.0	2.0	2.2	2.2	0.0	0.4	5.2	6.6	65.0	141.2	3.6	352.0	1025507.0	87.0
4.0	3.0	3282.0	257.0	187.0	0.8	0.8	64145.0	281762.0	5.0	6.8	9.2	5.8	1.6	3.2	5.2	46.8	80.0	2.8	134.0	1010344.0	88.0
0.0	0.0	315.0	31.0	34.0	0.2	0.2	1491.0	8278.0	0.0	0.0	0.0	0.0	0.0	0.2	0.2	15.2	16.8	1.2	1023.0	1761680.0	94.0
123.0	122.0	4374.0	477.0	383.0	8.18	3.59	271392.0	13229.0	0.0	0.0	0.0	0.0	0.0	0.4	0.4	391.82	614.37	4.0	2251.0	1399210.0	75.0
3.0	0.0	1204.0	73.0	91.0	1.0	1.6	109982.0	21147.0	0.0	0.0	0.0	0.0	0.0	2.2	2.2	152.4	153.4	1.0	834.0	1048877.0	94.0
1.0	0.0	4146.0	275.0	190.0	1.2	3.4	823128.0	82198.0	8.8	14.4	10.2	0.0	0.8	1.6	2.4	46.4	70.0	2.8	269.0	1752118.0	87.0
10.0	4.0	1977.0	214.0	129.0	1.0	1.0	288196.0	84397.0	2.99	8.98	12.77	23.95	4.19	3.59	6.39	208.98	325.75	1.0	326.0	1116013.0	83.0
2.0	1.0	422.0	73.0	44.0	1.0	1.0	276333.0	259294.0	0.0	0.0	0.0	0.0	0.0	2.4	4.8	73.4	76.2	2.2	3462.0	1822493.0	90.0
18.0	16.0	2304.0	506.0	238.0	1.0	1.0	576576.0	492864.0	6.2	10.2	9.6	0.0	9.4	0.8	0.8	80.6	82.0	1.6	621.0	1044544.0	89.0
5.0	0.0	1321.0	131.0	91.0	1.0	0.8	103867.0	26989.0	0.0	0.0	0.0	0.0	0.6	0.0	0.0	192.6	183.4	1.0	447.0	978733.0	91.0
1.0	0.0	1284.0	147.0	80.0	0.2	0.2	103627.0	18532.0	0.0	0.0	0.0	0.0	3.2	1.2	1.2	33.8	102.6	1.6	395.0	1060934.0	93.0
7.0	1.0	2808.0	386.0	377.0	6.41	3.61	197062.0	151607.0	10.42	24.05	72.95	189.38	0.0	2.0	2.0	286.57	571.74	1.0	148.0	968997.0	78.0
55.0	52.0	7418.0	2503.0	2485.0	0.8	0.6	39717.0	60613.0	3.19	4.39	6.99	8.18	0.4	3.59	10.18	33.13	69.46	3.4	153.0	971222.0	83.0
10.0	2.0	2180.0	308.0	162.0	2.0	1.8	70457.0	48047.0	0.0	0.0	0.0	0.0	0.4	1.2	6.6	123.6	209.4	3.2	1100.0	1534987.0	88.0
45.0	31.0	2366.0	465.0	225.0	5.77	3.98	635457.0	467915.0	1.79	3.58	3.58	0.0	0.0	8.95	10.93	261.23	475.75	453.0	81.0	19.0	0.0
3.0	1.0	2118.0	116.0	92.0	1.4	1.6	36005.0	34644.0	0.0	0.0	0.0	0.0	0.0	1.6	1.6	100.6	129.0	1.5	2807.0	1049018.0	88.0
5.0	1.0	5473.0	335.0	200.0	1.0	1.0	908732.0	64771.0	0.0	0.0	0.0	0.0	0.0	0.8	1.0	71.2	130.6	1.0	480.0	1074680.0	85.0
11.0	7.0	3199.0	409.0	208.0	1.0	1.2	144553.0	64604.0	5.6	7.8	6.8	0.0	4.8	9.4	11.0	326.2	251.8	1.4	250.0	967437.0	84.0
105.0	96.0	4309.0	386.0	272.0	6.0	5.2	305737.0	110175.0	8.8	52.4	90.8	177.4	1.4	4.2	15.0	269.2	490.0	1.2	183.0	1083451.0	77.0
2.0	1.0	1218.0	162.0	62.0	1.2	1.6	60975.0	14627.0	0.6	0.6	0.6	0.0	0.6	4.2	4.4	98.0	223.6	3.0	245.0	1037384.0	86.0
0.0	0.0	1469.0	136.0	65.0	0.2	0.2	4169.0	32465.0	0.0	0.0	0.0	0.0	0.0	0.0	0.0	15.6	16.8	1.2	7728.0	1871744.0	95.0
35.0	0.0	1936.0	215.0	134.0	2.0	1.4	731904.0	175475.0	0.0	0.0	0.0	0.0	25.8	2.4	3.8	93.2	165.6	4.6	1923.0	1724267.0	84.0
18.0	4.0	4427.0	185.0	146.0	1.6	2.6	131611.0	47320.0	0.0	0.0	0.0	0.0	0.4	15.2	54.6	172.6	299.8	1.3	717.0	987594.0	82.0
2.0	1.0	1494.0	137.0	101.0	0.4	0.6	3222.0	17991.0	1.6	2.0	2.0	0.0	0.8	2.4	2.4	31.4	42.0	1.0	162.0	1100578.0	94.0
43.0	53.0	3209.0	322.0	289.0	1.4	3.8	240965.0	28418.0	0.0	0.0	0.0	0.0	0.0	5.2	6.8	70.0	161.4	4.8	2827.0	1375077.0	87.0
39.0	0.0	2390.0	126.0	73.0	10.18	27.74	70831.0	41582.0	0.8	1.0	1.0	0.0	0.4	1.0	1.0	339.92	607.58	1.5	202.0	1091181.0	71.0
2.0	1.0	3810.0	174.0	121.0	1.0	1.4	384349.0	234513.0	4.19	8.98	17.56	28.54	2.99	24.15	35.53	70.06	162.48	3.3	185.0	1009234.0	83.0
36.0	47.0	767.0	106.0	84.0	2.0	0.6	164585.0	26451.0	0.0	0.0	0.0	0.0	0.0	0.0	0.0	97.0	135.8	1.4	7215.0	1875907.0	93.0
9.0	2.0	3510.0	112.0	59.0	5.57	20.28	134275.0	33270.0	0.6	0.99	0.8	0.0	0.4	1.99	1.99	351.09	495.83	1.0	351.0	1029007.0	69.0
14.0	0.0	2252.0	215.0	177.0	2.79	3.79	198289.0	24564.0	3.99	44.91	94.01	311.98	0.2	29.34	53.69	194.81	307.58	3.0	146.0	1051986.0	80.0
3.0	1.0	1254.0	78.0	56.0	0.4	0.6	171088.0	23484.0	0.0	0.0	0.0	0.0	0.2	0.4	0.4	32.0	47.8	4.0	734.0	1529357.0	93.0
4.0	1.0	1894.0	100.0	96.0	0.6	0.6	45860.0	69687.0	0.0	0.0	0.0	0.0	0.0	0.0	0.0	86.2	43.2	2.8	2156.0	1550662.0	95.0
15.0	11.0	4050.0	275.0	248.0	1.2	0.8	357139.0	178959.0	4.6	9.0	8.6	0.0	0.2	4.8	5.2	92.0	185.6	3.0	387.0	997587.0	81.0
77.0	100.0	3656.0	223.0	126.0	0.8	2.0	351795.0	49663.0	6.39	9.38	15.57	15.57	6.99	3.79	3.99	68.06	191.62	4.0	171.0	1008244.0	84.0
6.0	2.0	2712.0	259.0	301.0	3.19	1.0	91310.0	26600.0	1.2	1.4	1.4	0.0	0.4	2.4	2.4	160.48	250.5	1.5	304.0	1032599.0	87.0
5.0	1.0	1938.0	395.0	191.0	3.2	2.8	1251157.0	110467.0	3.6	7.0	20.4	27.4	0.4	29.6	42.2	192.0	379.0	3.8	167.0	980648.0	82.0
2.0	0.0	419.0	34.0	57.0	1.8	1.8	51740.0	52923.0	8.6	8.8	8.8	0.0	0.4	1.6	1.8	155.8	137.2	1.6	248.0	1801502.0	87.0
9.0	0.0	3153.0	274.0	209.0	8.6	4.4	161102.0	12945.0	0.0	0.0	0.0	0.0	0.0	1.0	1.0	372.2	556.2	2.8	4265.0	1727141.0	77.0
5.0	0.0	2436.0	187.0	159.0	1.0	1.2	257550.0	255184.0	20.2	28.4	35.0	17.4	7.6	17.6	29.4	45.6	133.0	1.0	238.0	1052554.0	83.0
0.0	0.0	1197.0	217.0	110.0	0.2	0.2	249037.0	256014.0	1.0	1.2	1.6	0.4	0.0	2.4	4.8	16.0	23.2	3.8	138.0	1737429.0	94.0
7.0	0.0	3826.0	270.0	255.0	7.41	21.44	121829.0	110094.0	0.4	0.4	0.4	0.0	8.22	9.22	10.22	247.5	469.94	1.0	302.0	1093433.0	72.0
72.0	91.0	1320.0	101.0	51.0	0.8	1.0	78153.0	29519.0	0.0	0.0	0.0	0.0	0.2	5.19	5.19	75.25	169.06	3.0	1173.0	1544433.0	91.0
9.0	5.0	2416.0	173.0	107.0	2.6	2.8	345321.0	41989.0	0.0	0.0	0.0	0.0	1.4	24.4	30.2	178.8	371.4	5.6	1655.0	1385616.0	79.0
3.0	2.0	4108.0	316.0	219.0	0.6	2.19	104272.0	176519.0	3.19	5.58	5.58	0.0	0.6	4.98	4.98	40.84	284.46	1.0	310.0	1000884.0	81.0
5.0	1.0	3648.0	213.0	117.0	2.8	3.0	316448.0	79611.0	0.0	0.0	0.0	0.0	0.0	25.4	25.8	238.8	290.8	3.0	3675.0	1402318.0	85.0
40.0	41.0	5084.0	352.0	295.0	4.4	3.0	335386.0	105668.0	0.0	0.0	0.0	0.0	0.0	1.2	1.6	242.8	361.2	4.4	965.0	1537475.0	78.0
14.0	11.0	1785.0	122.0	96.0	2.4	2.61	47389.0	47507.0	16.43	20.64	27.05	14.83	13.23	16.63	19.04	147.9	255.31	2.2	151.0	1018783.0	86.0
0.0	0.0	758.0	74.0	51.0	0.2	0.2	88227.0	26902.0	0.0	0.0	0.0	0.0	0.0	0.0	0.0	15.4	16.8	2.4	3135.0	1707978.0	95.0
1.0	0.0	414.0	86.0	40.0	0.2	0.2	347102.0	138503.0	13.77	24.95	24.95	0.0	0.0	59.08	78.44	15.57	73.45	3.0	271.0	1711791.0	89.0
3.0	1.0	378.0	31.0	30.0	1.6	1.6	50120.0	19904.0	5.8	6.0	8.2	4.2	0.0	1.8	2.2	121.0	122.0	3.0	139.0	1783634.0	88.0
0.0	0.0	328.0	43.0	45.0	0.2	0.2	977.0	21791.0	1.0	1.0	1.0	0.0	0.0	1.0	1.0	15.6	16.8	1.0	294.0	1752520.0	95.0
8.0	1.0	1594.0	220.0	208.0	5.6	1.6	130662.0	12888.0	0.0	0.0	0.0	0.0	0.0	0.2	0.4	263.8	379.8	1.0	589.0	1759709.0	80.0
11.0	7.0	1793.0	87.0	64.0	0.6	1.2	74149.0	26459.0	3.8	5.2	4.8	0.0	1.6	9.8	16.0	62.2	94.4	2.0	359.0	1119374.0	90.0
0.0	0.0	1522.0	28.0	34.0	0.2	0.2	1936.0	4988.0	0.0	0.0	0.0	0.0	0.0	0.0	0.0	15.6	16.8	1.0	4518.0	1828232.0	98.0
23.0	6.0	7129.0	691.0	516.0	8.58	2.59	758159.0	113632.0	4.99	11.58	26.35	37.72	0.2	2.2	2.2	422.95	658.88	3.2	152.0	1076744.0	66.0
3.0	0.0	1817.0	163.0	152.0	2.8	0.8	67906.0	18789.0	0.0	0.0	0.0	0.0	0.0	0.4	0.4	129.4	186.8	2.2	2044.0	1719758.0	90.0
8.0	1.0	5398.0	435.0	196.0	0.4	0.4	206075.0	51884.0	3.61	16.63	64.93	98.0	1.0	14.03	38.68	36.47	204.41	6.0	183.0	1005125.0	83.0
14.0	21.0	1165.0	43.0	50.0	0.2	0.2	5524.0	12916.0	1.8	1.8	1.8	0.0	0.4	0.8	0.8	15.6	16.8	1.2	157.0	1751000.0	93.0
7.0	2.0	2576.0	157.0	118.0	0.4	0.6	317672.0	104149.0	13.2	36.4	62.0	78.6	0.4	17.6	47.6	43.8	146.0	1.6	147.0	981075.0	87.0
5.0	0.0	3150.0	163.0	108.0	5.2	3.2	120314.0	18880.0	0.0	0.0	0.0	0.0	0.4	0.4	0.4	225.2	341.0	3.6	744.0	1749576.0	82.0
2.0	0.0	1059.0	131.0	110.0	0.6	0.6	18821.0	30496.0	0.0	0.0	0.0	0.0	0.0	1.0	1.0	52.2	81.0	1.0	806.0	1016627.0	96.0
13.0	3.0	4229.0	615.0	463.0	1.0	2.2	209747.0	204867.0	0.0	0.0	0.0	0.0	0.0	7.6	19.4	61.8	114.4	3.4	1506.0	1398194.0	88.0
2.0	1.0	176.0	10.0	13.0	0.4	0.4	7566.0	11234.0	0.0	0.0	0.0	0.0	0.0	0.0	0.0	33.67	33.27	1.0	6598.0	1854819.0	98.0
33.0	17.0	3814.0	345.0	205.0	2.8	4.8	126811.0	66231.0	0.0	0.0	0.0	0.0	0.0	14.8	14.8	168.8	402.2	3.6	7378.0	1389501.0	83.0
12.0	2.0	2610.0	232.0	152.0	3.8	2.2	152811.0	76289.0	0.0	0.0	0.0	0.0	0.4	4.0	4.2	224.0	377.2	6.2	2567.0	1555021.0	86.0
1.0	0.0	1430.0	202.0	69.0	0.4	0.2	362703.0	101886.0	0.0	0.0	0.0	0.0	0.0	2.0	3.8	36.2	51.0	3.4	1248.0	1729682.0	94.0
14.0	5.0	4970.0	457.0	324.0	9.4	6.2	402397.0	60714.0	21.4	70.2	117.0	198.4	0.4	25.6	35.6	438.6	763.4	1.5	312.0	972771.0	64.0
5.0	4.0	730.0	66.0	55.0	0.4	1.8	21076.0	18606.0	2.4	2.4	2.4	0.0	1.0	0.4	0.4	32.0	46.4	1.0	267.0	1016494.0	97.0
1.0	1.0	205.0	19.0	21.0	0.2	0.2	7020.0	4259.0	0.0	0.0	0.0	0.0	0.0	0.0	0.0	15.6	16.8	1.0	7403.0	1865584.0	97.0
4.0	0.0	1898.0	175.0	134.0	1.8	4.6	467918.0	366260.0	0.0	0.0	0.0	0.0	0.0	28.2	55.2	103.4	136.8	3.0	770.0	1758770.0	86.0
7.0	0.0	3164.0	409.0	345.0	6.6	2.8	205234.0	73445.0	0.0	0.0	0.0	0.0	0.0	4.6	5.0	316.0	495.6	1.0	756.0	1126109.0	77.0
13.0	12.0	1974.0	374.0	179.0	0.2	0.2	527950.0	748715.0	0.0	0.0	0.0	0.0	0.0	0.4	0.4	21.4	32.2	3.6	615.0	1045459.0	91.0
55.0	68.0	4149.0	462.0	267.0	3.4	1.6	531019.0	385011.0	0.4	0.8	0.8	0.0	0.2	47.8	56.4	193.0	375.8	403.0	73.0	26.0	0.0
2.0	0.0	301.0	39.0	28.0	0.6	0.6	48377.0	16470.0	0.0	0.0	0.0	0.0	0.0	5.6	8.8	32.0	50.0	1.4	481.0	1754590.0	93.0
7.0	5.0	1939.0	156.0	113.0	0.6	0.8	64527.0	60547.0	10.76	24.5	28.29	61.75	5.58	5.18	6.37	58.17	158.37	1.0	590.0	1310239.0	86.0
12.0	0.0	2309.0	102.0	55.0	1.2	1.4	342236.0	21886.0	0.0	0.0	0.0	0.0	1.6	29.34	48.7	81.24	150.1	3.8	366.0	1085594.0	87.0
54.0	2.0	5599.0	232.0	211.0	13.2	40.6	234916.0	50239.0	3.0	9.8	20.2	26.6	2.4	5.0	5.6	473.4	846.6	2.0	213.0	1095446.0	56.0
1.0	1.0	1189.0	434.0	51.0	0.4	0.4	135376.0	55384.0	0.0	0.0	0.0	0.0	0.0	0.0	0.0	23.55	50.3	1.4	8193.0	1833289.0	95.0
13.0	3.0	3576.0	467.0	176.0	4.8	5.4	276569.0	51757.0	10.6	50.8	130.4	214.0	1.0	14.0	46.6	309.8	638.8	1.0	161.0	1119142.0	72.0
51.0	63.0	7093.0	633.0	357.0	8.18	11.78	287553.0	371722.0	8.58	32.73	74.85	153.89	1.0	48.9	49.5	551.7	931.94	6.8	221.0	1371542.0	50.0
6.0	1.0	2170.0	101.0	79.0	1.2	1.2	118152.0	67852.0	0.0	0.0	0.0	0.0	0.0	0.0	0.0	159.8	111.4	2.6	2011.0	1642163.0	94.0
8.0	4.0	2216.0	95.0	70.0	2.6	3.4	40924.0	21939.0	1.8	2.0	22.6	54.2	0.4	5.4	5.4	149.0	272.8	3.0	116.0	1060146.0	89.0
81.0	46.0	3787.0	318.0	276.0	1.6	1.8	468759.0	221749.0	4.39	16.97	45.11	42.71	14.57	4.39	28.34	100.4	230.14	1.0	188.0	1094873.0	80.0
10.0	0.0	5016.0	694.0	723.0	5.01	3.81	613278.0	597142.0	2.0	18.44	68.94	114.83	0.2	13.03	74.35	145.89	267.74	2.8	132.0	1047607.0	81.0
17.0	13.0	3350.0	321.0	288.0	0.8	0.6	438593.0	637453.0	19.6	55.8	171.8	375.6	4.0	61.2	104.0	93.6	293.2	2.0	118.0	1028534.0	69.0
7.0	0.0	963.0	105.0	66.0	1.2	1.6	119224.0	19633.0	0.0	0.0	0.0	0.0	0.0	3.8	4.6	84.0	154.6	1.5	1351.0	976717.0	93.0
6.0	1.0	504.0	80.0	34.0	2.2	3.6	53037.0	22287.0	0.0	0.0	0.0	0.0	0.0	0.0	0.0	81.0	140.8	1.2	7970.0	1877981.0	95.0
5.0	1.0	921.0	94.0	65.0	0.6	1.0	41990.0	15763.0	16.8	37.6	60.6	118.0	0.2	16.4	17.2	70.8	175.8	1.8	149.0	1022018.0	93.0
17.0	13.0	3125.0	228.0	147.0	3.0	3.0	41720.0	28149.0	0.0	0.0	0.0	0.0	1.0	1.6	2.8	147.6	256.2	3.0	658.0	1074107.0	85.0
1.0	1.0	181.0	16.0	26.0	0.2	0.2	10180.0	25473.0	0.0	0.0	0.0	0.0	0.0	0.0	0.0	15.6	16.8	1.2	9225.0	1867488.0	98.0
8.0	3.0	2092.0	294.0	150.0	0.4	0.4	403159.0	42079.0	3.6	12.2	21.2	30.4	1.4	25.2	45.6	57.8	137.4	1.0	192.0	1130656.0	85.0
2.0	1.0	3272.0	245.0	259.0	0.2	0.2	4942.0	18681.0	1.2	1.2	1.2	0.0	0.6	0.8	0.8	24.15	43.91	1.5	221.0	1021681.0	92.0
27.0	37.0	2024.0	128.0	120.0	1.4	2.0	206529.0	22860.0	0.0	0.0	0.0	0.0	0.4	2.2	2.2	89.42	122.95	2.0	1069.0	1053356.0	90.0
12.0	10.0	4538.0	192.0	166.0	0.4	0.4	14797.0	46413.0	0.0	0.0	0.0	0.0	0.0	1.2	3.98	40.44	64.74	2.0	827.0	990382.0	86.0
20.0	30.0	1889.0	127.0	113.0	0.2	0.2	76661.0	106567.0	5.6	13.2	18.6	25.4	0.8	54.4	54.8	15.6	124.6	1.5	202.0	1118800.0	89.0
44.0	1.0	6493.0	591.0	460.0	14.4	19.2	391816.0	97027.0	4.0	10.0	20.2	33.4	2.2	6.0	7.0	751.4	1114.8	4.8	182.0	1096938.0	48.0
1.0	0.0	3645.0	250.0	156.0	0.2	0.2	18141.0	70828.0	0.0	0.0	0.0	0.0	1.0	2.8	4.8	16.4	37.4	2.0	496.0	1079114.0	89.0
2.0	0.0	1053.0	127.0	47.0	0.4	0.2	311277.0	30292.0	0.0	0.0	0.0	0.0	0.0	0.0	0.0	20.8	33.0	1.8	493.0	1748054.0	87.0
37.0	44.0	2886.0	451.0	357.0	7.6	2.0	467306.0	99716.0	0.0	0.0	0.0	0.0	0.0	6.6	13.2	373.4	542.2	6.8	1607.0	1756069.0	75.0
1.0	0.0	324.0	44.0	28.0	0.6	0.6	127787.0	17925.0	0.0	0.0	0.0	0.0	0.0	0.6	0.6	36.8	46.4	1.4	950.0	1762378.0	95.0
6.0	1.0	1560.0	110.0	145.0	1.2	1.0	29946.0	47399.0	0.0	0.0	0.0	0.0	0.0	1.4	1.6	79.8	121.8	2.2	2428.0	1538910.0	93.0
3.0	0.0	2327.0	122.0	129.0	0.6	2.4	46731.0	204548.0	0.0	0.0	0.0	0.0	0.0	0.2	0.2	50.4	67.0	2.0	329.0	1522802.0	94.0
16.0	22.0	922.0	60.0	38.0	0.2	0.2	79758.0	51856.0	0.0	0.0	0.0	0.0	0.0	4.0	8.0	15.8	17.2	1.0	8464.0	1837406.0	94.0
1.0	0.0	206.0	15.0	30.0	0.2	0.2	3319.0	15828.0	0.0	0.0	0.0	0.0	0.2	0.4	0.4	15.6	16.8	2.0	1113.0	1718144.0	99.0
17.0	23.0	2608.0	203.0	91.0	1.0	1.0	175845.0	145439.0	0.2	0.4	0.4	0.0	0.0	2.0	3.6	73.2	110.8	4.0	289.0	1723885.0	89.0
4.0	0.0	3296.0	179.0	99.0	2.4	2.8	261026.0	29326.0	0.0	0.0	0.0	0.0	0.4	4.6	5.6	171.2	281.0	1.0	859.0	1017344.0	64.0
7.0	4.0	2794.0	168.0	109.0	0.2	0.2	405323.0	185677.0	0.0	0.0	0.0	0.0	0.2	2.0	3.4	20.2	56.2	4.8	413.0	1596082.0	95.0
3.0	2.0	3833.0	575.0	489.0	0.8	2.2	43967.0	39891.0	0.0	0.0	0.0	0.0	0.0	0.4	0.4	119.8	57.6	2.2	1505.0	1725224.0	86.0
10.0	1.0	1591.0	329.0	137.0	1.6	2.0	192864.0	11556.0	0.0	0.0	0.0	0.0	0.2	20.0	20.0	122.4	304.6	3.8	6061.0	1709011.0	88.0
9.0	0.0	3006.0	399.0	352.0	7.78	2.2	212973.0	22736.0	0.0	0.0	0.0	0.0	0.0	0.2	0.4	375.45	552.3	2.0	359.0	1722405.0	79.0
17.0	8.0	5228.0	209.0	116.0	2.2	7.4	129995.0	97271.0	0.0	0.0	0.0	0.0	0.0	0.0	0.0	180.0	193.4	3.4	885.0	1645398.0	81.0
10.0	1.0	3819.0	367.0	252.0	3.39	2.59	142268.0	83109.0	0.0	0.0	0.0	0.0	0.0	1.6	1.8	177.45	263.67	2.2	664.0	1525033.0	85.0
1.0	0.0	2699.0	88.0	157.0	0.2	0.2	5087.0	38464.0	1.0	1.0	1.0	0.0	0.0	0.0	0.0	15.6	17.8	2.2	213.0	1709248.0	93.0
6.0	0.0	3556.0	246.0	122.0	3.0	3.8	300151.0	49692.0	0.0	0.0	0.0	0.0	0.2	20.0	23.2	245.4	368.8	1.0	620.0	1021299.0	83.0
36.0	44.0	1809.0	146.0	103.0	1.2	1.2	172354.0	37272.0	0.6	0.6	0.6	0.0	2.81	2.61	2.81	79.36	216.03	2.6	396.0	977395.0	89.0
0.0	0.0	261.0	20.0	14.0	0.2	0.2	810.0	5665.0	0.0	0.0	0.0	0.0	0.0	0.0	0.0	15.6	16.8	2.0	504.0	1747160.0	93.0
6.0	0.0	4894.0	161.0	111.0	5.4	18.0	93945.0	27244.0	1.6	1.6	1.4	0.0	0.2	1.0	1.2	231.8	327.2	1.8	293.0	1752838.0	81.0
9.0	1.0	2779.0	308.0	190.0	3.2	1.4	173458.0	110845.0	0.0	0.0	0.0	0.0	0.0	0.8	0.8	155.8	239.2	5.0	2864.0	1559789.0	88.0
9.0	0.0	2486.0	178.0	157.0	6.39	18.56	57610.0	57884.0	3.59	17.76	20.36	47.7	0.2	6.59	6.59	241.12	398.8	2.4	173.0	1101016.0	78.0
34.0	49.0	1484.0	86.0	109.0	0.2	0.2	50849.0	211870.0	2.79	3.19	3.19	0.0	1.2	1.0	1.4	12.97	23.15	3.2	164.0	1520671.0	92.0
11.0	11.0	6070.0	358.0	246.0	0.2	0.2	974434.0	50477.0	0.0	0.0	0.0	0.0	3.2	0.4	0.4	19.6	32.0	1.0	657.0	1010163.0	86.0
7.0	3.0	709.0	44.0	46.0	0.8	1.4	23587.0	16036.0	0.0	0.0	0.0	0.0	0.0	0.2	0.2	54.2	80.4	2.2	5368.0	1680051.0	96.0
1.0	0.0	2451.0	73.0	77.0	0.2	0.2	5872.0	99640.0	0.0	0.0	0.0	0.0	0.0	0.0	0.0	15.8	18.8	2.2	829.0	1643104.0	95.0
1.0	0.0	4463.0	204.0	149.0	0.2	0.2	38837.0	41409.0	0.0	0.0	0.0	0.0	0.0	44.31	44.51	15.77	64.87	1.0	2124.0	1110435.0	88.0
2.0	0.0	461.0	44.0	64.0	1.2	0.8	24720.0	20705.0	0.0	0.0	0.0	0.0	0.0	1.8	3.2	55.0	69.0	2.0	534.0	1742819.0	89.0
0.0	0.0	2514.0	129.0	73.0	0.2	0.2	7689.0	24957.0	0.0	0.0	0.0	0.0	0.0	0.0	0.0	13.0	16.8	1.6	1406.0	1753992.0	89.0
222.0	217.0	5397.0	422.0	285.0	1.0	3.59	312033.0	283788.0	1.6	7.58	32.34	61.08	1.0	7.78	25.75	62.28	104.19	4.0	131.0	1326418.0	82.0
30.0	0.0	5261.0	983.0	438.0	1.4	1.4	1038498.0	968879.0	8.8	89.2	171.0	503.0	1.6	52.2	226.8	102.8	220.6	4.2	95.0	1330648.0	79.0
2.0	1.0	450.0	82.0	45.0	1.6	1.6	356547.0	297275.0	0.0	0.0	0.0	0.0	0.0	7.2	14.0	128.8	133.4	2.2	3680.0	1822077.0	88.0
169.0	186.0	3660.0	405.0	197.0	0.6	0.8	32957.0	25578.0	0.0	0.0	0.0	0.0	0.0	5.41	5.81	58.32	91.78	1.5	1195.0	1133937.0	86.0
1.0	1.0	1781.0	76.0	41.0	0.2	0.2	17273.0	21476.0	0.0	0.0	0.0	0.0	0.0	0.0	0.0	15.37	16.77	1.6	8315.0	1860982.0	97.0
9.0	5.0	3414.0	433.0	231.0	1.6	6.01	323068.0	110155.0	0.0	0.0	0.0	0.0	0.6	11.02	18.84	100.4	201.0	1.5	512.0	1096037.0	81.0
4.0	1.0	520.0	51.0	52.0	2.0	2.0	126557.0	53547.0	0.0	0.0	0.0	0.0	0.0	2.0	2.0	207.19	165.67	2.2	11197.0	1868873.0	88.0
2.0	0.0	842.0	166.0	201.0	0.4	0.8	847117.0	522561.0	6.39	41.72	221.36	381.24	0.2	62.67	124.35	36.73	45.11	3.4	177.0	1753610.0	77.0
1.0	0.0	3704.0	199.0	96.0	0.2	0.2	194193.0	189146.0	0.0	0.0	0.0	0.0	0.0	0.2	0.2	15.6	18.2	3.4	3355.0	1346128.0	95.0
1.0	0.0	2259.0	159.0	130.0	0.2	0.2	8720.0	12054.0	0.0	0.0	0.0	0.0	0.0	7.8	7.8	24.0	69.0	4.2	6679.0	1410040.0	95.0
7.0	0.0	3084.0	163.0	183.0	0.2	0.2	8727.0	40144.0	0.8	2.8	16.0	30.0	0.0	15.0	18.6	15.8	60.2	3.0	131.0	1041432.0	92.0
0.0	0.0	3852.0	193.0	223.0	0.2	0.2	142656.0	376531.0	7.6	28.8	114.0	232.2	0.2	0.4	0.4	28.6	168.2	2.8	127.0	1004758.0	82.0
30.0	22.0	1967.0	94.0	74.0	1.2	2.0	167772.0	92963.0	0.0	0.0	0.0	0.0	0.0	4.79	6.39	88.82	251.9	3.2	7647.0	1370671.0	86.0
1.0	0.0	905.0	63.0	37.0	1.0	1.4	74842.0	14846.0	0.0	0.0	0.0	0.0	0.0	0.2	0.2	79.0	123.4	1.0	1712.0	1009738.0	94.0
2.0	0.0	450.0	48.0	30.0	2.0	2.4	110942.0	48105.0	0.0	0.0	0.0	0.0	0.0	4.2	6.6	185.2	161.4	1.0	11884.0	1888162.0	90.0
9.0	5.0	3136.0	348.0	297.0	3.59	1.4	155004.0	72160.0	37.52	78.24	167.86	456.29	0.0	11.38	15.17	192.81	525.95	1.5	202.0	947304.0	78.0
49.0	65.0	1825.0	252.0	107.0	0.4	0.2	182668.0	56760.0	0.0	0.0	0.0	0.0	0.0	13.97	30.74	42.91	74.05	1.0	1875.0	1092909.0	88.0
3.0	1.0	4299.0	244.0	273.0	1.2	1.4	178072.0	614311.0	2.4	3.0	2.4	0.0	0.8	1.0	1.2	77.2	137.6	1.0	343.0	984790.0	78.0
1.0	0.0	941.0	88.0	71.0	0.8	1.0	180557.0	96584.0	19.8	37.0	64.8	59.2	8.8	19.6	35.6	44.8	97.2	1.0	133.0	990742.0	90.0
23.0	1.0	3357.0	305.0	173.0	6.8	5.0	345574.0	146362.0	3.2	4.0	3.8	0.0	0.6	14.4	19.6	366.6	490.6	4.2	325.0	1528362.0	77.0
4.0	2.0	2333.0	195.0	158.0	0.4	0.4	70434.0	44240.0	3.39	5.39	6.79	5.39	0.4	6.59	9.38	38.92	65.47	1.6	146.0	1032714.0	88.0
2.0	0.0	996.0	69.0	62.0	0.2	0.4	2317.0	30113.0	1.2	1.2	1.2	0.0	0.0	0.0	0.0	21.2	59.2	2.0	577.0	1527410.0	96.0
10.0	7.0	1323.0	101.0	112.0	0.4	0.4	62393.0	90762.0	1.0	1.0	1.0	0.0	0.4	0.0	0.0	43.4	53.0	2.6	284.0	1535160.0	94.0
1.0	1.0	3624.0	158.0	106.0	0.4	0.6	24880.0	5624.0	0.0	0.0	0.0	0.0	0.0	0.0	0.0	60.2	107.4	1.6	1046.0	1742170.0	92.0
10.0	2.0	2195.0	198.0	162.0	0.2	0.2	55757.0	45611.0	0.0	0.0	0.0	0.0	0.0	6.2	7.4	15.6	18.0	3.0	964.0	1398045.0	96.0
55.0	69.0	4194.0	278.0	195.0	2.79	1.8	199257.0	49131.0	1.0	1.0	1.0	0.0	1.2	4.39	5.99	161.88	315.37	2.2	340.0	1090001.0	80.0
0.0	0.0	1533.0	83.0	85.0	0.2	0.2	16672.0	26572.0	0.0	0.0	0.0	0.0	0.0	0.2	0.2	177.49	30.68	1.2	1283.0	1055874.0	94.0
3.0	0.0	2031.0	104.0	90.0	0.4	1.6	6882.0	32301.0	0.0	0.0	0.0	0.0	0.0	7.8	8.6	38.6	67.4	1.0	595.0	1021051.0	94.0
4.0	2.0	1589.0	165.0	108.0	1.2	1.8	34616.0	55818.0	0.0	0.0	0.0	0.0	0.0	1.2	1.4	132.8	118.0	2.6	879.0	1540005.0	93.0
1.0	0.0	224.0	15.0	20.0	0.4	0.4	624.0	6824.0	0.0	0.0	0.0	0.0	0.0	0.8	0.8	41.48	35.27	1.0	1660.0	1785451.0	98.0
1.0	0.0	3290.0	173.0	148.0	1.2	2.4	227387.0	130637.0	0.0	0.0	0.0	0.0	0.0	8.4	9.4	81.0	147.4	4.0	607.0	1119533.0	87.0
39.0	22.0	5077.0	118.0	131.0	4.0	10.2	52311.0	59359.0	9.6	14.0	35.2	67.6	7.8	0.4	0.6	312.0	410.4	3.2	249.0	1643522.0	74.0
12.0	9.0	5661.0	289.0	150.0	2.8	9.8	89740.0	42905.0	0.0	0.0	0.0	0.0	0.0	0.2	0.2	247.0	251.6	6.4	3168.0	1602059.0	75.0
21.0	29.0	282.0	45.0	15.0	0.2	0.2	263872.0	15322.0	0.0	0.0	0.0	0.0	0.0	0.0	0.0	22.24	21.64	1.6	7862.0	1872056.0	96.0
1.0	1.0	191.0	12.0	21.0	0.2	0.2	7015.0	20098.0	0.0	0.0	0.0	0.0	0.0	0.0	0.0	15.6	16.8	1.0	7291.0	1865608.0	98.0
8.0	0.0	2393.0	337.0	202.0	7.19	3.79	480188.0	13650.0	0.0	0.0	0.0	0.0	0.0	1.0	1.0	379.84	567.66	3.0	11671.0	1879063.0	81.0
11.0	8.0	2661.0	141.0	119.0	0.6	0.6	16438.0	22723.0	0.0	0.0	0.0	0.0	0.0	1.2	1.6	33.0	51.0	1.6	1877.0	968390.0	93.0
5.0	1.0	797.0	84.0	72.0	3.0	2.0	78488.0	73953.0	0.0	0.0	0.0	0.0	0.0	2.2	3.4	222.8	232.4	1.4	5810.0	1846563.0	88.0
2.0	0.0	399.0	33.0	24.0	2.0	2.0	62604.0	29308.0	3.6	3.6	3.6	0.0	0.0	2.8	2.8	166.4	159.2	1.8	322.0	1814866.0	86.0
5.0	0.0	1928.0	215.0	140.0	1.8	1.8	166288.0	22784.0	0.8	0.8	0.8	0.0	2.4	3.0	4.4	143.2	206.8	1.3	271.0	1056302.0	89.0
48.0	1.0	3046.0	276.0	129.0	11.82	34.67	155350.0	41410.0	4.41	27.25	66.93	126.25	0.0	8.02	9.42	415.83	808.82	2.8	140.0	1093905.0	62.0
5.0	0.0	955.0	77.0	106.0	1.2	1.4	82944.0	127270.0	0.0	0.0	0.0	0.0	0.0	8.4	11.2	69.6	125.2	1.0	658.0	1059768.0	93.0
12.0	2.0	7402.0	1453.0	1388.0	4.59	1.4	1239896.0	1176112.0	0.0	0.0	0.0	0.0	0.2	7.58	8.38	238.52	476.25	1.5	808.0	1057677.0	69.0
2.0	0.0	1141.0	139.0	86.0	0.4	0.6	14230.0	19909.0	2.8	3.2	5.2	11.0	0.0	4.8	5.0	33.8	73.6	232.0	95.0	5.0	0.0
2.0	2.0	1148.0	62.0	40.0	0.2	0.2	3507.0	39776.0	0.0	0.0	0.0	0.0	0.0	0.0	0.0	15.4	17.6	1.0	588.0	1065888.0	96.0
5.0	2.0	3209.0	425.0	330.0	1.4	2.0	382241.0	34171.0	6.0	6.0	6.0	0.0	2.0	4.8	7.6	116.8	175.4	1.5	265.0	1093546.0	84.0
52.0	57.0	4676.0	318.0	221.0	1.4	3.01	651365.0	561036.0	0.0	0.0	0.0	0.0	0.0	19.64	32.87	81.76	143.69	1574.0	80.0	20.0	0.0
10.0	3.0	3768.0	463.0	264.0	2.2	0.8	235474.0	60534.0	8.8	11.6	12.8	3.8	25.6	8.2	9.2	118.8	233.2	1.0	157.0	1099117.0	81.0
38.0	1.0	4458.0	344.0	177.0	10.0	28.8	625132.0	49787.0	1.2	13.8	29.0	93.0	1.0	17.0	20.4	337.4	642.2	2.2	153.0	1096109.0	64.0
0.0	0.0	568.0	54.0	50.0	0.4	0.6	4835.0	16186.0	0.0	0.0	0.0	0.0	0.0	0.2	0.2	33.6	78.0	1.0	715.0	1033664.0	95.0
17.0	3.0	720.0	40.0	67.0	0.8	1.6	74233.0	9042.0	0.0	0.0	0.0	0.0	0.0	1.2	2.79	64.67	106.59	1.6	6058.0	1852752.0	94.0
31.0	10.0	2096.0	252.0	197.0	1.6	3.8	320289.0	105215.0	0.0	0.0	0.0	0.0	5.2	27.6	37.4	261.6	324.2	4.6	722.0	1033245.0	83.0
2.0	2.0	3472.0	220.0	193.0	0.2	0.2	23632.0	308442.0	4.41	6.01	6.01	0.0	0.4	0.6	0.6	15.23	73.55	3.0	259.0	1001804.0	86.0
1.0	1.0	2811.0	273.0	137.0	1.6	4.2	1047353.0	926559.0	4.2	11.8	23.2	45.2	2.0	41.2	67.4	76.0	159.6	3.8	405.0	1034064.0	81.0
0.0	0.0	247.0	35.0	20.0	0.2	0.2	50244.0	7235.0	0.0	0.0	0.0	0.0	0.0	0.0	0.0	15.6	17.0	1.0	7215.0	1847184.0	98.0
6.0	0.0	1981.0	108.0	56.0	1.4	2.4	48258.0	15708.0	0.0	0.0	0.0	0.0	0.0	7.58	7.98	166.27	233.33	2.5	647.0	1069704.0	87.0
1.0	0.0	852.0	131.0	54.0	0.4	0.4	147982.0	133938.0	0.0	0.0	0.0	0.0	0.0	0.8	1.2	36.0	37.8	4.0	1094.0	1753981.0	96.0
4.0	0.0	1799.0	122.0	72.0	0.6	0.6	16781.0	17929.0	0.4	0.4	0.4	0.0	0.0	1.8	4.6	44.4	50.2	1.5	250.0	1113107.0	91.0
13.0	0.0	2093.0	98.0	74.0	0.4	1.8	39697.0	6783.0	0.0	0.0	0.0	0.0	0.0	14.2	120.2	43.2	67.6	3.4	5549.0	1410350.0	91.0
15.0	6.0	1771.0	231.0	173.0	2.79	1.2	287828.0	37280.0	0.0	0.0	0.0	0.0	0.6	11.18	11.58	144.11	234.33	2.4	723.0	968551.0	89.0
72.0	89.0	5298.0	221.0	174.0	2.0	8.6	224286.0	66761.0	18.4	38.0	81.6	168.6	11.6	3.6	19.6	124.8	245.6	2.0	144.0	1003038.0	82.0
9.0	1.0	3007.0	418.0	378.0	7.4	2.0	458899.0	227474.0	0.0	0.0	0.0	0.0	0.0	12.8	25.2	344.4	503.2	2.2	6462.0	1845981.0	76.0
46.0	1.0	4794.0	362.0	243.0	12.83	30.06	260165.0	41943.0	2.2	10.02	19.64	36.67	1.4	23.25	29.06	504.21	898.0	1.5	163.0	1107203.0	57.0
0.0	0.0	175.0	10.0	22.0	0.2	0.2	2738.0	21092.0	0.0	0.0	0.0	0.0	0.0	0.0	0.0	15.57	16.77	1.4	8334.0	1861017.0	98.0
16.0	1.0	3680.0	481.0	367.0	6.2	2.2	366751.0	96530.0	1.8	11.4	23.0	35.6	0.0	8.2	9.0	319.8	518.0	3.0	174.0	1533642.0	76.0
3.0	2.0	437.0	57.0	46.0	0.4	0.4	1521.0	13330.0	0.0	0.0	0.0	0.0	0.0	0.0	0.0	34.8	39.8	2.0	658.0	1721608.0	96.0
4.0	1.0	541.0	60.0	27.0	2.6	2.6	160141.0	22719.0	0.0	0.0	0.0	0.0	0.0	2.0	2.0	211.2	216.6	1.6	2015.0	1805800.0	83.0
3.0	0.0	2457.0	226.0	203.0	3.39	2.59	87333.0	56444.0	3.59	6.79	4.99	0.0	0.0	4.79	4.79	151.7	231.74	1.0	192.0	1122643.0	86.0
6.0	4.0	3360.0	291.0	248.0	1.2	2.79	149886.0	83802.0	0.0	0.0	0.0	0.0	0.2	21.56	21.76	129.34	289.82	1.3	991.0	1042996.0	84.0
28.0	13.0	3753.0	371.0	248.0	4.6	7.8	487032.0	117631.0	0.0	0.0	0.0	0.0	0.0	2.4	2.8	263.8	385.0	5.4	2341.0	1330541.0	84.0
26.0	40.0	2662.0	301.0	155.0	0.2	0.2	8421.0	32644.0	0.0	0.0	0.0	0.0	0.0	2.2	2.4	13.97	18.16	1.8	954.0	1125487.0	90.0
5.0	1.0	3459.0	140.0	163.0	1.8	1.8	81599.0	264271.0	5.2	7.0	7.0	0.0	2.4	4.2	4.8	135.8	216.4	2.0	507.0	1019634.0	85.0
37.0	53.0	1209.0	83.0	81.0	0.2	0.2	9480.0	33242.0	0.0	0.0	0.0	0.0	0.2	1.4	2.4	16.0	22.4	1.0	477.0	1060016.0	95.0
100.0	108.0	8616.0	836.0	566.0	8.4	3.6	710465.0	472436.0	0.0	0.0	0.0	0.0	0.0	4.8	5.6	437.2	668.2	1.5	710.0	1013787.0	64.0
19.0	4.0	4329.0	648.0	451.0	3.6	1.6	330594.0	205467.0	0.0	0.0	0.0	0.0	0.0	4.8	4.8	356.2	330.0	3.4	1237.0	1036218.0	79.0
1.0	1.0	1115.0	36.0	29.0	0.8	1.6	24117.0	49679.0	0.0	0.0	0.0	0.0	0.0	0.8	0.8	41.0	61.4	1.2	8171.0	1838451.0	96.0
59.0	82.0	1680.0	262.0	174.0	0.4	0.4	985090.0	421929.0	18.04	32.87	59.92	69.94	15.23	26.25	44.49	51.7	178.96	1.8	150.0	1017930.0	83.0
24.0	17.0	2002.0	197.0	142.0	1.2	1.2	268033.0	42989.0	0.0	0.0	0.0	0.0	0.0	7.0	11.8	132.2	301.4	907.0	82.0	18.0	0.0
1.0	1.0	293.0	16.0	19.0	0.2	0.2	585.0	10621.0	0.0	0.0	0.0	0.0	1.0	0.0	0.0	15.6	17.0	2.0	1114.0	1718784.0	98.0
17.0	9.0	2154.0	169.0	126.0	4.2	9.8	435778.0	96535.0	12.4	21.8	21.4	0.0	3.6	30.2	33.8	266.2	458.0	1.8	256.0	974442.0	78.0
16.0	1.0	2239.0	174.0	120.0	1.0	1.2	84704.0	41242.0	6.19	10.98	41.72	61.88	2.2	25.15	40.32	72.06	179.24	1.5	205.0	1096663.0	88.0
32.0	5.0	4074.0	768.0	402.0	2.2	3.8	335040.0	67394.0	0.0	0.0	0.0	0.0	0.0	3.4	26.2	178.2	312.2	4.4	2478.0	1546706.0	77.0
4.0	0.0	2061.0	531.0	240.0	0.2	0.2	56419.0	91653.0	0.8	1.0	0.6	0.0	0.2	5.8	5.8	20.2	88.4	1.0	269.0	1064781.0	91.0
14.0	12.0	6674.0	369.0	225.0	1.6	3.0	124916.0	65986.0	0.0	0.0	0.0	0.0	0.0	2.4	3.4	94.8	166.0	1.0	1087.0	1014102.0	81.0
2.0	0.0	346.0	33.0	20.0	1.6	9.4	99978.0	34645.0	0.0	0.0	0.0	0.0	0.0	1.4	2.4	43.0	75.2	2.0	4305.0	1821611.0	96.0
0.0	0.0	203.0	28.0	24.0	0.2	0.2	627.0	4744.0	0.0	0.0	0.0	0.0	0.0	0.2	0.4	15.63	17.23	1.0	1311.0	1749170.0	98.0
7.0	0.0	3478.0	716.0	203.0	5.99	19.16	1303922.0	52090.0	4.79	27.35	76.65	130.14	0.0	12.38	21.56	223.75	468.86	4.0	115.0	1101715.0	72.0
0.0	0.0	1499.0	77.0	46.0	0.2	0.2	10497.0	10210.0	0.8	1.2	1.2	0.0	0.2	0.8	0.8	16.4	16.8	1.0	307.0	1752248.0	96.0
48.0	59.0	1137.0	157.0	91.0	0.8	0.8	130417.0	123332.0	0.0	0.0	0.0	0.0	0.0	0.4	0.4	53.4	84.6	4.2	2524.0	1575485.0	93.0
14.0	10.0	4603.0	973.0	646.0	4.59	9.38	1129725.0	1009913.0	0.0	0.0	0.0	0.0	211.58	3.99	4.39	173.85	513.97	2.2	3782.0	1037549.0	73.0
0.0	0.0	179.0	11.0	25.0	0.2	0.2	12930.0	29466.0	0.0	0.0	0.0	0.0	0.0	0.0	0.0	15.57	16.77	1.0	2831.0	1770204.0	97.0
4.0	2.0	3812.0	297.0	147.0	0.4	0.4	394794.0	88076.0	0.0	0.0	0.0	0.0	0.0	1.6	2.0	38.0	77.4	3.0	1207.0	1536325.0	86.0
9.0	8.0	1075.0	93.0	53.0	0.6	2.4	167060.0	39030.0	0.0	0.0	0.0	0.0	0.0	8.98	11.98	46.51	101.6	2.0	657.0	996094.0	92.0
3.0	1.0	3179.0	255.0	184.0	0.4	1.8	142564.0	143743.0	1.0	1.2	1.2	0.0	0.0	2.8	2.8	38.0	48.4	2.4	261.0	1535739.0	88.0
21.0	11.0	1435.0	149.0	127.0	1.0	1.0	50750.0	75544.0	0.0	0.0	0.0	0.0	0.0	35.33	35.53	76.45	276.65	1.0	692.0	977183.0	88.0
2.0	1.0	587.0	45.0	32.0	0.6	0.6	94622.0	9992.0	0.0	0.0	0.0	0.0	0.0	0.2	0.4	31.2	38.4	1.4	6259.0	1857560.0	96.0
0.0	0.0	267.0	31.0	43.0	0.4	0.4	420.0	5591.0	0.0	0.0	0.0	0.0	0.0	0.0	0.0	32.27	29.88	1.0	1965.0	1765388.0	97.0
8.0	0.0	3791.0	399.0	369.0	5.8	5.2	232803.0	99600.0	0.0	0.0	0.0	0.0	0.0	14.8	17.2	271.8	471.6	1.0	960.0	1050710.0	75.0
393.0	404.0	4310.0	273.0	141.0	0.6	2.0	224160.0	245543.0	10.18	14.97	14.97	0.0	8.98	17.56	30.94	37.13	113.17	3.8	264.0	1333863.0	89.0
12.0	5.0	3132.0	204.0	169.0	0.6	1.4	139503.0	19639.0	5.0	15.4	24.0	42.4	1.2	3.0	23.4	45.2	105.4	1.5	316.0	981682.0	89.0
4.0	4.0	222.0	35.0	31.0	0.2	0.2	3686.0	8226.0	0.0	0.0	0.0	0.0	0.6	0.0	0.0	11.58	13.97	1.0	427.0	1753803.0	97.0
16.0	23.0	970.0	139.0	83.0	0.2	0.2	129190.0	133167.0	0.0	0.0	0.0	0.0	0.0	0.2	0.4	17.2	17.6	3.2	1448.0	1756176.0	93.0
20.0	6.0	6768.0	388.0	300.0	5.0	11.6	232295.0	62970.0	0.8	0.8	0.8	0.0	1.2	1.0	1.0	303.0	420.6	6.6	352.0	1317531.0	69.0
16.0	3.0	4601.0	285.0	200.0	2.0	4.21	154735.0	58160.0	0.0	0.0	0.0	0.0	0.2	22.44	29.66	134.27	249.9	3.3	575.0	1011166.0	79.0
0.0	0.0	206.0	13.0	31.0	0.2	0.2	1306.0	18946.0	0.0	0.0	0.0	0.0	0.0	0.0	0.0	15.6	17.6	1.0	7134.0	1873480.0	98.0
18.0	16.0	5396.0	303.0	149.0	0.8	2.2	986318.0	36593.0	0.0	0.0	0.0	0.0	0.2	2.0	4.6	44.0	72.0	2.5	608.0	1009339.0	88.0
0.0	0.0	138.0	9.0	19.0	0.2	0.2	425.0	12721.0	0.0	0.0	0.0	0.0	0.0	0.0	0.0	15.6	16.8	1.0	6027.0	1855560.0	98.0
14.0	13.0	2410.0	265.0	194.0	0.2	0.2	29585.0	37210.0	2.2	3.0	3.0	0.0	0.6	3.8	5.2	15.8	21.4	1.5	171.0	1085166.0	94.0
7.0	0.0	2569.0	185.0	102.0	2.6	2.4	98063.0	48782.0	3.6	7.8	47.2	70.2	0.2	12.8	13.8	183.0	291.4	1.6	123.0	1107248.0	86.0
16.0	24.0	281.0	11.0	22.0	0.4	0.8	9868.0	65802.0	0.0	0.0	0.0	0.0	0.0	0.0	0.0	32.34	33.93	1.2	7717.0	1866314.0	97.0
5.0	0.0	3091.0	316.0	355.0	3.6	6.6	264451.0	45752.0	0.0	0.0	0.0	0.0	0.0	0.4	0.4	139.0	238.0	5.6	1651.0	1698152.0	85.0
0.0	0.0	3516.0	149.0	194.0	0.6	0.2	200474.0	399631.0	3.6	4.6	5.8	2.8	1.4	1.2	1.6	43.0	85.4	2.2	155.0	1365594.0	92.0
14.0	14.0	1499.0	125.0	75.0	0.8	0.8	156488.0	21855.0	0.0	0.0	0.0	0.0	0.0	13.43	27.05	86.77	120.04	1.0	1443.0	1083232.0	90.0
8.0	0.0	2896.0	438.0	400.0	8.2	2.0	238898.0	25251.0	0.0	0.0	0.0	0.0	0.0	0.0	0.0	384.2	543.4	2.2	7384.0	1874275.0	79.0
1.0	0.0	1465.0	127.0	89.0	0.2	0.2	52089.0	44307.0	4.2	7.0	7.0	0.0	0.0	1.0	1.0	26.0	36.0	1.0	288.0	1011408.0	93.0
2.0	0.0	3952.0	272.0	185.0	2.4	4.19	108374.0	56949.0	7.39	11.18	22.16	41.32	0.4	4.59	5.19	116.97	256.29	1.0	173.0	983393.0	85.0
3.0	3.0	245.0	14.0	18.0	0.6	0.6	7337.0	7968.0	0.0	0.0	0.0	0.0	0.0	0.0	0.0	47.8	57.8	1.2	7393.0	1865622.0	96.0
30.0	40.0	2753.0	404.0	379.0	3.4	4.2	332007.0	232751.0	0.0	0.0	0.0	0.0	0.0	3.4	3.8	188.6	269.8	1.3	745.0	1127904.0	80.0
13.0	1.0	4872.0	652.0	550.0	8.2	2.2	411321.0	92375.0	0.0	0.0	0.0	0.0	0.0	5.8	10.6	407.8	658.0	3.0	845.0	1055786.0	68.0
2.0	1.0	172.0	12.0	12.0	0.2	0.2	6991.0	2794.0	0.0	0.0	0.0	0.0	0.0	0.0	0.0	15.6	16.8	1.0	8498.0	1866072.0	98.0
7.0	5.0	5673.0	346.0	264.0	0.4	0.4	158597.0	252957.0	0.4	0.8	0.8	0.0	0.0	3.81	5.01	29.46	286.37	1.0	621.0	1009584.0	80.0
6.0	1.0	1084.0	81.0	87.0	0.8	2.6	36715.0	92172.0	0.0	0.0	0.0	0.0	0.0	1.0	1.8	83.2	135.4	2.8	1029.0	1544618.0	94.0
3.0	0.0	478.0	67.0	39.0	2.2	2.2	206591.0	47523.0	0.0	0.0	0.0	0.0	2.0	3.4	4.4	206.6	180.0	1.6	416.0	1815674.0	85.0
796.0	14.0	1627.0	15.0	28.0	0.2	0.2	1487.0	64857.0	0.0	0.0	0.0	0.0	0.0	94.4	94.4	15.6	16.8	1.8	3059.0	1845336.0	81.0
59.0	75.0	3562.0	297.0	259.0	0.2	0.2	49443.0	74684.0	0.0	0.0	0.0	0.0	0.6	6.01	9.02	17.23	69.94	2.2	419.0	1054597.0	87.0
19.0	6.0	1985.0	190.0	110.0	1.0	1.0	259376.0	68790.0	2.99	4.39	8.58	10.78	2.0	7.19	7.98	80.84	178.64	1.5	287.0	986922.0	90.0
2.0	0.0	967.0	126.0	53.0	1.6	2.2	361138.0	138354.0	0.0	0.0	0.0	0.0	0.0	16.4	32.4	135.2	192.2	2.2	7329.0	1876546.0	89.0
16.0	7.0	5260.0	356.0	340.0	2.2	7.8	30065.0	28222.0	0.0	0.0	0.0	0.0	0.0	0.4	0.4	163.4	185.8	2.6	2224.0	1551408.0	83.0
0.0	0.0	1170.0	168.0	100.0	0.2	0.2	282286.0	34783.0	0.0	0.0	0.0	0.0	0.0	4.2	6.2	15.6	45.6	1.6	1639.0	1073829.0	95.0
5.0	2.0	523.0	51.0	44.0	0.6	0.6	11383.0	37532.0	0.0	0.0	0.0	0.0	0.0	0.6	0.6	31.0	39.6	1.3	572.0	1036720.0	96.0
0.0	0.0	4714.0	171.0	139.0	0.2	0.2	90210.0	17821.0	0.0	0.0	0.0	0.0	0.0	0.0	0.0	15.2	18.2	2.2	775.0	1769904.0	84.0
25.0	2.0	5086.0	335.0	283.0	9.8	28.0	723823.0	61615.0	4.8	12.6	26.2	117.0	5.6	24.2	33.0	394.2	727.0	4.2	170.0	1098459.0	60.0
3.0	0.0	1905.0	173.0	129.0	1.0	1.0	165380.0	57897.0	0.0	0.0	0.0	0.0	0.0	1.0	1.4	126.95	99.4	1.5	943.0	1045870.0	89.0
5.0	2.0	3416.0	154.0	75.0	0.8	4.6	525401.0	62664.0	1.6	8.8	27.4	49.8	0.8	2.8	4.0	41.0	98.6	2.8	164.0	1087301.0	84.0
2.0	0.0	1440.0	176.0	139.0	0.4	0.6	8153.0	18700.0	3.19	3.39	3.39	0.0	0.0	4.99	6.79	31.14	64.87	4.0	322.0	1098930.0	92.0
1.0	0.0	3162.0	262.0	164.0	1.0	0.4	263084.0	234498.0	0.0	0.0	0.0	0.0	0.0	0.8	0.8	52.6	71.8	4.8	1358.0	1616242.0	91.0
68.0	85.0	3048.0	288.0	160.0	0.4	0.6	236299.0	104846.0	0.0	0.0	0.0	0.0	0.0	2.0	3.2	33.6	46.8	1.0	415.0	987549.0	88.0
4.0	0.0	539.0	63.0	44.0	2.6	2.6	189971.0	37803.0	6.8	6.8	6.8	0.0	0.0	2.6	3.8	215.8	216.6	1.6	224.0	1815128.0	83.0
9.0	7.0	2053.0	156.0	131.0	0.4	0.4	149799.0	52383.0	2.8	6.2	8.8	15.0	3.0	9.6	14.8	39.2	74.2	1.7	439.0	973485.0	92.0
9.0	0.0	1731.0	246.0	188.0	6.39	4.39	163671.0	33692.0	0.0	0.0	0.0	0.0	0.0	4.39	5.79	400.8	489.02	1.8	3659.0	1815918.0	74.0
30.0	40.0	1190.0	140.0	110.0	0.8	2.2	108130.0	29941.0	0.0	0.0	0.0	0.0	0.6	2.0	2.0	64.8	90.2	1.2	1510.0	1023830.0	91.0
11.0	1.0	2323.0	192.0	131.0	1.0	2.0	317087.0	135869.0	0.0	0.0	0.0	0.0	0.0	0.4	0.4	92.2	103.0	2.4	872.0	1539085.0	91.0
3.0	0.0	5439.0	284.0	198.0	0.6	3.2	184699.0	57465.0	0.0	0.0	0.0	0.0	0.2	1.0	1.0	24.0	43.2	3.0	568.0	1078104.0	89.0
1.0	0.0	2430.0	90.0	78.0	0.2	0.2	4435.0	17861.0	1.4	1.4	1.4	0.0	0.0	8.02	8.02	15.63	42.89	1.0	156.0	1069491.0	93.0
123.0	58.0	668.0	228.0	199.0	0.2	0.2	575770.0	196314.0	0.0	0.0	0.0	0.0	0.0	0.0	0.0	17.8	20.0	2.8	6158.0	1836848.0	94.0
17.0	9.0	2596.0	188.0	134.0	1.0	0.8	464824.0	158736.0	3.4	16.0	45.4	113.0	1.2	7.2	11.0	62.0	157.0	1.5	399.0	1049707.0	87.0
40.0	50.0	1809.0	610.0	57.0	2.8	4.4	555730.0	378487.0	4.8	6.8	8.6	4.2	1.0	10.6	21.0	166.6	262.6	2.6	229.0	1757285.0	84.0
1.0	1.0	1345.0	223.0	192.0	0.6	0.6	198703.0	293578.0	0.6	6.2	23.4	56.4	2.6	3.8	7.4	28.2	56.6	2.6	121.0	1375446.0	91.0
105.0	111.0	4269.0	518.0	454.0	3.8	2.2	353289.0	211528.0	3.6	20.8	38.2	72.0	3.6	7.6	10.6	207.0	398.4	1.6	268.0	1077443.0	79.0
9.0	7.0	4001.0	282.0	162.0	2.2	7.8	227990.0	194705.0	0.0	0.0	0.0	0.0	0.0	24.4	45.8	196.4	235.4	5.2	1145.0	1598792.0	69.0
14.0	9.0	2527.0	81.0	66.0	1.0	1.0	157167.0	36437.0	0.0	0.0	0.0	0.0	0.0	0.8	1.2	55.0	192.8	3.6	8169.0	1402438.0	93.0
1.0	0.0	2542.0	138.0	98.0	0.2	0.2	8835.0	17943.0	0.0	0.0	0.0	0.0	0.0	1.8	2.4	195.0	97.6	618.0	93.0	7.0	0.0
3.0	2.0	2557.0	139.0	120.0	1.0	1.6	9275.0	52926.0	2.8	3.6	3.4	0.0	0.4	12.2	12.8	76.2	102.0	2.0	264.0	1129726.0	90.0
4.0	0.0	4970.0	240.0	125.0	1.0	1.0	328221.0	30572.0	0.0	0.0	0.0	0.0	0.0	1.8	7.0	306.2	238.8	4.4	658.0	1003938.0	84.0
11.0	1.0	2789.0	298.0	250.0	5.6	3.6	182067.0	44371.0	0.0	0.0	0.0	0.0	0.2	1.6	1.6	295.6	422.6	2.0	698.0	1068331.0	84.0
7.0	6.0	593.0	57.0	47.0	0.2	0.2	3953.0	16665.0	0.0	0.0	0.0	0.0	0.0	3.61	3.81	15.83	38.88	2.4	886.0	978309.0	96.0
5.0	0.0	4269.0	839.0	508.0	1.0	1.4	42874.0	168151.0	0.0	0.0	0.0	0.0	0.0	9.4	11.6	73.4	149.4	1.5	1456.0	1087378.0	82.0
14.0	0.0	7368.0	253.0	196.0	2.2	2.0	175340.0	50896.0	3.99	4.79	4.59	0.0	0.4	13.77	20.36	144.31	244.51	2.8	268.0	1066098.0	80.0
0.0	0.0	3705.0	218.0	177.0	0.2	0.2	205718.0	173263.0	3.59	26.15	68.86	110.38	0.0	15.77	30.74	15.77	17.96	2.4	131.0	1755281.0	83.0
2.0	1.0	2161.0	208.0	121.0	0.0	0.0	8981.0	30912.0	1.6	1.8	1.8	0.0	0.0	0.2	0.2	7.2	19.0	2.2	287.0	1537754.0	95.0
1.0	0.0	839.0	65.0	23.0	0.2	0.2	355321.0	11361.0	0.0	0.0	0.0	0.0	0.0	0.0	0.0	23.2	18.4	1.6	4575.0	1827339.0	97.0
55.0	76.0	4119.0	285.0	206.0	1.6	2.8	126303.0	102504.0	6.4	8.6	8.6	0.0	1.2	18.2	22.2	85.4	194.2	1.0	283.0	982560.0	79.0
15.0	2.0	6214.0	509.0	460.0	9.4	5.6	340370.0	267867.0	14.8	18.6	16.6	0.0	10.4	5.8	7.0	421.6	674.2	4.2	315.0	1511987.0	63.0
2.0	0.0	2991.0	196.0	151.0	0.6	2.6	279677.0	33378.0	0.0	0.0	0.0	0.0	0.0	3.2	4.2	34.4	73.0	2.0	779.0	1108133.0	88.0
0.0	0.0	160.0	8.0	28.0	0.2	0.2	1014.0	28847.0	0.0	0.0	0.0	0.0	0.0	0.0	0.0	15.6	16.8	1.0	7571.0	1877232.0	98.0
3.0	2.0	1346.0	76.0	63.0	0.8	1.0	87027.0	23039.0	0.0	0.0	0.0	0.0	0.2	47.0	47.0	46.8	161.4	3.0	1681.0	1008840.0	93.0
1.0	0.0	5490.0	278.0	203.0	0.4	2.0	24054.0	18264.0	0.0	0.0	0.0	0.0	0.0	8.8	9.0	34.6	92.6	2.6	411.0	1447018.0	91.0
2.0	1.0	852.0	72.0	45.0	1.2	1.2	59243.0	101504.0	0.0	0.0	0.0	0.0	0.0	2.2	4.21	94.39	98.2	1.0	6750.0	1857629.0	93.0
26.0	1.0	3173.0	357.0	226.0	7.4	9.8	231176.0	71434.0	38.0	90.0	190.4	587.0	4.4	72.8	99.0	329.0	745.0	1.4	145.0	996291.0	58.0
0.0	0.0	1418.0	66.0	65.0	0.2	0.2	9536.0	22884.0	0.4	0.6	0.6	0.0	0.0	2.0	2.4	13.4	28.4	2.2	181.0	1085774.0	95.0
5.0	0.0	2047.0	288.0	233.0	0.4	0.8	39532.0	31482.0	1.0	10.8	57.0	96.6	0.0	7.2	15.6	24.6	140.2	2.4	300.0	1692720.0	89.0
14.0	18.0	1659.0	78.0	68.0	0.2	0.2	43191.0	31299.0	5.4	6.8	6.8	0.0	2.0	2.8	5.6	15.4	16.8	1.4	278.0	1750906.0	95.0
1.0	0.0	3678.0	234.0	144.0	0.8	0.8	306668.0	200609.0	17.0	26.4	20.6	0.0	2.0	6.0	6.8	113.2	98.6	1.0	250.0	1117645.0	84.0
0.0	0.0	1724.0	206.0	157.0	0.4	0.6	134961.0	336338.0	0.0	0.0	0.0	0.0	0.0	0.2	0.2	32.2	40.0	5.6	1883.0	1601197.0	90.0
14.0	9.0	2005.0	170.0	93.0	1.0	3.6	360383.0	11977.0	5.2	5.2	5.2	0.0	3.8	26.2	49.0	110.2	123.4	4.4	274.0	1319438.0	89.0
83.0	116.0	2984.0	145.0	132.0	1.2	1.0	172801.0	120045.0	0.0	0.0	0.0	0.0	0.2	19.64	37.07	72.55	206.61	1.4	516.0	1021016.0	82.0
10.0	2.0	2826.0	197.0	236.0	0.6	0.6	57037.0	166871.0	2.6	2.8	2.8	0.0	1.0	5.2	5.2	51.0	201.6	1.0	302.0	1000642.0	90.0
16.0	9.0	2043.0	336.0	145.0	5.79	3.99	49693.0	26578.0	0.0	0.0	0.0	0.0	0.0	2.99	4.19	232.53	523.55	1.0	649.0	1004255.0	81.0
3.0	0.0	2443.0	366.0	128.0	1.8	0.6	255296.0	213845.0	0.0	0.0	0.0	0.0	0.0	0.0	0.0	92.4	131.6	3.4	666.0	1742014.0	90.0
40.0	50.0	2610.0	233.0	75.0	2.8	2.6	544046.0	24440.0	0.0	0.0	0.0	0.0	0.0	27.0	32.6	217.0	292.4	2.4	1310.0	1752834.0	80.0
87.0	106.0	5490.0	491.0	299.0	1.4	1.2	101447.0	90854.0	1.0	1.6	1.4	0.0	0.2	0.8	1.2	89.4	129.4	5.4	537.0	1335731.0	80.0
36.0	42.0	1327.0	179.0	180.0	3.2	1.0	87113.0	29424.0	0.0	0.0	0.0	0.0	0.0	0.0	0.0	163.0	230.4	2.2	3673.0	1773795.0	84.0
1.0	0.0	1691.0	35.0	58.0	0.4	2.0	10331.0	6008.0	0.0	0.0	0.0	0.0	0.0	0.4	0.4	35.4	45.0	2.0	976.0	1402544.0	96.0
72.0	79.0	3435.0	381.0	410.0	2.4	2.59	389074.0	487297.0	27.74	49.3	83.03	102.59	4.39	22.36	26.95	146.91	346.71	1.0	199.0	996364.0	73.0
12.0	2.0	621.0	98.0	44.0	0.4	0.4	399046.0	11578.0	1.4	5.0	12.8	26.4	0.4	1.0	1.0	35.4	48.2	3.2	273.0	1736120.0	90.0
23.0	33.0	203.0	26.0	21.0	0.2	0.2	15807.0	16332.0	0.0	0.0	0.0	0.0	0.0	0.0	0.0	16.2	18.0	1.0	2642.0	1771504.0	96.0
3.0	0.0	830.0	113.0	99.0	2.0	1.0	167001.0	95606.0	0.0	0.0	0.0	0.0	1.4	0.0	0.0	120.2	159.4	2.6	743.0	1715010.0	92.0
9.0	0.0	2561.0	298.0	88.0	2.81	4.41	191532.0	22154.0	3.41	18.04	76.55	128.06	0.8	36.27	41.88	247.5	441.28	1.6	116.0	1108486.0	84.0
99.0	46.0	5467.0	904.0	164.0	3.39	4.39	2204636.0	77915.0	3.39	11.38	18.56	41.92	12.57	4.79	6.99	272.26	420.76	452.0	77.0	23.0	0.0
28.0	0.0	4247.0	653.0	620.0	4.2	1.2	535995.0	317269.0	9.0	25.6	67.4	178.2	0.8	11.4	27.4	207.2	422.2	4.4	141.0	1072970.0	75.0
0.0	0.0	319.0	69.0	35.0	0.2	0.2	436770.0	15308.0	0.0	0.0	0.0	0.0	0.0	0.0	0.0	16.2	18.6	1.4	6025.0	1855512.0	98.0
15.0	13.0	1669.0	161.0	81.0	0.8	1.8	82168.0	24313.0	0.0	0.0	0.0	0.0	0.4	44.91	45.31	76.65	158.08	1.7	1149.0	1083920.0	88.0
22.0	1.0	3850.0	262.0	159.0	4.38	2.99	332663.0	56147.0	1.0	1.2	1.2	0.0	1.0	6.57	8.96	254.78	390.24	4.0	292.0	1614306.0	80.0
20.0	1.0	2916.0	215.0	169.0	4.4	6.6	145022.0	130332.0	0.0	0.0	0.0	0.0	0.0	5.8	5.8	288.4	365.0	2.8	442.0	1534784.0	85.0
4.0	0.0	2281.0	154.0	114.0	0.8	1.0	97786.0	25104.0	1.0	2.4	10.8	16.8	0.4	1.2	1.4	52.6	73.2	1.0	181.0	1111448.0	91.0
15.0	12.0	7635.0	711.0	209.0	3.0	6.2	865872.0	61238.0	0.0	0.0	0.0	0.0	0.0	13.8	13.8	139.4	238.8	1.4	497.0	1012398.0	79.0
15.0	9.0	3412.0	498.0	247.0	1.8	1.2	438647.0	144470.0	1.8	17.2	59.8	93.0	0.0	62.8	82.8	99.0	322.2	5.2	452.0	1298973.0	77.0
0.0	0.0	2363.0	127.0	81.0	0.2	0.2	638295.0	107566.0	4.19	36.13	142.51	238.32	0.4	69.46	138.72	15.37	16.97	2.0	130.0	1757261.0	81.0
1.0	0.0	2138.0	162.0	90.0	1.0	1.0	133853.0	48999.0	2.8	3.4	9.4	9.6	0.6	4.4	6.2	82.8	109.0	4.5	139.0	1127086.0	90.0
2.0	0.0	446.0	41.0	35.0	2.0	2.0	67589.0	37736.0	0.0	0.0	0.0	0.0	0.0	2.6	3.0	173.0	150.6	2.2	479.0	1785278.0	87.0
4.0	0.0	3883.0	424.0	224.0	0.8	1.0	706506.0	603887.0	25.2	46.0	83.2	165.0	12.6	24.2	35.4	52.8	159.6	3.8	143.0	1030888.0	80.0
3.0	1.0	722.0	57.0	68.0	0.6	0.6	43279.0	20088.0	5.2	10.0	9.8	0.0	2.2	12.8	24.2	81.6	116.0	1.0	434.0	1062194.0	90.0
9.0	2.0	4394.0	471.0	342.0	4.0	1.0	210471.0	64941.0	6.4	10.2	19.6	24.4	0.8	23.4	40.2	199.2	392.2	1.2	133.0	1099586.0	78.0
27.0	26.0	2339.0	118.0	119.0	0.2	0.2	36205.0	118269.0	0.0	0.0	0.0	0.0	0.0	0.0	0.0	26.6	18.2	2.4	843.0	1644499.0	95.0
49.0	11.0	2854.0	176.0	138.0	3.4	2.8	188673.0	82705.0	9.4	20.0	18.2	0.0	0.8	2.4	2.4	188.0	334.4	1.3	225.0	978666.0	85.0
117.0	118.0	8353.0	263.0	175.0	2.8	8.4	223582.0	115554.0	0.0	0.0	0.0	0.0	0.0	7.2	18.0	235.2	270.4	4.6	2065.0	1327851.0	65.0
6.0	0.0	2755.0	168.0	152.0	0.2	0.2	301436.0	22497.0	0.0	0.0	0.0	0.0	0.0	0.0	0.0	15.57	34.33	2.6	1811.0	1695318.0	91.0
9.0	6.0	3368.0	138.0	101.0	0.6	2.2	105369.0	88612.0	0.0	0.0	0.0	0.0	0.4	4.0	4.8	58.6	167.4	5.6	1397.0	1327512.0	90.0
4.0	2.0	1153.0	76.0	157.0	0.4	1.8	147498.0	40987.0	0.0	0.0	0.0	0.0	7.2	2.6	4.8	194.6	69.8	579.0	92.0	8.0	0.0
22.0	2.0	3538.0	415.0	392.0	7.2	2.0	239000.0	55448.0	0.0	0.0	0.0	0.0	0.0	0.4	0.4	362.0	532.2	4.0	2003.0	1530184.0	79.0
2.0	0.0	1646.0	85.0	55.0	0.8	0.8	247300.0	21669.0	0.0	0.0	0.0	0.0	0.0	0.6	0.6	55.6	94.6	1.6	494.0	1754752.0	92.0
13.0	11.0	991.0	120.0	151.0	1.4	1.6	46652.0	39307.0	0.0	0.0	0.0	0.0	0.0	1.6	4.4	133.6	155.6	1.0	359.0	1012294.0	92.0
10.0	5.0	2358.0	209.0	174.0	2.8	1.6	74757.0	36749.0	0.0	0.0	0.0	0.0	0.0	2.4	2.6	138.8	224.6	2.5	498.0	1053219.0	88.0
1.0	1.0	195.0	15.0	22.0	0.2	0.2	10279.0	9542.0	0.0	0.0	0.0	0.0	0.0	0.6	1.2	15.6	16.8	1.0	7738.0	1882360.0	98.0
11.0	4.0	1917.0	199.0	116.0	1.8	3.2	219990.0	38219.0	10.0	22.4	74.4	120.2	2.6	17.4	42.2	192.0	274.2	2.0	159.0	1112970.0	84.0
3.0	1.0	2669.0	147.0	111.0	0.4	0.4	416802.0	208804.0	3.0	3.2	3.2	0.0	10.2	2.0	2.4	42.6	53.6	3.0	178.0	1518803.0	93.0
1.0	0.0	2638.0	148.0	126.0	0.2	0.2	292436.0	17005.0	0.0	0.0	0.0	0.0	0.0	0.0	0.0	22.6	18.0	2.0	2493.0	1700475.0	94.0
57.0	1.0	3518.0	301.0	132.0	10.6	29.0	588337.0	75972.0	8.2	37.6	100.0	152.6	0.8	59.2	95.8	412.2	825.4	2.6	172.0	1094818.0	59.0
3.0	2.0	922.0	101.0	65.0	0.8	3.79	4190.0	16327.0	2.2	2.2	2.2	0.0	0.8	1.4	1.4	51.1	128.14	1.3	211.0	1022715.0	96.0
46.0	66.0	621.0	76.0	61.0	0.6	0.8	4980.0	16132.0	0.0	0.0	0.0	0.0	0.0	0.2	0.2	44.2	53.8	1.0	1888.0	1075016.0	94.0
54.0	66.0	2449.0	84.0	67.0	6.0	18.0	54266.0	34429.0	10.4	35.6	137.2	263.2	0.6	67.2	130.4	249.8	545.0	1.0	114.0	1061226.0	71.0
47.0	41.0	1241.0	123.0	81.0	1.8	2.8	224930.0	43021.0	4.2	5.8	5.8	0.0	5.4	10.2	13.4	137.2	239.2	364.0	88.0	12.0	0.0
20.0	17.0	4119.0	280.0	171.0	0.6	0.6	401636.0	245747.0	0.0	0.0	0.0	0.0	0.0	3.0	5.0	119.0	55.2	4.0	1686.0	1325539.0	90.0
5.0	0.0	2103.0	117.0	122.0	5.0	14.6	69029.0	57987.0	0.8	8.2	35.4	59.0	0.4	8.8	13.6	164.8	342.6	3.0	129.0	1076949.0	82.0
10.0	3.0	3028.0	283.0	175.0	1.4	1.2	374314.0	66447.0	0.0	0.0	0.0	0.0	0.4	35.0	35.6	104.4	236.2	3.6	3045.0	1419264.0	87.0
31.0	41.0	2270.0	124.0	152.0	0.8	0.8	66758.0	45937.0	2.6	4.4	3.2	0.0	1.0	7.6	13.8	43.8	98.0	3.8	348.0	1703654.0	89.0
6.0	2.0	1267.0	154.0	62.0	2.4	3.0	309013.0	206077.0	0.0	0.0	0.0	0.0	0.0	0.6	0.6	133.0	188.6	2.8	6770.0	1835762.0	92.0
23.0	17.0	3065.0	233.0	105.0	4.4	13.4	453418.0	47662.0	0.0	0.0	0.0	0.0	0.0	4.4	7.8	289.4	566.6	3.6	425.0	1018480.0	75.0
5.0	0.0	2232.0	198.0	92.0	3.8	4.8	278965.0	45357.0	4.0	6.6	6.0	0.0	2.0	12.0	13.0	234.4	405.0	1.0	255.0	1031590.0	84.0
49.0	11.0	2424.0	233.0	152.0	0.2	0.2	214926.0	81346.0	0.0	0.0	0.0	0.0	0.4	5.0	7.6	22.6	59.2	1.0	507.0	981270.0	91.0
3.0	0.0	4115.0	247.0	134.0	1.2	4.0	199866.0	106274.0	0.0	0.0	0.0	0.0	0.0	2.6	3.6	68.4	113.8	2.6	3433.0	1428013.0	87.0
55.0	76.0	1846.0	251.0	198.0	0.6	0.6	382579.0	56300.0	4.8	28.8	62.6	125.2	6.4	6.0	10.0	72.6	175.4	1.0	128.0	1046594.0	86.0
46.0	64.0	2447.0	285.0	150.0	0.8	1.2	103376.0	86067.0	7.41	17.23	36.47	51.9	5.61	13.83	21.64	68.54	129.46	2.3	139.0	1101517.0	86.0
21.0	4.0	5077.0	748.0	763.0	10.8	7.4	387795.0	50254.0	0.0	0.0	0.0	0.0	0.0	2.4	3.2	601.8	847.6	3.0	2541.0	1734995.0	60.0
3.0	1.0	538.0	23.0	53.0	1.8	3.6	42074.0	158460.0	0.2	2.2	0.4	0.0	0.4	0.4	0.6	90.0	128.2	1.2	6854.0	1853379.0	93.0
10.0	2.0	2726.0	202.0	178.0	1.8	5.2	71533.0	397123.0	2.8	14.8	70.6	110.4	1.6	51.0	51.4	170.8	268.2	5.8	136.0	1313141.0	83.0
34.0	44.0	2335.0	167.0	135.0	1.78	0.59	125037.0	31276.0	0.0	0.0	0.0	0.0	4.36	3.37	3.56	101.78	185.74	2.6	587.0	1012445.0	89.0
11.0	0.0	6430.0	361.0	267.0	1.8	3.39	262309.0	187326.0	12.57	46.71	94.01	154.49	3.39	61.88	72.06	135.93	282.83	2.2	133.0	989712.0	83.0
10.0	7.0	6625.0	358.0	177.0	2.2	8.8	109062.0	43673.0	0.0	0.0	0.0	0.0	0.0	5.8	6.6	214.6	248.2	3.4	2660.0	1414230.0	75.0
225.0	221.0	4964.0	428.0	283.0	0.6	0.6	254814.0	233832.0	0.0	0.0	2.4	4.4	0.2	4.0	20.8	44.8	98.2	4.6	1009.0	1335726.0	85.0
1.0	1.0	1537.0	129.0	53.0	0.4	1.8	70679.0	42282.0	0.0	0.0	0.0	0.0	0.0	5.2	9.4	21.4	33.2	2.0	1727.0	1074430.0	92.0
2.0	1.0	638.0	74.0	49.0	1.8	2.0	8441.0	8438.0	0.0	0.0	0.0	0.0	0.0	1.2	1.2	80.8	126.4	1.8	711.0	1759778.0	88.0
22.0	29.0	1873.0	60.0	59.0	0.2	0.2	4773.0	52693.0	0.0	0.0	0.0	0.0	0.0	0.0	0.0	20.2	17.6	2.0	2046.0	1642926.0	97.0
34.0	20.0	4479.0	501.0	189.0	11.0	12.0	140854.0	37224.0	0.2	0.2	0.2	0.0	0.2	0.6	3.2	527.4	976.0	1.0	514.0	1073038.0	67.0
6.0	4.0	765.0	72.0	38.0	0.2	0.2	149433.0	24390.0	0.0	0.0	0.0	0.0	6.0	4.8	5.0	23.6	101.4	1.4	607.0	965299.0	96.0
1.0	0.0	2811.0	114.0	67.0	0.4	0.2	179340.0	21446.0	0.0	0.0	0.0	0.0	0.0	0.4	0.6	32.6	44.8	1.5	1026.0	1078163.0	92.0
1.0	0.0	2046.0	142.0	111.0	0.4	0.4	74395.0	45172.0	5.39	9.78	11.58	8.18	2.0	1.4	1.4	35.93	108.58	1.5	337.0	1010007.0	90.0
4.0	2.0	389.0	38.0	15.0	2.0	2.0	80836.0	17496.0	0.0	0.0	0.0	0.0	0.0	2.2	3.79	182.04	165.87	1.2	11542.0	1879136.0	90.0
19.0	11.0	1667.0	116.0	87.0	3.01	6.61	88806.0	48340.0	1.2	1.6	1.6	0.0	0.0	12.83	24.05	239.88	485.17	2.5	412.0	1045656.0	81.0
5.0	1.0	1659.0	299.0	253.0	3.6	1.4	248055.0	126071.0	0.0	0.0	0.0	0.0	0.0	0.8	1.2	184.4	257.4	2.6	6692.0	1839965.0	85.0
95.0	82.0	1567.0	170.0	114.0	0.8	0.8	245713.0	56190.0	0.0	0.0	0.0	0.0	0.6	2.0	4.0	51.8	185.4	1.0	637.0	992291.0	91.0
3.0	0.0	1923.0	176.0	77.0	1.2	1.4	115148.0	36799.0	0.4	0.4	0.4	0.0	0.8	2.2	2.2	95.0	143.8	1.0	176.0	1126896.0	91.0
17.0	6.0	3386.0	545.0	378.0	6.8	5.2	947563.0	119175.0	0.0	0.0	0.0	0.0	0.0	7.6	9.8	324.4	510.4	2.0	2521.0	1091992.0	74.0
2.0	0.0	1510.0	178.0	138.0	0.4	0.6	17912.0	30669.0	2.4	4.4	4.4	0.0	0.2	1.2	2.0	33.2	66.6	2.7	203.0	1003520.0	95.0
23.0	9.0	5404.0	618.0	116.0	3.4	14.6	420330.0	347477.0	27.6	52.6	52.6	0.0	2.2	2.0	2.6	265.4	304.0	3.8	323.0	1546792.0	64.0
11.0	6.0	2015.0	180.0	149.0	1.2	0.6	42567.0	68083.0	0.0	0.0	0.0	0.0	0.2	0.6	0.6	75.95	155.51	2.6	718.0	1106855.0	91.0
1.0	0.0	854.0	119.0	96.0	0.2	0.2	3876.0	32284.0	0.8	0.8	0.8	0.0	0.2	2.2	2.6	14.4	25.6	2.0	161.0	1058893.0	96.0
0.0	0.0	310.0	49.0	48.0	0.2	0.2	1355.0	16980.0	0.0	0.0	0.0	0.0	0.0	9.78	9.98	15.77	51.3	1.2	415.0	1722994.0	97.0
10.0	0.0	2488.0	271.0	224.0	0.6	1.8	364602.0	420692.0	4.8	39.0	202.2	420.4	0.4	48.2	91.8	45.4	192.8	1.6	132.0	1025203.0	78.0
175.0	75.0	2984.0	333.0	357.0	3.6	7.4	409779.0	343871.0	0.0	0.0	0.0	0.0	0.2	3.4	4.2	234.8	356.8	1.0	799.0	1124395.0	80.0
4.0	1.0	2237.0	278.0	169.0	0.6	0.6	156950.0	85934.0	0.0	0.0	0.0	0.0	0.4	3.41	5.01	41.68	94.59	2.0	451.0	989412.0	90.0
1.0	0.0	269.0	38.0	20.0	0.2	0.2	200152.0	10044.0	0.0	0.0	0.0	0.0	0.0	0.0	0.0	16.77	16.97	2.2	8117.0	1860287.0	97.0
10.0	4.0	3660.0	203.0	167.0	1.0	1.6	92071.0	87407.0	0.0	0.0	0.0	0.0	0.0	2.4	2.4	103.8	117.4	3.8	2695.0	1530957.0	90.0
21.0	4.0	3092.0	242.0	180.0	1.4	1.6	122507.0	16070.0	0.0	0.0	0.0	0.0	0.0	5.4	14.4	88.4	141.6	2.4	1135.0	1524046.0	90.0
3.0	0.0	1957.0	169.0	154.0	1.4	2.6	460204.0	192763.0	9.4	67.4	200.6	374.0	0.6	46.8	86.4	94.6	309.4	2.0	133.0	1019830.0	72.0
51.0	61.0	2947.0	212.0	149.0	7.62	20.84	195892.0	59564.0	4.01	8.42	20.64	47.29	3.01	10.42	14.23	329.86	604.81	4.8	191.0	1089134.0	68.0
15.0	22.0	189.0	10.0	15.0	0.2	0.2	7564.0	13521.0	0.0	0.0	0.0	0.0	0.0	0.0	0.0	15.6	16.8	1.4	8320.0	1863725.0	97.0
31.0	1.0	1301.0	176.0	93.0	1.0	0.8	52549.0	25910.0	4.19	40.52	133.93	272.26	0.2	49.5	67.86	108.78	159.48	2.4	105.0	1526877.0	90.0
1.0	0.0	649.0	77.0	78.0	0.2	0.2	2893.0	34456.0	0.0	0.0	0.0	0.0	0.6	0.4	0.4	20.2	34.0	1.0	1143.0	1065840.0	96.0
11.0	2.0	3382.0	288.0	236.0	0.6	0.8	271527.0	69690.0	2.6	8.0	19.0	40.2	0.6	19.2	23.4	42.0	81.8	3.0	142.0	1046256.0	88.0
1.0	1.0	192.0	13.0	23.0	0.2	0.2	7000.0	15797.0	0.0	0.0	0.0	0.0	0.0	0.0	0.0	15.57	16.77	1.6	7394.0	1861860.0	98.0
1.0	1.0	384.0	151.0	56.0	0.2	0.2	278545.0	232878.0	0.0	0.0	0.0	0.0	0.0	5.4	10.0	16.2	36.6	2.4	5806.0	1829590.0	95.0
4.0	2.0	2351.0	228.0	161.0	2.4	4.0	45032.0	84410.0	1.6	1.6	3.0	2.2	0.6	0.6	0.6	224.6	230.2	1.0	216.0	1064830.0	87.0
7.0	0.0	6644.0	1280.0	1233.0	6.6	1.8	1043946.0	877963.0	0.0	0.0	0.0	0.0	0.2	11.8	12.4	312.2	512.0	3.0	997.0	1118688.0	66.0
13.0	4.0	2460.0	212.0	205.0	0.6	0.6	218663.0	95372.0	0.0	0.0	0.0	0.0	0.0	10.2	15.6	34.2	73.8	1.0	404.0	1018656.0	88.0
55.0	68.0	4924.0	611.0	348.0	4.6	1.4	130709.0	32755.0	4.0	4.0	4.0	0.0	1.0	2.0	2.2	226.2	446.2	1.0	237.0	1074595.0	78.0
6.0	1.0	1043.0	160.0	116.0	1.6	1.6	25641.0	20715.0	0.0	0.0	0.0	0.0	0.0	2.0	3.4	84.8	152.2	1.0	577.0	970690.0	92.0
2.0	0.0	692.0	87.0	62.0	1.0	0.4	33394.0	5284.0	0.0	0.0	0.0	0.0	0.0	0.2	0.2	59.0	78.4	2.0	391.0	1717506.0	95.0
3.0	0.0	1651.0	103.0	90.0	0.8	2.2	24966.0	16984.0	1.4	7.4	15.8	36.2	0.4	6.2	10.8	45.0	142.2	3.2	140.0	1440835.0	92.0
0.0	0.0	174.0	11.0	13.0	0.2	0.2	452.0	4750.0	0.0	0.0	0.0	0.0	0.0	0.0	0.0	15.63	16.83	1.0	7318.0	1867615.0	99.0
1.0	0.0	3017.0	351.0	206.0	0.4	0.6	90084.0	116978.0	7.2	39.4	82.8	142.2	0.0	23.8	24.0	46.8	131.0	1.6	140.0	1119339.0	84.0
4.0	0.0	889.0	77.0	36.0	2.59	5.19	134414.0	28946.0	0.0	0.0	0.0	0.0	0.0	7.19	12.38	234.73	208.78	1.4	6376.0	1847115.0	87.0
15.0	15.0	8965.0	771.0	275.0	0.6	0.6	67057.0	119165.0	2.6	2.8	10.6	23.4	0.8	4.8	5.8	27.4	63.4	3.0	153.0	998382.0	77.0
1.0	0.0	2948.0	178.0	106.0	0.4	0.4	21262.0	17499.0	0.0	0.0	0.0	0.0	0.0	0.8	0.8	37.2	35.6	1.0	2993.0	1012963.0	92.0
15.0	13.0	935.0	133.0	51.0	0.4	0.4	123350.0	56128.0	0.0	0.0	0.0	0.0	0.0	0.0	0.0	29.46	43.29	1.2	7297.0	1869177.0	96.0
27.0	0.0	3188.0	285.0	214.0	3.2	3.2	99363.0	30864.0	6.8	44.2	75.4	191.2	0.0	31.0	42.0	162.8	302.0	2.5	203.0	1047605.0	83.0
5.0	2.0	2935.0	336.0	212.0	0.6	0.6	65027.0	96604.0	6.0	10.6	9.2	0.0	2.0	1.6	2.2	44.6	64.6	1.5	288.0	1090358.0	88.0
3.0	2.0	520.0	61.0	48.0	0.4	0.4	138319.0	109404.0	0.0	0.0	0.0	0.0	0.0	0.6	0.6	39.4	41.4	1.2	5921.0	1842325.0	96.0
0.0	0.0	2441.0	70.0	89.0	0.2	0.2	14125.0	41814.0	0.0	0.0	0.0	0.0	0.0	0.0	0.0	15.63	16.83	1.6	584.0	1743992.0	94.0
6.0	3.0	4203.0	359.0	261.0	0.6	0.6	187068.0	195261.0	0.0	0.0	0.0	0.0	0.0	3.4	4.2	64.6	96.0	1.0	547.0	1053986.0	79.0
51.0	71.0	3627.0	193.0	262.0	0.2	0.2	87581.0	567966.0	9.0	15.4	52.6	111.2	0.2	9.8	16.2	20.2	105.6	2.8	153.0	997955.0	78.0
13.0	13.0	2538.0	156.0	86.0	0.2	0.2	29138.0	24202.0	3.8	4.0	4.0	0.0	0.4	3.0	3.0	17.8	36.2	3.2	229.0	1086987.0	93.0
5.0	2.0	2521.0	118.0	103.0	0.6	0.6	99305.0	82467.0	0.0	0.0	0.0	0.0	0.0	0.6	0.6	36.6	103.6	2.2	839.0	1645302.0	93.0
1.0	0.0	2247.0	162.0	89.0	0.4	0.4	50221.0	27247.0	1.4	2.81	2.81	0.0	0.0	1.0	1.0	56.51	62.32	1.2	241.0	1058693.0	89.0
6.0	0.0	828.0	126.0	130.0	1.19	0.8	217177.0	25808.0	10.14	48.11	122.47	260.83	0.4	6.56	10.34	69.38	222.07	168.0	89.0	11.0	0.0
155.0	145.0	8441.0	326.0	222.0	2.2	7.78	319257.0	126880.0	0.0	0.0	0.0	0.0	0.0	26.55	37.72	200.2	280.24	5.2	1579.0	1330772.0	69.0
18.0	28.0	703.0	59.0	40.0	0.6	0.6	1611.0	8707.0	0.0	0.0	0.0	0.0	0.0	0.0	0.0	50.8	61.4	1.0	1082.0	1743728.0	94.0
1.0	0.0	1359.0	97.0	59.0	0.2	0.2	159517.0	157847.0	0.0	0.0	0.0	0.0	0.2	1.8	3.4	24.8	19.8	3.2	451.0	1725314.0	94.0
7.0	1.0	3865.0	191.0	179.0	1.6	3.8	186277.0	146745.0	0.0	0.0	0.0	0.0	0.0	3.4	4.4	133.8	202.0	4.2	825.0	1515533.0	76.0
0.0	0.0	341.0	90.0	49.0	0.2	0.2	120762.0	118827.0	0.0	0.0	0.0	0.0	0.0	6.6	12.6	15.2	17.8	3.0	1240.0	1751693.0	96.0
6.0	0.0	2805.0	184.0	135.0	0.6	0.6	33796.0	65116.0	0.0	0.0	0.0	0.0	0.0	3.79	5.59	51.5	74.85	2.8	1090.0	1531406.0	90.0
48.0	1.0	3217.0	190.0	95.0	11.8	33.8	249106.0	33453.0	1.6	8.8	12.8	14.0	3.6	15.4	15.6	422.2	772.6	1.2	197.0	1095115.0	63.0
29.0	38.0	4259.0	249.0	175.0	1.0	2.6	311298.0	226466.0	0.0	0.0	0.0	0.0	0.0	9.2	14.4	81.4	190.6	5.2	3500.0	1332434.0	86.0
5.0	2.0	1825.0	126.0	191.0	0.4	0.4	215016.0	445735.0	3.8	4.0	4.0	0.0	3.6	5.2	6.2	34.4	67.0	3.0	328.0	1372560.0	90.0
12.0	0.0	3877.0	518.0	438.0	6.2	3.8	204681.0	53648.0	5.0	8.6	8.6	0.0	0.0	1.0	1.0	305.6	519.2	2.8	231.0	1004098.0	77.0
19.0	20.0	2914.0	153.0	118.0	0.6	0.8	73684.0	96738.0	0.0	0.0	0.0	0.0	0.4	24.05	27.86	47.7	96.99	1.5	1676.0	1114847.0	89.0
0.0	0.0	1848.0	161.0	94.0	0.2	0.2	6060.0	43988.0	0.0	0.0	0.0	0.0	0.2	48.2	48.2	15.2	138.6	1.8	627.0	1065781.0	91.0
1.0	0.0	1219.0	155.0	105.0	0.2	0.2	8458.0	26050.0	0.2	0.2	0.2	0.0	0.0	1.4	1.4	15.8	19.4	2.0	219.0	1067466.0	96.0
6.0	4.0	3353.0	401.0	344.0	1.4	2.81	162814.0	35797.0	7.41	7.82	7.82	0.0	3.41	11.02	11.82	96.39	178.16	1.0	200.0	1105945.0	83.0
3.0	1.0	1909.0	303.0	103.0	1.0	4.01	1150630.0	27113.0	1.0	1.0	1.8	3.61	2.0	8.42	9.02	55.31	250.1	2.6	220.0	1099550.0	88.0
0.0	0.0	877.0	212.0	88.0	0.2	0.2	250261.0	236379.0	0.0	0.0	0.0	0.0	0.0	0.0	0.0	15.6	17.4	3.2	1011.0	1753638.0	95.0
5.0	1.0	2443.0	405.0	327.0	3.8	2.2	183535.0	89572.0	0.0	0.0	0.0	0.0	0.0	2.4	2.6	211.8	324.2	1.0	2637.0	1017880.0	85.0
11.0	2.0	2036.0	161.0	99.0	0.8	2.4	213829.0	47951.0	0.0	0.0	0.0	0.0	0.0	0.4	0.4	43.69	88.38	3.0	785.0	1054851.0	93.0
0.0	0.0	138.0	9.0	10.0	0.2	0.2	1046.0	7427.0	0.0	0.0	0.0	0.0	0.0	0.0	0.0	15.63	16.83	1.0	6363.0	1852585.0	98.0
40.0	3.0	2374.0	255.0	138.0	3.79	4.39	300938.0	45485.0	0.0	0.0	0.0	0.0	0.2	36.73	55.29	303.19	569.26	2.2	2604.0	950612.0	73.0
1.0	0.0	5181.0	281.0	144.0	0.4	0.4	319646.0	68764.0	7.39	26.75	34.73	56.69	3.19	18.36	26.15	37.92	96.01	1.0	161.0	1026603.0	86.0
16.0	13.0	2743.0	133.0	112.0	0.4	1.8	42204.0	44457.0	0.0	0.0	0.0	0.0	0.2	2.8	4.2	35.4	110.0	4.0	6913.0	1367715.0	93.0
10.0	1.0	5806.0	994.0	164.0	0.6	1.2	2526649.0	37704.0	5.19	7.78	9.18	7.19	0.6	18.96	25.55	56.49	231.74	1.2	306.0	1126339.0	79.0
2.0	1.0	279.0	47.0	20.0	0.2	0.2	179007.0	5222.0	0.0	0.0	0.0	0.0	0.0	0.0	0.0	15.63	18.84	1.4	7401.0	1869352.0	96.0
14.0	6.0	2181.0	278.0	116.0	2.2	9.8	257023.0	18972.0	0.0	0.0	0.0	0.0	1.0	0.6	0.6	132.8	216.6	2.0	1589.0	1023714.0	89.0
1.0	0.0	238.0	31.0	24.0	0.2	0.2	19037.0	5086.0	0.0	0.0	0.0	0.0	0.0	0.2	0.2	17.0	17.8	2.0	585.0	1710952.0	96.0
1.0	0.0	243.0	35.0	33.0	0.2	0.2	6023.0	13554.0	0.0	0.0	0.0	0.0	0.0	0.6	0.6	15.57	16.77	1.0	448.0	1739701.0	98.0
2.0	2.0	1753.0	204.0	93.0	0.2	0.2	149267.0	137092.0	0.0	0.0	0.0	0.0	0.0	0.6	0.8	15.2	18.4	5.6	3856.0	1605106.0	96.0
11.0	6.0	2532.0	201.0	110.0	1.4	2.6	137911.0	26016.0	5.0	8.4	27.2	37.6	4.4	20.6	24.2	77.4	181.2	2.5	141.0	1112808.0	87.0
1.0	0.0	522.0	148.0	77.0	0.2	0.2	217279.0	226751.0	0.0	0.0	0.0	0.0	0.0	8.6	16.8	15.6	27.8	3.6	1485.0	1754614.0	93.0
4.0	2.0	1652.0	228.0	135.0	0.6	2.0	155437.0	16671.0	1.4	5.61	9.82	12.42	1.8	14.63	14.83	56.11	177.76	5.0	618.0	1124457.0	88.0
34.0	5.0	2424.0	109.0	142.0	6.4	19.8	40458.0	85259.0	3.8	4.2	9.4	9.6	1.6	8.0	15.8	202.0	402.8	207.0	80.0	18.0	1.0
2.0	2.0	2318.0	120.0	142.0	0.6	0.6	21467.0	79415.0	0.0	0.0	0.0	0.0	1.0	2.99	3.39	43.11	87.82	1.0	568.0	1127934.0	91.0
5.0	4.0	1806.0	83.0	61.0	0.2	0.2	6241.0	28631.0	5.19	6.19	5.39	0.0	1.4	0.0	0.0	19.16	30.94	1.5	287.0	1015270.0	95.0
4.0	1.0	2327.0	105.0	87.0	0.4	0.6	37127.0	55716.0	0.0	0.0	0.0	0.0	0.0	0.6	0.6	31.6	38.4	2.4	974.0	1519320.0	83.0
20.0	7.0	8566.0	265.0	170.0	3.19	8.98	175738.0	40365.0	0.0	0.0	0.0	0.0	0.0	0.0	0.0	245.11	286.43	3.6	974.0	1521282.0	68.0
22.0	30.0	239.0	24.0	32.0	0.2	0.2	16918.0	31674.0	0.0	0.0	0.0	0.0	0.0	0.0	0.0	20.6	16.8	1.6	2179.0	1776491.0	90.0
5.0	0.0	1816.0	234.0	191.0	3.8	1.2	260546.0	124832.0	0.0	0.0	0.0	0.0	0.0	1.6	3.2	187.6	266.4	3.6	516.0	1725078.0	87.0
18.0	12.0	1428.0	139.0	55.0	4.6	4.4	243613.0	33068.0	0.0	0.0	0.0	0.0	0.0	2.0	4.0	202.0	323.8	1.6	8441.0	1835414.0	86.0
33.0	35.0	3332.0	479.0	415.0	7.6	2.4	200556.0	15057.0	0.0	0.0	0.0	0.0	0.0	0.4	0.4	364.6	528.4	4.0	1992.0	1718714.0	78.0
18.0	1.0	4108.0	599.0	507.0	7.57	1.99	460349.0	19771.0	9.56	34.86	53.78	142.63	0.2	19.32	35.06	379.48	601.79	1.0	184.0	963066.0	68.0
4.0	1.0	633.0	123.0	17.0	2.0	2.4	896067.0	8671.0	0.0	0.0	0.0	0.0	0.0	0.0	0.0	101.8	133.2	2.4	8381.0	1863686.0	95.0
10.0	4.0	4151.0	483.0	196.0	0.8	2.2	669530.0	439084.0	0.0	0.0	0.0	0.0	0.0	40.32	52.3	66.67	181.04	3.6	860.0	1031340.0	78.0
1.0	0.0	1320.0	97.0	76.0	0.6	0.6	23050.0	42531.0	0.0	0.0	0.0	0.0	0.2	4.0	4.0	39.2	72.4	3.0	590.0	1032355.0	95.0
14.0	22.0	449.0	119.0	49.0	0.2	0.2	65939.0	7203.0	0.0	0.0	0.0	0.0	0.0	0.0	0.0	15.63	32.26	1.6	897.0	1770642.0	97.0
2.0	1.0	1389.0	206.0	73.0	0.4	0.6	170513.0	162281.0	0.0	0.0	0.0	0.0	0.0	3.0	5.2	29.4	43.8	3.2	588.0	1742114.0	94.0
7.0	0.0	4117.0	303.0	247.0	4.2	3.8	188954.0	92388.0	4.4	4.6	4.6	0.0	0.4	11.8	13.2	190.0	309.0	3.6	470.0	1049291.0	79.0
6.0	0.0	5077.0	462.0	404.0	5.4	1.8	180837.0	225321.0	5.0	11.8	31.0	55.8	1.0	8.4	8.8	257.0	508.4	1.2	157.0	1006085.0	75.0
14.0	17.0	442.0	20.0	13.0	4.01	2.61	53077.0	7000.0	0.0	0.0	0.0	0.0	0.0	0.0	0.0	139.48	216.83	1.0	9034.0	1877243.0	95.0
2.0	1.0	766.0	179.0	73.0	0.2	0.2	444620.0	202863.0	0.0	0.0	0.0	0.0	0.0	6.2	12.0	15.8	42.8	1.4	8331.0	1837272.0	93.0
6.0	0.0	4513.0	278.0	170.0	1.2	3.0	192102.0	71682.0	0.0	0.0	0.0	0.0	0.8	1.4	1.4	53.8	89.8	1.0	514.0	1076918.0	87.0
9.0	3.0	3136.0	529.0	210.0	4.59	6.39	688893.0	577311.0	0.0	0.0	0.0	0.0	0.0	18.16	28.54	257.88	502.4	1.6	1252.0	1033330.0	74.0
41.0	50.0	2676.0	434.0	375.0	2.8	1.2	168112.0	174379.0	0.0	0.0	0.0	0.0	0.0	1.2	2.2	157.4	299.2	2.0	441.0	1058874.0	82.0
2.0	1.0	1061.0	109.0	50.0	1.2	1.4	231092.0	10300.0	1.6	1.6	2.2	3.2	0.8	0.2	0.2	62.0	88.2	2.8	155.0	1710000.0	93.0
2.0	2.0	761.0	23.0	39.0	0.2	0.2	3423.0	39956.0	0.0	0.0	0.0	0.0	0.0	2.4	2.4	15.6	22.8	1.0	1847.0	1074878.0	96.0
10.0	9.0	734.0	79.0	85.0	0.4	0.4	15256.0	18019.0	0.0	0.0	0.0	0.0	0.0	7.4	7.4	142.0	114.2	1.0	681.0	1016560.0	94.0
6.0	0.0	1564.0	109.0	26.0	3.79	4.99	136101.0	18307.0	0.0	0.0	0.0	0.0	0.0	2.2	3.39	311.58	342.12	1.6	11589.0	1882777.0	86.0
12.0	12.0	2479.0	297.0	168.0	0.8	1.4	1196116.0	1036352.0	4.4	5.8	5.8	0.0	0.4	22.6	25.0	65.8	165.0	1.4	306.0	1014872.0	87.0
70.0	87.0	3937.0	330.0	272.0	0.6	0.6	235212.0	108984.0	8.8	14.6	14.4	0.0	6.8	8.2	10.8	60.2	80.2	4.0	270.0	1048549.0	85.0
2.0	0.0	2414.0	226.0	207.0	0.6	2.0	136711.0	124416.0	0.0	0.0	0.0	0.0	0.0	7.62	7.82	51.3	143.09	599.0	89.0	11.0	0.0
2.0	0.0	3335.0	329.0	241.0	0.4	0.2	425840.0	324350.0	11.4	24.0	57.8	92.4	3.2	33.8	65.2	36.0	81.6	1.8	132.0	1004899.0	84.0
23.0	34.0	315.0	92.0	40.0	0.2	0.2	111809.0	115758.0	0.0	0.0	0.0	0.0	0.2	0.0	0.0	15.6	18.0	3.6	719.0	1741602.0	96.0
0.0	0.0	281.0	26.0	29.0	0.2	0.2	22484.0	40083.0	0.0	0.0	0.0	0.0	0.0	0.0	0.0	15.57	16.77	1.0	1852.0	1763705.0	90.0
2.0	0.0	1191.0	86.0	68.0	0.4	0.6	13193.0	19300.0	0.0	0.0	0.0	0.0	0.0	1.0	1.0	30.46	80.96	1.3	686.0	1106847.0	94.0
7.0	1.0	616.0	102.0	53.0	2.2	2.2	401538.0	43194.0	0.0	0.0	0.0	0.0	0.0	4.4	6.8	171.8	177.2	1.8	1973.0	1822176.0	84.0
3.0	1.0	543.0	95.0	19.0	2.2	2.2	468258.0	28996.0	0.0	0.0	0.0	0.0	0.0	2.6	4.8	211.4	181.4	1.4	11462.0	1881400.0	88.0
27.0	17.0	3059.0	385.0	287.0	6.79	7.19	343111.0	254225.0	5.99	18.76	65.67	103.99	2.59	4.59	8.98	284.03	565.87	2.2	171.0	1003404.0	71.0
5.0	0.0	630.0	107.0	43.0	2.0	2.0	46911.0	21708.0	0.0	0.0	0.0	0.0	0.0	0.2	0.2	81.8	137.2	2.2	920.0	1721906.0	95.0
1.0	0.0	795.0	71.0	48.0	0.2	0.2	108337.0	25139.0	1.6	3.41	4.61	3.41	0.4	0.6	0.6	15.63	16.83	1.2	130.0	1745911.0	97.0
5.0	0.0	3426.0	275.0	269.0	3.2	1.0	81449.0	18478.0	0.0	0.0	0.0	0.0	0.0	0.2	0.2	162.0	236.8	3.4	844.0	1720685.0	84.0
6.0	0.0	894.0	89.0	57.0	1.6	1.8	85340.0	31182.0	0.0	0.0	0.0	0.0	0.0	2.6	3.0	77.4	167.2	1.0	560.0	1036755.0	94.0
82.0	2.0	4146.0	436.0	204.0	0.6	1.2	213852.0	125542.0	0.0	0.0	0.0	0.0	0.0	6.59	16.57	119.56	219.36	6.6	1149.0	1305397.0	81.0
11.0	6.0	1582.0	174.0	138.0	0.4	0.4	235837.0	61049.0	0.0	0.0	0.0	0.0	19.6	2.8	3.6	88.6	219.0	1.7	709.0	1114536.0	90.0
7.0	1.0	2766.0	314.0	264.0	6.99	2.4	246241.0	11230.0	0.0	0.0	0.0	0.0	0.0	0.0	0.0	345.91	489.02	3.2	7164.0	1858774.0	81.0
228.0	47.0	2835.0	275.0	249.0	0.2	0.2	201736.0	209106.0	12.8	61.8	115.4	130.8	1.0	35.0	60.2	15.6	122.8	3.0	124.0	1017016.0	83.0
11.0	15.0	768.0	74.0	81.0	0.2	0.2	3565.0	71315.0	0.0	0.0	0.0	0.0	0.0	0.0	0.0	15.63	16.83	1.0	494.0	1733956.0	96.0
39.0	53.0	1241.0	135.0	106.0	0.2	0.2	5594.0	17154.0	0.0	0.0	0.0	0.0	0.0	0.4	0.6	17.0	22.4	1.5	1613.0	1081952.0	94.0
41.0	59.0	2423.0	135.0	83.0	0.2	0.2	153542.0	31762.0	2.0	3.2	3.2	0.0	0.6	10.2	10.2	25.8	66.4	1.6	233.0	982238.0	89.0
1.0	1.0	141.0	11.0	11.0	0.2	0.2	6995.0	2231.0	0.0	0.0	0.0	0.0	0.0	0.0	0.0	15.6	16.8	1.0	6459.0	1871616.0	98.0
4.0	1.0	548.0	80.0	85.0	2.2	1.8	257084.0	218771.0	0.0	0.0	0.0	0.0	0.0	1.0	1.2	164.0	158.6	1.6	5861.0	1849299.0	88.0
8.0	2.0	1967.0	286.0	220.0	6.59	3.99	470743.0	75387.0	0.0	0.0	0.0	0.0	0.0	8.78	16.97	297.6	431.94	2.2	8666.0	1860993.0	82.0
1.0	0.0	3706.0	371.0	229.0	0.6	0.8	150837.0	64124.0	2.2	2.6	2.6	0.0	0.4	1.6	2.2	62.6	171.4	1.3	259.0	1114672.0	85.0
13.0	10.0	1427.0	151.0	107.0	0.6	0.6	91093.0	109257.0	3.4	7.2	22.6	27.0	0.6	4.4	6.0	31.8	143.8	2.5	348.0	1000827.0	91.0
3.0	0.0	1396.0	136.0	139.0	1.4	2.2	181842.0	63692.0	0.8	1.0	1.0	0.0	0.2	10.8	14.2	91.0	150.6	4.4	365.0	1052814.0	85.0
2.0	0.0	849.0	59.0	17.0	1.8	2.0	129696.0	10218.0	0.0	0.0	0.0	0.0	0.0	0.8	0.8	132.6	192.8	2.2	4106.0	1780830.0	87.0
6.0	0.0	1455.0	200.0	188.0	4.2	1.2	131063.0	51130.0	0.0	0.0	0.0	0.0	0.0	0.0	0.0	198.4	284.0	2.2	2103.0	1768179.0	81.0
0.0	0.0	1260.0	90.0	76.0	0.2	0.2	5812.0	21490.0	0.2	0.2	0.2	0.0	0.2	0.8	0.8	15.6	134.4	2.7	169.0	1099162.0	93.0
28.0	1.0	4700.0	385.0	179.0	6.4	9.8	156781.0	63261.0	0.0	0.0	0.0	0.0	0.0	19.4	22.6	380.4	590.0	4.0	734.0	1629358.0	75.0
11.0	8.0	2549.0	192.0	134.0	2.99	3.99	274418.0	39942.0	0.6	1.0	1.0	0.0	1.8	1.6	2.0	210.98	315.37	1.5	383.0	1015162.0	87.0
6.0	1.0	1193.0	96.0	236.0	1.2	1.2	153211.0	277202.0	0.0	0.0	0.0	0.0	0.4	0.2	0.2	134.4	90.8	4.0	689.0	1540053.0	92.0
3.0	2.0	2590.0	130.0	167.0	0.8	0.4	106798.0	26057.0	0.0	0.0	0.0	0.0	0.0	9.2	18.0	45.8	67.2	3.2	4490.0	1720176.0	90.0
0.0	0.0	168.0	16.0	15.0	0.2	0.2	501.0	4292.0	0.2	0.2	0.2	0.0	0.0	0.0	0.0	15.43	24.65	1.0	298.0	1759391.0	99.0
1.0	1.0	283.0	46.0	39.0	0.2	0.2	22876.0	9102.0	0.0	0.0	0.0	0.0	0.0	0.0	0.0	15.6	16.8	1.2	7197.0	1847022.0	97.0
6.0	1.0	7108.0	1327.0	1268.0	5.0	2.6	1244800.0	896995.0	0.0	0.0	0.0	0.0	0.6	3.8	6.4	250.2	380.8	1.2	722.0	1093789.0	67.0
2.0	2.0	1668.0	81.0	91.0	0.2	0.2	127124.0	109027.0	15.57	20.76	20.76	0.0	16.37	9.58	14.77	16.97	42.91	1.3	193.0	1128155.0	90.0
12.0	1.0	3163.0	474.0	414.0	8.8	2.4	261271.0	9070.0	0.0	0.0	0.0	0.0	0.0	0.0	0.0	436.0	621.6	3.0	7201.0	1863333.0	76.0
9.0	5.0	766.0	72.0	62.0	2.6	4.8	174457.0	52467.0	0.4	0.4	0.4	0.0	0.0	4.0	6.6	225.6	233.2	1.8	425.0	1802610.0	82.0
13.0	1.0	3501.0	353.0	147.0	5.99	6.79	251468.0	31489.0	4.79	18.76	65.07	111.98	2.99	54.09	56.09	350.9	687.82	1.0	125.0	1084677.0	69.0
1.0	1.0	167.0	12.0	18.0	0.2	0.2	12365.0	15635.0	0.0	0.0	0.0	0.0	0.0	0.0	0.0	38.48	16.83	1.0	8337.0	1867503.0	98.0
14.0	12.0	1028.0	362.0	128.0	0.2	0.2	597656.0	620164.0	0.0	0.0	0.0	0.0	0.0	0.4	0.4	24.95	53.29	821.0	94.0	5.0	0.0
54.0	74.0	3871.0	283.0	269.0	0.99	0.79	44706.0	84551.0	0.79	1.19	1.19	0.0	1.19	4.56	4.96	47.62	96.43	6.4	247.0	967683.0	87.0
4.0	1.0	1708.0	220.0	73.0	0.8	2.4	43234.0	37983.0	0.0	0.0	0.0	0.0	0.0	1.0	1.6	68.6	102.2	3.0	629.0	1534331.0	93.0
20.0	14.0	4323.0	184.0	161.0	1.0	2.0	204809.0	125941.0	3.4	24.0	61.6	165.2	0.8	6.0	9.8	96.8	182.8	3.8	276.0	1540699.0	83.0
0.0	0.0	870.0	101.0	72.0	0.2	0.2	82498.0	117368.0	0.0	0.0	0.0	0.0	0.0	3.0	6.0	15.4	19.2	1.8	1952.0	1769032.0	89.0
61.0	77.0	2148.0	166.0	71.0	0.8	1.2	138152.0	32010.0	0.6	0.6	0.4	0.0	0.2	11.4	11.4	72.0	127.0	1.0	141.0	1081685.0	89.0
6.0	0.0	3566.0	280.0	265.0	1.6	4.39	284087.0	337511.0	6.19	13.17	45.51	158.68	0.0	34.13	66.87	101.6	139.72	2.2	326.0	1063309.0	80.0
30.0	45.0	1307.0	98.0	67.0	0.2	0.2	4867.0	19027.0	0.0	0.0	0.0	0.0	0.0	0.6	0.8	15.63	18.44	1.5	1122.0	1064507.0	95.0
213.0	15.0	4003.0	300.0	183.0	4.59	3.99	295658.0	95762.0	18.56	56.29	112.38	195.61	5.39	33.73	59.28	246.31	434.73	5.0	112.0	1064093.0	73.0
1.0	1.0	555.0	55.0	17.0	0.2	0.2	267213.0	42374.0	0.0	0.0	0.0	0.0	0.0	0.0	0.0	15.37	18.36	1.6	7002.0	1850772.0	97.0
12.0	11.0	414.0	167.0	56.0	0.6	2.6	281537.0	281447.0	0.0	0.0	0.0	0.0	0.0	0.0	0.0	57.0	53.6	2.6	5535.0	1828835.0	96.0
8.0	8.0	2768.0	184.0	197.0	0.2	0.2	6837.0	380457.0	13.4	17.0	17.0	0.0	11.8	4.2	4.2	15.6	40.8	1.8	323.0	1392037.0	91.0
0.0	0.0	186.0	19.0	18.0	0.2	0.2	615.0	5652.0	0.0	0.0	0.0	0.0	0.0	0.0	0.0	15.6	16.8	1.0	1863.0	1781320.0	99.0
13.0	1.0	4636.0	573.0	532.0	9.78	7.39	315909.0	39256.0	2.4	2.79	2.79	0.0	1.0	1.8	3.99	497.01	734.33	6.8	268.0	1437071.0	71.0
6.0	0.0	1480.0	70.0	86.0	5.8	16.6	37016.0	60141.0	2.8	9.0	16.6	17.8	0.2	6.4	6.8	188.0	393.4	2.0	443.0	1081386.0	85.0
90.0	70.0	3394.0	357.0	359.0	2.99	2.99	524815.0	628705.0	15.37	25.35	37.33	26.15	16.57	39.92	54.49	163.07	344.11	3.2	361.0	1020385.0	63.0
20.0	5.0	4567.0	393.0	320.0	3.6	5.0	240737.0	66407.0	0.0	0.0	0.0	0.0	0.0	5.2	5.2	224.0	372.8	3.6	777.0	972827.0	79.0
20.0	6.0	9388.0	631.0	503.0	9.38	9.98	409706.0	81338.0	4.39	4.79	4.79	0.0	10.38	2.59	3.39	519.56	776.05	7.0	200.0	1506469.0	59.0
1.0	0.0	1899.0	128.0	112.0	1.0	1.6	19624.0	26141.0	0.0	0.0	0.0	0.0	0.0	1.4	1.6	91.78	173.15	2.0	934.0	1096898.0	89.0
4.0	2.0	672.0	99.0	127.0	1.4	1.6	65248.0	516883.0	60.8	130.4	162.2	85.8	0.4	0.0	0.0	67.8	118.6	3.6	250.0	1706224.0	83.0
1.0	1.0	166.0	10.0	13.0	0.0	0.0	7601.0	43378.0	0.0	0.0	0.0	0.0	0.0	0.0	0.0	0.8	3.6	1.0	7065.0	1854920.0	97.0
3.0	0.0	3746.0	307.0	203.0	0.4	0.4	508095.0	123529.0	3.8	9.8	39.0	72.8	0.0	27.4	51.8	60.2	103.2	1.0	163.0	1058296.0	85.0
6.0	0.0	1998.0	152.0	133.0	0.6	0.6	128710.0	98867.0	0.0	0.0	0.0	0.0	0.0	1.4	4.2	52.8	50.6	3.6	1753.0	1532064.0	92.0
1.0	0.0	1089.0	103.0	100.0	0.2	0.2	8045.0	51111.0	0.0	0.0	0.0	0.0	0.0	3.21	3.61	19.44	33.07	2.2	413.0	1106748.0	94.0
24.0	16.0	3737.0	332.0	254.0	3.8	2.6	290677.0	33078.0	8.6	14.2	52.2	85.2	3.6	4.2	8.4	212.6	391.8	1.5	170.0	981816.0	81.0
31.0	43.0	1604.0	108.0	91.0	0.8	0.8	4370.0	21249.0	0.0	0.0	0.0	0.0	0.0	1.8	1.8	63.2	98.2	2.5	728.0	1096389.0	91.0
7.0	0.0	1833.0	147.0	77.0	6.6	19.4	114842.0	16350.0	0.0	0.0	0.0	0.0	0.0	12.4	14.6	228.0	435.4	2.3	359.0	1104646.0	77.0
0.0	0.0	297.0	24.0	31.0	0.2	0.2	19779.0	36920.0	0.0	0.0	0.0	0.0	0.0	0.0	0.0	15.6	16.8	1.4	1776.0	1766960.0	91.0
3.0	0.0	3612.0	223.0	148.0	1.0	0.8	170093.0	31671.0	4.01	11.02	48.1	153.91	0.2	24.45	35.07	75.55	212.83	2.2	154.0	1005722.0	81.0
42.0	3.0	3704.0	403.0	316.0	6.0	4.8	381160.0	118895.0	4.0	5.4	5.4	0.0	1.8	39.6	47.6	266.6	493.6	6.8	362.0	1316630.0	77.0
19.0	2.0	2448.0	477.0	269.0	5.41	5.21	413929.0	51595.0	0.0	0.0	0.0	0.0	0.2	2.4	3.21	272.55	454.91	3.0	1418.0	1074081.0	80.0
1.0	0.0	576.0	52.0	22.0	1.0	3.6	303082.0	202993.0	0.0	0.0	0.0	0.0	0.0	0.0	0.0	43.6	63.0	2.8	1027.0	1758669.0	96.0
0.0	0.0	2682.0	237.0	129.0	0.8	0.8	158917.0	22200.0	0.0	0.0	0.0	0.0	0.0	2.2	2.81	54.91	113.63	3.4	518.0	1021098.0	90.0
5.0	0.0	2091.0	250.0	199.0	3.2	1.0	116897.0	48437.0	5.8	11.0	8.2	0.0	1.0	1.0	1.0	160.2	231.8	1.6	197.0	1750514.0	87.0
3.0	0.0	858.0	139.0	160.0	0.8	2.0	24953.0	21251.0	0.0	0.0	0.0	0.0	0.4	15.6	16.4	40.8	101.6	1.0	369.0	1022384.0	94.0
1.0	0.0	241.0	28.0	18.0	0.2	0.2	956.0	4955.0	0.0	0.0	0.0	0.0	0.0	0.0	0.0	15.8	17.2	2.0	6193.0	1724072.0	98.0
1.0	1.0	681.0	78.0	50.0	0.6	0.6	93016.0	21209.0	0.0	0.0	0.0	0.0	0.0	0.8	0.8	31.8	55.6	1.0	2212.0	1073000.0	95.0
1.0	0.0	1977.0	337.0	300.0	0.6	2.2	95597.0	53903.0	0.4	0.6	0.6	0.0	0.0	1.0	1.0	35.4	53.6	2.2	207.0	1696294.0	90.0
9.0	7.0	1453.0	313.0	156.0	1.2	3.2	183445.0	21267.0	14.4	22.4	69.8	110.2	0.0	8.6	11.0	100.4	251.6	2.2	153.0	986941.0	90.0
1.0	0.0	163.0	8.0	12.0	0.2	0.2	430.0	8682.0	0.0	0.0	0.0	0.0	0.0	0.2	0.4	15.57	17.17	1.0	1824.0	1749022.0	98.0
2.0	0.0	799.0	32.0	34.0	0.6	0.6	29766.0	45886.0	1.2	1.6	1.6	0.0	0.2	0.0	0.0	40.0	49.4	1.4	229.0	1753770.0	94.0
40.0	0.0	2321.0	177.0	90.0	9.58	26.75	628741.0	44636.0	10.78	87.62	132.34	197.8	0.8	50.7	93.61	333.53	629.14	1.4	139.0	1093538.0	60.0
2.0	1.0	3977.0	286.0	171.0	0.2	0.8	286399.0	215557.0	0.0	0.0	0.0	0.0	0.0	2.6	4.4	18.0	49.8	3.2	3701.0	1332736.0	90.0
19.0	3.0	3238.0	298.0	264.0	4.0	1.6	135898.0	24557.0	5.6	5.6	5.6	0.0	1.8	4.2	4.2	199.6	334.0	3.0	242.0	1065974.0	83.0
1.0	1.0	610.0	46.0	43.0	0.2	0.2	10408.0	28520.0	3.0	3.4	3.0	0.0	0.6	0.2	0.2	15.6	17.6	1.0	276.0	1750955.0	97.0
1.0	0.0	1956.0	72.0	75.0	0.2	0.2	104757.0	19342.0	0.0	0.0	0.0	0.0	0.0	0.4	0.4	15.97	17.76	1.0	1264.0	1056591.0	97.0
1.0	1.0	1642.0	81.0	48.0	0.4	0.4	175290.0	62313.0	0.0	0.0	0.0	0.0	0.0	0.2	0.2	23.8	35.4	1.2	8244.0	1839018.0	95.0
7.0	0.0	4049.0	230.0	144.0	7.0	18.8	148937.0	40161.0	1.0	1.2	1.2	0.0	0.2	16.8	16.8	258.2	511.0	2.2	251.0	1086152.0	73.0
25.0	27.0	3011.0	324.0	269.0	4.38	1.59	140574.0	47566.0	0.0	0.0	0.0	0.0	0.0	0.2	0.2	213.35	307.77	1.2	462.0	1057825.0	84.0
0.0	0.0	2106.0	87.0	52.0	0.2	0.2	19292.0	28755.0	0.0	0.0	0.0	0.0	0.0	0.0	0.0	13.0	16.8	1.0	499.0	1739078.0	95.0
95.0	79.0	1856.0	228.0	152.0	3.0	3.0	133141.0	44174.0	15.2	24.6	47.4	87.6	2.0	25.6	34.8	155.8	326.4	1.0	149.0	977054.0	83.0
8.0	1.0	1935.0	313.0	273.0	5.0	1.4	138248.0	19599.0	0.0	0.0	0.0	0.0	0.0	1.0	1.0	231.8	331.2	1.4	428.0	1742645.0	87.0
1.0	0.0	756.0	44.0	33.0	0.2	0.2	19561.0	13898.0	0.0	0.0	0.0	0.0	0.0	0.0	0.0	16.6	29.2	1.0	520.0	993283.0	97.0
5.0	3.0	838.0	71.0	56.0	2.4	5.4	10837.0	11095.0	3.2	6.8	28.4	68.4	1.8	0.8	0.8	106.0	176.6	2.4	146.0	1720134.0	92.0
3.0	0.0	2526.0	163.0	144.0	1.0	0.6	39034.0	29260.0	1.6	1.6	1.6	0.0	0.4	9.4	9.6	73.2	109.8	4.0	223.0	1054778.0	92.0
4.0	3.0	3915.0	184.0	155.0	0.2	0.2	23675.0	24855.0	0.0	0.0	0.0	0.0	0.0	0.6	1.0	37.4	42.8	2.2	654.0	1382950.0	93.0
3.0	0.0	2914.0	260.0	216.0	2.2	1.4	167240.0	31205.0	0.0	0.0	0.0	0.0	5.2	1.8	1.8	103.6	182.8	1.0	568.0	1014578.0	88.0
99.0	119.0	6109.0	556.0	368.0	10.0	18.0	372732.0	58751.0	0.0	0.0	0.0	0.0	0.4	11.6	13.8	405.6	696.0	1.0	627.0	1096899.0	61.0
0.0	0.0	132.0	6.0	7.0	0.2	0.2	416.0	1985.0	0.0	0.0	0.0	0.0	0.0	0.0	0.0	20.0	16.8	1.0	6643.0	1873435.0	99.0
32.0	5.0	5741.0	342.0	192.0	6.41	18.84	181237.0	73067.0	7.82	26.65	55.51	143.89	3.81	27.86	44.09	252.1	493.79	2.8	178.0	1104233.0	66.0
2.0	1.0	2066.0	269.0	289.0	0.4	0.4	111975.0	110966.0	4.8	13.0	33.8	55.4	0.4	4.0	5.8	28.8	51.4	2.0	158.0	1093189.0	91.0
0.0	0.0	264.0	43.0	30.0	0.2	0.2	242664.0	22158.0	0.0	0.0	0.0	0.0	0.0	0.0	0.0	16.0	18.2	1.2	7598.0	1879750.0	98.0
4.0	0.0	2668.0	224.0	185.0	2.0	7.0	55466.0	68582.0	0.0	0.0	0.0	0.0	0.2	8.6	10.2	103.8	185.6	1.7	652.0	1096485.0	87.0
6.0	0.0	5959.0	1191.0	1060.0	3.61	1.0	964823.0	871943.0	0.0	0.0	0.0	0.0	0.0	13.23	17.03	170.34	547.5	1.0	797.0	1062269.0	71.0
6.0	5.0	1313.0	95.0	78.0	0.2	0.2	347551.0	64589.0	14.4	27.6	59.0	141.4	0.0	33.2	65.8	15.4	63.2	136.0	91.0	8.0	0.0
1.0	0.0	2313.0	261.0	227.0	0.6	0.8	7620.0	24670.0	0.4	0.4	1.6	6.0	0.0	0.8	0.8	32.6	75.4	1.0	152.0	1014445.0	89.0
4.0	3.0	2051.0	176.0	124.0	0.8	1.0	68340.0	50092.0	0.0	0.0	0.0	0.0	0.2	0.6	0.6	64.13	94.59	1.3	1205.0	1051819.0	91.0
2.0	1.0	1932.0	117.0	122.0	0.6	0.6	133827.0	91027.0	0.0	0.0	0.0	0.0	0.0	0.0	0.0	113.2	57.4	2.2	544.0	1725482.0	93.0
16.0	4.0	1983.0	230.0	119.0	0.4	0.4	527573.0	77687.0	20.0	64.4	140.2	219.4	1.8	14.8	60.8	58.2	313.8	1.0	144.0	997109.0	83.0
1.0	0.0	1760.0	184.0	192.0	0.4	0.6	289863.0	262582.0	0.2	0.4	0.4	0.0	0.0	29.06	57.52	31.86	66.13	1.5	684.0	1044353.0	84.0
35.0	39.0	2290.0	298.0	204.0	2.6	0.8	211885.0	161555.0	0.0	0.0	0.0	0.0	0.0	0.8	1.4	124.8	182.2	3.8	1964.0	1759938.0	89.0
12.0	0.0	1798.0	111.0	207.0	2.8	3.2	116467.0	82644.0	0.0	0.0	0.0	0.0	0.0	1.6	1.6	120.8	193.6	2.4	612.0	1521061.0	78.0
4.0	0.0	3963.0	396.0	264.0	1.0	1.2	303723.0	162298.0	0.0	0.0	0.0	0.0	0.4	9.0	15.2	90.8	183.2	2.2	969.0	1083214.0	82.0
14.0	10.0	3387.0	211.0	117.0	3.41	21.24	167882.0	36052.0	2.81	5.41	17.64	31.46	0.8	6.61	9.02	239.48	328.06	1.5	165.0	1020268.0	81.0
1.0	1.0	3956.0	433.0	214.0	0.4	0.4	218586.0	96722.0	7.0	16.6	24.8	111.6	0.6	7.0	10.2	41.8	103.6	2.0	130.0	1030576.0	83.0
16.0	8.0	3478.0	338.0	250.0	3.6	2.2	245418.0	91421.0	2.6	4.6	14.0	30.0	2.6	17.0	19.4	244.6	511.0	1.8	329.0	982115.0	75.0
11.0	16.0	317.0	89.0	35.0	0.2	0.2	66227.0	57424.0	0.0	0.0	0.0	0.0	0.0	6.61	12.83	15.63	16.83	1.0	6846.0	1857446.0	96.0
10.0	8.0	2997.0	188.0	119.0	2.19	3.18	69317.0	28954.0	8.95	18.69	46.12	55.67	0.4	12.72	24.25	175.94	340.56	4.6	248.0	1004094.0	80.0
53.0	20.0	1639.0	224.0	225.0	4.19	7.19	1072755.0	459032.0	18.16	63.67	144.11	346.71	3.19	65.27	127.35	303.39	465.87	238.0	73.0	27.0	0.0
30.0	1.0	2329.0	176.0	111.0	6.6	19.0	46790.0	43319.0	5.2	5.6	5.6	0.0	0.2	5.6	7.2	232.8	428.0	2.3	228.0	1093566.0	78.0
10.0	9.0	3884.0	295.0	136.0	1.4	4.6	110300.0	59845.0	0.0	0.0	0.0	0.0	0.0	0.8	1.2	107.8	122.8	6.0	2912.0	1600592.0	89.0
0.0	0.0	403.0	63.0	56.0	0.2	0.2	251165.0	35837.0	0.0	0.0	0.0	0.0	0.0	0.4	0.4	15.57	16.97	1.6	1980.0	1763633.0	91.0
18.0	11.0	2651.0	203.0	114.0	3.2	4.2	152264.0	53820.0	0.0	0.0	0.0	0.0	0.2	7.8	9.6	202.8	373.4	1.2	681.0	967776.0	85.0
2.0	0.0	326.0	55.0	42.0	0.4	0.4	1323.0	6704.0	0.0	0.0	0.0	0.0	0.0	0.0	0.0	37.2	36.4	2.0	6353.0	1724304.0	98.0
1.0	0.0	293.0	39.0	35.0	0.2	0.2	1950.0	4592.0	0.0	0.0	0.0	0.0	0.0	0.8	1.0	16.0	17.0	2.0	479.0	1743872.0	92.0
5.0	2.0	1618.0	112.0	80.0	0.6	2.0	31294.0	30419.0	4.6	4.8	12.2	20.0	0.6	3.6	6.6	48.2	84.4	3.0	140.0	1112069.0	92.0
34.0	43.0	713.0	38.0	24.0	0.2	0.2	5409.0	7962.0	0.0	0.0	0.0	0.0	0.0	0.2	0.2	21.2	25.6	1.2	1704.0	1780000.0	97.0
1.0	1.0	2428.0	93.0	86.0	0.2	0.2	88628.0	23314.0	0.0	0.0	0.0	0.0	0.0	0.0	0.0	15.8	16.8	1.4	8464.0	1882056.0	95.0
19.0	28.0	328.0	59.0	40.0	0.2	0.8	174891.0	18230.0	0.0	0.0	0.0	0.0	0.0	20.36	39.32	21.76	29.54	1.6	2006.0	1759344.0	95.0
23.0	1.0	1576.0	198.0	127.0	0.8	0.8	184039.0	37931.0	7.8	34.6	82.0	234.4	1.8	64.4	74.6	47.0	254.0	1.0	130.0	968042.0	86.0
92.0	90.0	2612.0	243.0	170.0	2.6	1.6	67969.0	57978.0	0.0	0.0	0.0	0.0	0.0	1.0	1.0	130.0	224.6	3.0	688.0	1123032.0	86.0
5.0	0.0	1492.0	40.0	33.0	1.2	1.2	32114.0	19663.0	0.8	0.8	0.8	0.0	0.0	5.01	6.81	102.61	115.83	1.0	153.0	1066347.0	92.0
1.0	1.0	161.0	8.0	9.0	0.2	0.2	6994.0	6201.0	0.0	0.0	0.0	0.0	0.0	0.0	0.0	15.6	16.8	1.0	7730.0	1882360.0	98.0
20.0	17.0	2003.0	180.0	105.0	2.2	2.2	115928.0	48771.0	3.99	6.39	6.19	0.0	2.0	2.59	4.19	124.95	327.15	3.4	343.0	1018272.0	86.0
0.0	0.0	201.0	9.0	15.0	0.2	0.2	2103.0	23567.0	0.0	0.0	0.0	0.0	0.0	1.2	1.4	15.6	17.2	1.0	592.0	1752840.0	96.0
44.0	63.0	2898.0	201.0	169.0	2.2	2.4	159332.0	217054.0	0.0	0.0	0.0	0.0	0.0	7.4	10.2	107.4	177.8	4.4	1800.0	1004824.0	80.0
0.0	0.0	4891.0	153.0	138.0	0.2	0.2	19710.0	94854.0	1.8	3.4	3.4	0.0	0.0	3.0	4.0	12.8	24.2	4.2	327.0	976960.0	87.0
5.0	0.0	2505.0	349.0	341.0	1.8	0.4	208343.0	175584.0	0.0	0.0	0.0	0.0	0.2	1.6	2.2	83.03	167.07	2.2	404.0	1010756.0	87.0
7.0	0.0	2428.0	211.0	144.0	1.8	1.4	151817.0	186467.0	0.0	0.0	0.0	0.0	0.0	12.2	16.2	78.4	163.0	2.4	568.0	1081509.0	87.0
3.0	0.0	2177.0	213.0	165.0	3.18	2.78	90658.0	81272.0	9.94	22.47	34.59	38.17	2.98	31.41	41.75	118.29	191.25	3.0	139.0	1093401.0	82.0
7.0	0.0	609.0	98.0	48.0	1.4	1.8	77701.0	6884.0	0.0	0.0	0.0	0.0	0.0	0.2	0.2	109.4	159.2	2.4	6367.0	1712043.0	91.0
6.0	3.0	4453.0	294.0	224.0	2.6	0.8	92293.0	49961.0	0.2	0.2	0.2	0.0	1.2	15.0	15.0	129.8	254.4	2.2	368.0	1016914.0	86.0
12.0	9.0	607.0	50.0	20.0	2.4	3.21	37751.0	6467.0	0.0	0.0	0.0	0.0	0.2	1.8	2.2	153.11	228.66	1.4	1783.0	1784160.0	93.0
24.0	7.0	5880.0	1236.0	1128.0	6.4	6.0	1301407.0	888107.0	0.0	0.0	0.0	0.0	0.0	21.4	25.0	296.8	512.8	1.0	721.0	1057133.0	66.0
14.0	0.0	806.0	101.0	60.0	0.4	0.4	175267.0	8453.0	3.39	18.56	47.7	91.42	0.6	9.58	27.15	23.15	99.2	2.4	137.0	1735008.0	84.0
3.0	2.0	1178.0	107.0	79.0	0.4	1.8	14852.0	28976.0	2.2	3.2	3.2	0.0	1.0	0.4	0.4	20.8	80.2	1.0	236.0	1003650.0	95.0
8.0	5.0	3428.0	301.0	156.0	0.4	0.4	284331.0	33861.0	0.0	0.0	0.0	0.0	0.2	12.95	18.73	28.29	105.18	1.4	539.0	980623.0	89.0
16.0	7.0	6743.0	222.0	175.0	2.0	7.2	270921.0	173821.0	0.0	0.0	0.0	0.0	0.0	11.4	13.0	178.0	195.0	3.4	2959.0	1647653.0	79.0
9.0	8.0	1174.0	103.0	67.0	0.2	0.2	7145.0	21507.0	0.0	0.0	0.0	0.0	0.0	0.2	0.2	14.8	23.0	1.0	1517.0	1081568.0	95.0
33.0	44.0	905.0	96.0	83.0	0.2	0.2	19351.0	18112.0	0.4	0.6	0.6	0.0	0.0	7.21	8.02	27.86	44.89	1.5	308.0	1015077.0	93.0
1.0	0.0	1939.0	118.0	80.0	0.4	0.2	136082.0	10325.0	0.0	0.0	0.0	0.0	0.0	0.4	0.6	33.2	38.2	1.0	705.0	1731995.0	93.0
95.0	53.0	2002.0	194.0	198.0	1.6	2.79	282367.0	160351.0	5.19	14.57	19.16	13.57	15.57	13.97	26.75	111.38	187.03	4.4	403.0	1538564.0	88.0
13.0	2.0	2145.0	107.0	85.0	1.4	4.2	169926.0	26644.0	2.8	3.6	3.6	0.0	0.6	13.0	25.2	73.0	191.4	5.2	352.0	1520968.0	89.0
28.0	40.0	1361.0	200.0	86.0	0.2	0.2	166067.0	159270.0	0.0	0.0	0.0	0.0	0.0	0.2	0.2	16.0	17.8	4.6	2548.0	1577029.0	95.0
39.0	25.0	3065.0	301.0	157.0	9.8	8.4	336047.0	128920.0	9.4	30.0	47.2	86.6	5.2	10.8	22.2	397.4	767.0	3.6	263.0	1040093.0	71.0
21.0	1.0	3154.0	167.0	145.0	11.4	3.8	166556.0	83679.0	0.2	0.4	0.4	0.0	0.0	4.6	5.4	243.6	459.6	2.4	406.0	1716117.0	85.0
2.0	0.0	916.0	125.0	82.0	2.0	1.0	345868.0	252498.0	0.0	0.0	0.0	0.0	0.0	2.0	3.79	104.79	153.89	2.8	1062.0	1756469.0	91.0
14.0	4.0	2210.0	181.0	144.0	1.2	1.0	290899.0	53735.0	4.0	4.4	5.0	3.2	7.6	22.6	22.8	61.8	148.8	3.5	204.0	1018000.0	89.0
1.0	0.0	919.0	294.0	128.0	0.2	0.2	43726.0	48934.0	6.2	11.6	8.0	0.0	0.2	7.8	7.8	15.4	48.6	2.4	252.0	1707578.0	95.0
0.0	0.0	2416.0	133.0	90.0	0.2	0.2	71249.0	55485.0	3.0	4.0	4.0	0.0	1.0	2.6	3.0	16.0	20.0	1.2	262.0	1127160.0	92.0
15.0	4.0	1535.0	91.0	79.0	1.4	3.6	81085.0	23764.0	0.0	0.0	0.0	0.0	0.0	11.8	16.8	105.4	188.0	1.8	1561.0	970909.0	90.0
2.0	0.0	1225.0	134.0	118.0	0.4	0.4	5809.0	34227.0	1.8	2.8	2.0	0.0	0.0	6.2	6.6	33.8	108.4	1.0	344.0	1016576.0	94.0
0.0	0.0	1108.0	87.0	48.0	0.6	0.6	199489.0	36309.0	0.0	0.0	0.0	0.0	0.0	1.6	1.6	72.0	100.6	1.4	462.0	989240.0	95.0
38.0	27.0	3718.0	162.0	98.0	2.8	7.4	241103.0	140723.0	0.0	0.0	0.0	0.0	1.2	8.2	13.4	171.0	413.4	5.6	776.0	1321907.0	76.0
7.0	0.0	273.0	62.0	32.0	0.2	0.2	115125.0	10672.0	0.0	0.0	0.0	0.0	0.0	25.25	46.09	15.83	64.73	1.4	1653.0	1774815.0	97.0
14.0	13.0	2116.0	122.0	147.0	0.4	0.2	19106.0	226484.0	0.0	0.0	0.0	0.0	0.0	0.4	0.4	21.2	31.4	2.0	477.0	1523474.0	95.0
3.0	0.0	1285.0	128.0	57.0	2.4	2.4	259420.0	139590.0	0.0	0.0	0.0	0.0	0.0	2.2	4.4	97.4	153.6	3.6	1979.0	1764050.0	93.0
1.0	0.0	262.0	15.0	13.0	0.2	0.2	1020.0	4421.0	0.0	0.0	0.0	0.0	0.0	0.0	0.0	16.0	16.8	2.0	4587.0	1731637.0	98.0
10.0	5.0	1301.0	54.0	76.0	1.2	0.8	476209.0	489895.0	0.0	0.0	0.0	0.0	0.0	57.2	115.4	85.0	194.0	2.6	1605.0	1534619.0	81.0
29.0	2.0	4586.0	526.0	491.0	11.58	7.78	342195.0	266494.0	0.0	0.0	0.0	0.0	0.0	12.38	13.37	485.03	873.85	2.0	1309.0	1032302.0	65.0
32.0	14.0	3547.0	382.0	358.0	2.0	2.61	241903.0	217797.0	0.0	0.0	0.0	0.0	0.0	0.8	1.0	124.25	179.16	1.0	1016.0	1084180.0	86.0
38.0	48.0	3077.0	321.0	197.0	0.8	1.6	314835.0	136734.0	0.0	0.0	0.0	0.0	0.0	0.8	1.2	110.2	79.8	5.4	2886.0	1545778.0	88.0
13.0	4.0	1109.0	134.0	104.0	0.4	0.4	573439.0	103146.0	0.0	0.0	0.0	0.0	0.0	10.22	18.04	35.47	88.38	1.0	766.0	1078288.0	92.0
19.0	14.0	3611.0	152.0	112.0	0.6	0.6	182337.0	50411.0	0.0	0.0	0.0	0.0	0.0	3.79	3.79	54.49	106.19	1.2	1070.0	1012917.0	86.0
3.0	2.0	2268.0	501.0	240.0	0.6	1.6	465230.0	58127.0	0.0	0.0	0.0	0.0	0.0	3.4	3.4	28.2	82.0	1.2	2900.0	1051288.0	89.0
3.0	0.0	1209.0	147.0	105.0	1.0	0.4	21270.0	19479.0	2.8	4.0	4.0	0.0	0.0	1.2	1.2	53.8	114.4	1.5	318.0	1001574.0	94.0
15.0	13.0	1900.0	275.0	127.0	0.8	1.2	390344.0	33013.0	0.8	6.2	20.4	37.8	13.6	16.6	17.2	53.0	97.6	1.2	132.0	1085112.0	89.0
2.0	1.0	1770.0	223.0	661.0	0.4	0.4	28321.0	79451.0	0.0	0.0	0.0	0.0	0.0	0.0	0.0	30.0	53.8	2.2	3011.0	1743214.0	89.0
6.0	1.0	5341.0	234.0	216.0	0.8	2.6	286651.0	231266.0	7.8	9.8	9.8	0.0	5.8	4.8	5.8	34.2	69.2	1.4	308.0	1053389.0	85.0
1.0	0.0	1299.0	43.0	61.0	0.2	0.2	5834.0	41561.0	0.2	0.2	0.2	0.0	0.2	0.2	0.2	15.83	18.04	2.0	165.0	1058397.0	95.0
1.0	1.0	326.0	25.0	66.0	0.2	0.2	4291.0	72522.0	0.0	0.0	0.0	0.0	0.0	0.2	0.4	15.57	21.36	1.0	492.0	1727034.0	97.0
11.0	1.0	4377.0	151.0	157.0	2.4	2.6	143728.0	165257.0	4.0	46.8	208.4	525.0	0.2	2.4	3.4	161.6	259.8	4.4	623.0	1622459.0	81.0
0.0	0.0	946.0	67.0	43.0	0.2	0.2	121879.0	14862.0	0.0	0.0	0.0	0.0	0.0	1.0	1.0	15.6	113.4	2.3	766.0	1032696.0	97.0
1.0	0.0	3759.0	473.0	222.0	0.8	2.6	225559.0	19037.0	2.8	20.2	51.2	79.2	0.2	13.2	22.4	38.8	98.4	2.0	137.0	1102133.0	82.0
187.0	25.0	4331.0	333.0	284.0	1.2	2.8	235764.0	188657.0	0.2	2.8	2.8	0.0	0.2	26.4	36.8	57.4	162.6	3.0	2364.0	1345203.0	88.0
21.0	13.0	5708.0	478.0	299.0	0.4	0.4	359552.0	60994.0	14.2	31.2	48.0	110.0	1.4	15.4	43.2	49.6	189.8	1.7	478.0	1001208.0	84.0
1.0	0.0	527.0	42.0	44.0	1.6	1.6	120751.0	85707.0	0.0	0.0	0.0	0.0	0.0	3.6	6.6	147.0	126.8	2.0	6485.0	1853040.0	90.0
31.0	28.0	3930.0	194.0	169.0	2.2	3.0	118913.0	168930.0	1.6	1.6	1.6	0.0	0.2	6.6	9.4	138.0	323.0	1.5	349.0	989998.0	84.0
6.0	1.0	2099.0	143.0	114.0	0.8	0.8	68384.0	88662.0	0.0	0.0	0.0	0.0	0.0	1.6	2.0	107.8	69.6	2.4	2037.0	1546490.0	94.0
9.0	0.0	4033.0	556.0	517.0	5.0	3.2	380106.0	244752.0	7.0	7.6	12.0	12.4	0.6	5.8	6.0	252.0	466.4	2.6	224.0	1074147.0	76.0
22.0	14.0	6101.0	320.0	204.0	1.0	1.8	181939.0	49527.0	6.0	17.0	40.8	76.6	4.8	16.0	46.4	137.6	284.8	1.8	274.0	987613.0	77.0
5.0	1.0	1922.0	253.0	142.0	0.6	0.8	13307.0	25394.0	0.0	0.0	0.0	0.0	0.0	0.6	0.6	51.3	67.27	2.0	1491.0	965857.0	91.0
6.0	1.0	5646.0	966.0	814.0	4.6	1.4	139644.0	30990.0	0.0	0.0	0.0	0.0	0.0	0.0	0.0	219.4	320.0	2.8	864.0	1721136.0	75.0
0.0	0.0	299.0	21.0	28.0	0.2	0.2	880.0	17742.0	0.4	0.4	0.4	0.0	0.2	0.0	0.0	15.4	16.8	1.2	263.0	1750872.0	97.0
36.0	24.0	4583.0	671.0	262.0	2.8	3.2	248855.0	155439.0	0.0	0.0	0.0	0.0	0.0	0.6	1.0	245.4	458.0	4.2	914.0	1641515.0	73.0
9.0	3.0	1611.0	279.0	141.0	1.2	2.0	33847.0	22830.0	3.4	4.0	11.4	21.8	1.6	19.4	20.0	65.2	227.8	1.5	238.0	977387.0	89.0
0.0	0.0	408.0	170.0	58.0	0.2	0.2	278728.0	227876.0	0.0	0.0	0.0	0.0	0.0	0.2	0.2	15.6	17.4	2.0	1717.0	1759920.0	95.0
17.0	10.0	2072.0	361.0	203.0	3.2	9.0	863910.0	370839.0	0.0	0.0	0.0	0.0	1.6	57.8	63.2	129.6	388.6	4.0	712.0	1037512.0	80.0
11.0	5.0	1416.0	172.0	108.0	2.4	0.8	52119.0	9732.0	0.0	0.0	0.0	0.0	0.0	0.0	0.0	125.8	175.0	3.4	6084.0	1723587.0	92.0
29.0	13.0	6425.0	136.0	104.0	3.78	10.76	93046.0	74742.0	0.0	0.0	0.0	0.0	0.0	0.4	0.4	280.68	383.86	4.2	2106.0	1628714.0	72.0
1.0	0.0	1914.0	154.0	307.0	0.6	2.2	50582.0	26076.0	0.4	0.6	0.6	0.0	0.0	7.78	8.18	109.78	84.03	1.6	238.0	1064963.0	91.0
41.0	56.0	1263.0	187.0	251.0	0.4	2.0	22737.0	139621.0	0.0	0.0	0.0	0.0	0.0	2.2	3.79	46.71	59.88	2.0	1223.0	1542449.0	92.0
3.0	0.0	1391.0	56.0	37.0	0.6	0.6	91372.0	17434.0	0.0	0.0	0.0	0.0	0.6	0.2	0.2	49.7	74.65	1.5	1600.0	1022271.0	95.0
0.0	0.0	329.0	51.0	48.0	0.2	0.2	2236.0	13291.0	0.0	0.0	0.0	0.0	0.0	0.2	0.4	15.77	17.17	1.0	426.0	1723010.0	97.0
29.0	30.0	2678.0	222.0	206.0	6.2	2.4	141104.0	28803.0	0.0	0.0	0.0	0.0	0.0	13.8	14.2	279.2	465.0	3.2	814.0	1719293.0	81.0
0.0	0.0	246.0	21.0	23.0	0.2	0.2	1143.0	34969.0	0.0	0.0	0.0	0.0	0.0	0.0	0.0	15.6	17.8	2.0	720.0	1722043.0	98.0
2.0	1.0	888.0	52.0	59.0	0.2	0.2	237283.0	288087.0	0.0	0.0	0.0	0.0	0.0	5.19	5.19	13.97	23.35	2.0	4355.0	1818307.0	96.0
46.0	0.0	4677.0	212.0	131.0	11.4	34.2	441971.0	35914.0	5.6	39.2	57.4	98.6	1.8	45.4	73.6	399.6	779.6	2.8	211.0	1107467.0	58.0
16.0	11.0	1317.0	70.0	80.0	0.6	2.0	53127.0	106100.0	0.0	0.0	0.0	0.0	0.0	19.2	21.2	53.4	136.8	1.3	1090.0	1007282.0	92.0
4.0	0.0	2226.0	300.0	250.0	4.2	1.2	203984.0	22500.0	0.0	0.0	0.0	0.0	0.0	0.4	0.4	197.0	289.8	2.8	645.0	1758651.0	80.0
1.0	1.0	1286.0	50.0	54.0	0.2	0.2	4851.0	31814.0	0.4	0.4	0.4	0.0	1.6	0.2	0.4	15.4	17.0	1.0	168.0	1750936.0	94.0
1.0	0.0	433.0	72.0	108.0	0.2	0.2	41766.0	51175.0	2.6	5.2	3.8	0.0	0.0	0.8	0.8	23.8	22.8	3.0	511.0	1715755.0	95.0
1.0	0.0	841.0	49.0	52.0	0.8	1.4	2567.0	27968.0	0.0	0.0	0.0	0.0	0.0	0.0	0.0	67.2	71.8	1.0	7750.0	1879542.0	94.0
5.0	0.0	1739.0	225.0	194.0	4.2	1.4	137766.0	8145.0	0.0	0.0	0.0	0.0	0.0	0.2	0.4	211.8	308.0	1.2	7278.0	1875016.0	89.0
4.0	1.0	2143.0	125.0	85.0	0.8	1.8	194743.0	48969.0	0.0	0.0	0.0	0.0	0.0	0.4	0.4	65.8	86.4	2.6	3062.0	1655947.0	92.0
1.0	1.0	377.0	57.0	20.0	0.4	0.4	341112.0	44148.0	0.0	0.0	0.0	0.0	0.0	0.0	0.0	34.87	34.27	1.8	7041.0	1858289.0	97.0
21.0	26.0	751.0	41.0	75.0	1.2	1.4	28239.0	10848.0	0.0	0.0	0.0	0.0	0.0	0.0	0.0	81.2	105.0	1.2	7717.0	1871694.0	94.0
1.0	0.0	746.0	115.0	86.0	0.2	0.2	7705.0	17882.0	0.0	0.0	0.0	0.0	0.0	1.6	1.8	15.57	16.77	1.0	381.0	1739376.0	96.0
16.0	11.0	4393.0	810.0	380.0	1.19	0.99	495757.0	300434.0	0.0	0.0	0.0	0.0	0.6	36.78	42.94	68.99	250.89	1.0	433.0	987322.0	79.0
4.0	0.0	2107.0	142.0	86.0	0.8	3.8	35105.0	26504.0	1.2	2.0	10.2	14.8	0.0	1.4	4.6	43.8	67.2	3.2	161.0	1107042.0	90.0
9.0	0.0	3319.0	507.0	432.0	8.78	2.4	423006.0	26076.0	0.0	0.0	0.0	0.0	0.8	1.0	1.0	430.34	625.15	3.6	1526.0	1773533.0	75.0
3.0	2.0	2257.0	356.0	161.0	1.0	1.0	153753.0	162182.0	0.0	0.0	0.0	0.0	0.0	1.2	1.4	72.0	90.2	3.2	2656.0	1578555.0	89.0
1.0	1.0	630.0	104.0	65.0	0.2	0.2	224349.0	176457.0	33.8	59.6	89.8	105.4	13.4	36.4	58.2	16.2	59.4	2.6	133.0	1715848.0	84.0
26.0	0.0	4202.0	587.0	204.0	4.39	5.79	415447.0	130177.0	16.17	50.5	182.24	364.07	0.4	25.55	42.51	313.77	647.5	1.8	138.0	1055066.0	70.0
5.0	4.0	386.0	77.0	76.0	0.2	0.2	23370.0	32312.0	2.4	4.8	3.2	0.0	0.0	0.0	0.0	20.8	17.0	2.0	387.0	1708888.0	95.0
72.0	35.0	3623.0	252.0	166.0	0.4	0.4	228362.0	86602.0	2.4	3.8	9.0	12.4	2.2	7.0	10.6	41.4	84.2	1.0	422.0	978666.0	87.0
1.0	0.0	1109.0	77.0	96.0	0.2	0.2	30972.0	91009.0	0.0	0.0	0.0	0.0	0.0	3.6	6.0	16.6	36.8	1.2	403.0	1074365.0	95.0
0.0	0.0	1327.0	62.0	68.0	0.2	0.2	69648.0	264439.0	0.0	0.0	0.0	0.0	0.0	0.0	0.0	15.6	16.8	1.2	6924.0	1879024.0	94.0
2.0	1.0	209.0	9.0	16.0	0.2	0.2	7026.0	12841.0	0.0	0.0	0.0	0.0	0.0	0.0	0.0	15.6	16.8	1.0	7546.0	1878304.0	98.0
0.0	0.0	308.0	10.0	15.0	0.2	0.2	13642.0	34486.0	3.6	6.8	6.8	0.0	3.2	0.0	0.0	15.2	16.8	2.0	178.0	1760056.0	97.0
7.0	4.0	1380.0	81.0	110.0	0.6	0.6	37010.0	34884.0	0.0	0.0	0.0	0.0	0.2	5.4	6.2	171.4	163.8	4.0	987.0	1336469.0	92.0
17.0	4.0	2191.0	247.0	188.0	2.4	4.2	175850.0	56681.0	7.8	13.0	16.0	9.2	5.4	5.6	11.2	319.0	311.4	2.0	253.0	1006234.0	85.0
97.0	87.0	5807.0	346.0	206.0	2.4	2.8	380237.0	202112.0	0.0	0.0	0.0	0.0	0.0	7.4	17.0	200.8	261.6	4.0	836.0	1336240.0	79.0
0.0	0.0	1076.0	71.0	140.0	0.6	0.4	71539.0	48756.0	1.8	15.6	47.6	78.4	0.4	15.0	20.0	31.0	61.8	3.2	135.0	1443416.0	94.0
1.0	1.0	2357.0	51.0	70.0	0.2	0.2	48094.0	82282.0	0.0	0.0	0.0	0.0	0.0	0.4	0.8	15.6	17.2	1.6	8276.0	1839155.0	94.0
24.0	34.0	3712.0	118.0	92.0	0.2	0.2	102973.0	25526.0	0.2	0.4	0.4	0.0	0.0	1.8	1.8	17.6	20.0	1.6	334.0	1752571.0	93.0
6.0	1.0	5386.0	561.0	303.0	4.6	2.2	374135.0	166222.0	0.6	0.6	0.6	0.0	0.4	2.6	2.8	343.4	397.0	1.0	234.0	1116590.0	75.0
136.0	172.0	2730.0	272.0	218.0	2.4	0.8	115066.0	41164.0	0.0	0.0	0.0	0.0	0.2	2.6	2.6	122.2	238.0	5.2	2871.0	1378723.0	87.0
54.0	21.0	3709.0	243.0	140.0	4.6	5.4	265286.0	116407.0	0.0	0.0	0.0	0.0	0.0	4.2	6.4	285.6	428.4	5.6	2836.0	1565138.0	82.0
2.0	0.0	430.0	41.0	37.0	1.8	2.4	46701.0	30907.0	0.2	0.2	0.2	0.0	0.0	1.2	2.0	137.2	141.2	1.4	388.0	1813072.0	87.0
0.0	0.0	221.0	28.0	25.0	0.2	0.2	132148.0	12550.0	0.0	0.0	0.0	0.0	0.0	0.0	0.0	16.2	17.8	1.2	5264.0	1858165.0	98.0
2.0	0.0	322.0	37.0	30.0	0.8	1.2	51712.0	26236.0	2.8	3.4	3.4	0.0	0.4	0.6	0.6	64.0	67.2	1.0	492.0	1762806.0	95.0
60.0	76.0	1376.0	201.0	92.0	0.8	1.2	153571.0	52010.0	0.0	0.0	0.0	0.0	0.6	4.81	8.42	89.58	305.01	1.0	1811.0	1006641.0	87.0
3.0	0.0	1513.0	111.0	55.0	2.0	2.2	27360.0	16241.0	0.0	0.0	0.0	0.0	0.0	0.6	0.6	96.59	159.32	1.0	1544.0	1084026.0	91.0
1.0	1.0	2515.0	170.0	131.0	1.4	3.2	48911.0	98175.0	7.2	10.6	18.4	30.0	1.8	6.6	9.0	88.2	150.2	1.0	171.0	1023765.0	89.0
0.0	0.0	133.0	9.0	9.0	0.2	0.2	1287.0	4064.0	0.0	0.0	0.0	0.0	0.0	0.0	0.0	15.6	16.8	1.0	7224.0	1847200.0	98.0
8.0	5.0	3788.0	268.0	287.0	1.4	2.6	131250.0	448735.0	4.4	5.0	4.8	0.0	1.2	28.2	31.0	69.8	159.6	3.2	314.0	1005253.0	81.0
2.0	1.0	1800.0	92.0	48.0	0.2	0.2	43848.0	15151.0	0.0	0.0	0.0	0.0	0.0	0.0	0.0	16.0	17.2	1.4	6623.0	1859394.0	91.0
35.0	48.0	2546.0	201.0	94.0	0.4	1.8	36846.0	24797.0	0.2	0.2	0.2	0.0	0.0	7.0	14.8	20.2	34.6	2.0	212.0	1113213.0	90.0
1.0	1.0	539.0	20.0	20.0	0.2	0.2	8073.0	8099.0	0.0	0.0	0.0	0.0	0.0	0.0	0.0	14.23	16.83	1.0	8540.0	1869996.0	98.0
35.0	48.0	1723.0	101.0	85.0	0.4	0.6	165098.0	99015.0	0.0	0.0	0.0	0.0	0.0	0.6	1.0	34.4	100.4	1.6	8455.0	1882138.0	91.0
198.0	219.0	430.0	51.0	32.0	1.2	1.2	50363.0	11116.0	0.0	0.0	0.0	0.0	0.0	29.34	29.54	78.84	154.89	1.4	538.0	1731609.0	91.0
3.0	2.0	910.0	96.0	96.0	0.6	2.0	8324.0	17686.0	0.0	0.0	0.0	0.0	0.0	0.4	0.4	39.4	51.2	2.8	3025.0	1013448.0	97.0
3.0	2.0	1505.0	93.0	86.0	1.6	3.6	33117.0	58751.0	0.0	0.0	0.0	0.0	0.2	1.4	2.6	76.4	194.8	1.0	898.0	1132768.0	89.0
27.0	36.0	219.0	11.0	26.0	0.4	1.8	424.0	23995.0	0.0	0.0	0.0	0.0	0.0	0.2	0.2	19.8	24.4	1.0	8023.0	1878440.0	98.0
60.0	31.0	6355.0	358.0	264.0	6.0	13.8	251366.0	242337.0	0.0	0.0	0.0	0.0	0.0	13.6	25.4	439.2	593.0	3.8	3155.0	1653723.0	62.0
7.0	0.0	4004.0	321.0	287.0	2.4	0.8	159976.0	96480.0	0.0	0.0	0.0	0.0	0.6	3.4	5.4	134.2	191.8	4.4	3568.0	1546930.0	86.0
52.0	16.0	7332.0	562.0	507.0	3.8	9.0	243486.0	68862.0	4.8	8.6	16.2	26.4	3.8	3.8	4.8	258.4	465.4	3.8	324.0	1396166.0	67.0
2.0	1.0	949.0	179.0	72.0	0.4	1.8	233389.0	216172.0	0.0	0.0	0.0	0.0	0.2	6.6	6.6	39.2	48.8	3.6	2537.0	1577202.0	96.0
3.0	1.0	479.0	79.0	42.0	2.0	2.0	328600.0	271946.0	0.0	0.0	0.0	0.0	0.0	6.39	10.78	181.64	164.27	2.6	3477.0	1819364.0	85.0
2.0	1.0	2578.0	243.0	174.0	0.6	1.0	89694.0	66911.0	0.0	0.0	0.0	0.0	1.0	6.19	9.18	59.48	107.98	1.3	832.0	1120236.0	89.0
28.0	39.0	1360.0	57.0	36.0	1.0	5.6	102607.0	18360.0	0.0	0.0	0.0	0.0	0.0	0.0	0.0	76.8	88.8	1.4	4631.0	1824720.0	94.0
1.0	0.0	438.0	19.0	19.0	0.8	2.4	5598.0	7819.0	0.0	0.0	0.0	0.0	0.0	0.0	0.0	46.69	65.33	1.0	1756.0	1774116.0	97.0
14.0	1.0	2859.0	181.0	127.0	3.0	3.4	491868.0	266231.0	0.0	0.0	0.0	0.0	0.0	11.8	23.0	192.6	279.2	3.2	885.0	1540702.0	81.0
15.0	2.0	4507.0	476.0	484.0	0.8	0.8	252332.0	133646.0	17.76	29.54	52.3	86.83	13.57	11.58	20.16	55.49	128.14	1.5	132.0	1022917.0	83.0
15.0	3.0	679.0	96.0	61.0	0.4	0.4	290517.0	8610.0	4.4	4.4	4.4	0.0	2.8	1.8	3.4	31.4	42.8	3.6	149.0	1704173.0	94.0
27.0	38.0	2245.0	139.0	139.0	0.8	0.8	91783.0	66250.0	0.0	0.0	0.0	0.0	0.2	0.0	0.0	89.2	112.2	1.5	506.0	1046352.0	90.0
4.0	0.0	1757.0	326.0	149.0	3.19	1.0	1337864.0	51392.0	0.0	0.0	0.0	0.0	0.0	0.0	0.0	155.89	229.34	2.6	8438.0	1860554.0	87.0
3.0	2.0	2868.0	472.0	364.0	0.6	0.6	22198.0	68182.0	2.2	2.6	4.6	4.8	1.0	0.0	0.0	42.6	47.6	2.2	128.0	1695483.0	88.0
3.0	1.0	794.0	32.0	32.0	0.6	0.6	25397.0	10264.0	0.0	0.0	0.0	0.0	0.0	0.0	0.0	42.4	45.2	1.0	8565.0	1883538.0	96.0
6.0	3.0	4225.0	212.0	204.0	1.8	4.4	189851.0	209246.0	0.0	0.0	0.0	0.0	0.0	1.0	1.0	92.0	123.0	4.8	1121.0	1608506.0	83.0
1.0	0.0	4489.0	288.0	216.0	0.2	0.2	22982.0	44999.0	1.8	2.6	2.6	0.0	0.0	6.4	7.8	15.6	41.2	2.5	297.0	1015237.0	89.0
6.0	1.0	2544.0	269.0	119.0	1.0	1.0	30350.0	34213.0	0.2	0.2	0.2	0.0	0.0	1.0	1.0	58.4	85.0	2.8	369.0	1536586.0	91.0
1.0	0.0	266.0	50.0	40.0	0.2	0.2	986.0	7095.0	0.0	0.0	0.0	0.0	0.0	0.0	0.0	15.6	17.8	2.0	6343.0	1724179.0	97.0
15.0	13.0	4405.0	191.0	170.0	2.0	7.0	128411.0	32278.0	4.6	7.4	25.2	55.6	3.6	31.4	36.0	101.4	241.6	3.7	187.0	1001387.0	85.0
4.0	0.0	4608.0	490.0	560.0	2.79	1.0	315487.0	704234.0	16.77	24.15	24.15	0.0	11.98	6.79	9.38	142.91	232.73	2.6	201.0	1023724.0	73.0
2.0	0.0	523.0	96.0	81.0	0.2	0.2	33225.0	7501.0	0.0	0.0	0.0	0.0	0.2	35.8	41.6	16.6	54.6	2.2	1285.0	1705038.0	93.0
3.0	1.0	3060.0	154.0	106.0	0.8	0.8	27921.0	19649.0	0.0	0.0	0.0	0.0	0.0	0.6	1.0	59.92	69.34	2.0	535.0	1735083.0	91.0
4.0	1.0	4148.0	423.0	250.0	3.4	2.2	250623.0	346396.0	12.8	25.6	25.6	0.0	0.0	18.2	19.2	193.6	342.6	1.8	378.0	988138.0	80.0
137.0	128.0	1222.0	169.0	139.0	0.8	0.8	79344.0	90148.0	0.0	0.0	0.0	0.0	0.0	1.2	6.0	74.4	115.0	1.0	733.0	990430.0	91.0
29.0	3.0	4067.0	174.0	126.0	2.8	3.0	296780.0	169853.0	7.2	33.8	70.4	183.0	0.8	18.0	21.2	211.4	349.0	5.4	179.0	1313411.0	82.0
1.0	0.0	2533.0	145.0	134.0	0.6	0.6	4528.0	22579.0	0.0	0.0	0.0	0.0	0.0	0.0	0.0	42.4	44.0	2.4	509.0	1723696.0	94.0
1.0	0.0	570.0	63.0	42.0	0.2	0.2	63967.0	31511.0	0.0	0.0	0.0	0.0	0.0	0.8	1.6	15.6	19.2	2.4	3041.0	1707746.0	96.0
22.0	14.0	4563.0	339.0	233.0	7.0	15.0	105413.0	42167.0	0.6	1.0	1.0	0.0	0.2	9.4	12.4	262.4	448.6	1.0	654.0	1096325.0	70.0
0.0	0.0	202.0	11.0	16.0	0.4	0.4	421.0	8942.0	0.0	0.0	0.0	0.0	0.0	0.0	0.0	34.6	34.4	1.0	7544.0	1878098.0	97.0
14.0	2.0	3770.0	339.0	231.0	1.0	1.2	410959.0	94864.0	5.0	10.0	18.4	46.8	2.4	21.2	23.8	104.0	164.2	4.4	153.0	1529242.0	85.0
18.0	11.0	3589.0	225.0	189.0	0.6	0.8	197954.0	27757.0	0.0	0.0	0.0	0.0	0.0	7.4	28.2	49.6	158.6	2.4	2065.0	966973.0	85.0
33.0	16.0	4611.0	348.0	166.0	2.6	4.6	215913.0	85675.0	0.0	0.0	0.0	0.0	1.6	10.2	11.8	136.4	359.4	6.4	1134.0	1304538.0	77.0
27.0	16.0	3967.0	790.0	204.0	2.59	2.59	1889308.0	578939.0	72.26	163.27	208.38	195.41	0.0	13.17	16.57	190.82	354.29	171.0	68.0	30.0	0.0
54.0	72.0	1075.0	269.0	118.0	0.6	1.0	556405.0	509163.0	0.0	0.0	0.0	0.0	0.0	28.54	34.33	37.13	141.12	1502.0	90.0	9.0	1.0
77.0	85.0	3678.0	486.0	170.0	5.8	6.0	483047.0	256999.0	0.0	0.0	0.0	0.0	0.0	12.6	22.0	341.0	572.2	4.4	2213.0	1575354.0	73.0
8.0	4.0	1885.0	145.0	78.0	1.0	1.0	170236.0	31127.0	14.8	46.4	73.4	141.6	1.6	18.6	21.8	81.6	197.8	2.7	110.0	1021736.0	89.0
20.0	11.0	2590.0	210.0	119.0	1.8	1.8	388668.0	216314.0	1.6	2.8	2.8	0.0	0.0	7.2	8.4	103.8	382.2	5.0	434.0	1315821.0	85.0
9.0	1.0	8781.0	1694.0	1490.0	6.19	3.39	1313350.0	1148615.0	1.6	1.6	1.6	0.0	0.6	9.18	11.38	297.6	521.96	1.6	367.0	1087598.0	59.0
1.0	0.0	383.0	63.0	39.0	0.4	0.4	181714.0	6983.0	0.8	2.6	4.6	7.6	0.8	2.6	2.6	35.2	47.6	3.4	132.0	1701336.0	97.0
2.0	1.0	5162.0	461.0	286.0	1.8	4.4	704358.0	431868.0	0.0	0.0	0.0	0.0	0.0	56.8	105.4	117.8	204.2	3.8	1068.0	1438059.0	73.0
3.0	2.0	2717.0	250.0	187.0	0.4	1.8	106983.0	78503.0	0.6	1.0	1.0	0.0	0.2	5.8	6.6	25.4	82.6	1.0	341.0	1031469.0	90.0
10.0	1.0	3271.0	259.0	138.0	1.8	1.8	164963.0	43123.0	5.0	12.4	64.0	112.8	0.6	44.4	48.2	75.8	183.6	3.0	130.0	1112949.0	84.0
11.0	8.0	2953.0	283.0	188.0	2.0	2.4	418539.0	336791.0	0.0	0.0	0.0	0.0	0.0	16.37	31.14	189.62	392.22	4.6	2952.0	1034488.0	81.0
2.0	0.0	1977.0	229.0	179.0	0.6	0.6	401623.0	145101.0	6.8	37.6	63.8	128.4	1.2	13.0	24.8	43.2	64.2	3.5	152.0	1035016.0	88.0
1.0	0.0	4022.0	162.0	114.0	0.6	0.8	21270.0	15841.0	0.0	0.0	0.0	0.0	0.0	8.38	9.58	42.12	73.05	6.0	167.0	1021150.0	89.0
3.0	1.0	3206.0	191.0	118.0	0.4	0.4	204680.0	103124.0	21.0	32.4	46.4	39.0	15.8	14.8	25.0	31.2	71.8	1.0	156.0	1130344.0	87.0
219.0	109.0	5165.0	558.0	462.0	5.6	1.6	279042.0	155638.0	5.2	37.8	67.8	72.4	0.4	17.2	32.6	273.6	469.6	1.0	140.0	1017734.0	66.0
5.0	1.0	1960.0	425.0	161.0	3.2	6.2	892842.0	246681.0	2.6	11.0	95.6	132.0	0.4	29.8	58.0	230.6	336.2	3.0	214.0	1757221.0	80.0
30.0	20.0	4417.0	646.0	64.0	1.2	1.4	1594269.0	115065.0	0.0	0.0	0.0	0.0	3.2	2.4	4.2	81.6	262.4	5.4	1234.0	1322147.0	84.0
11.0	2.0	1820.0	112.0	84.0	2.6	2.2	17805.0	17394.0	0.0	0.0	0.0	0.0	0.2	2.2	2.2	117.6	204.4	1.4	558.0	1021718.0	93.0
3.0	2.0	1110.0	50.0	48.0	0.2	0.2	18645.0	61810.0	0.0	0.0	0.0	0.0	0.0	0.8	1.6	15.6	16.8	1.6	8417.0	1837398.0	96.0
0.0	0.0	1606.0	60.0	68.0	0.2	0.2	9075.0	197083.0	0.0	0.0	0.0	0.0	0.0	0.0	0.0	15.63	16.83	1.0	8557.0	1870237.0	96.0
1.0	1.0	332.0	78.0	42.0	0.2	0.2	327206.0	209122.0	0.0	0.0	0.0	0.0	0.0	2.4	4.8	16.2	17.4	2.8	4094.0	1824344.0	92.0
28.0	7.0	2915.0	409.0	343.0	10.18	4.79	291094.0	55552.0	0.0	0.0	0.0	0.0	0.0	14.57	17.96	559.88	783.63	4.0	1461.0	1770421.0	63.0
5.0	1.0	1706.0	124.0	58.0	3.2	5.8	91651.0	35442.0	0.0	0.0	0.0	0.0	0.0	1.4	2.8	160.0	217.4	1.2	8437.0	1882131.0	91.0
3.0	0.0	1613.0	226.0	397.0	2.6	2.8	474325.0	108778.0	0.0	0.0	0.0	0.0	1.4	19.8	25.4	207.8	421.2	3.8	1140.0	1820253.0	74.0
2.0	0.0	1606.0	90.0	82.0	1.2	1.8	15697.0	56112.0	0.0	0.0	0.0	0.0	0.0	8.4	8.6	106.4	168.6	2.0	675.0	1060986.0	91.0
4.0	1.0	4191.0	399.0	341.0	2.0	1.2	206184.0	159001.0	0.4	0.4	0.4	0.0	1.4	22.0	22.6	127.0	281.4	2.4	236.0	1077565.0	82.0
57.0	34.0	4103.0	738.0	398.0	6.8	4.8	945180.0	528524.0	0.0	0.0	0.0	0.0	0.8	6.6	8.4	380.0	628.0	796.0	73.0	27.0	0.0
18.0	27.0	1040.0	54.0	47.0	0.4	0.4	2553.0	10626.0	0.0	0.0	0.0	0.0	0.0	0.2	0.4	34.6	41.4	1.0	1344.0	1746229.0	93.0
3.0	1.0	2125.0	166.0	78.0	0.4	0.4	174304.0	50630.0	2.4	2.8	2.8	0.0	3.4	8.4	8.4	26.6	87.8	2.2	221.0	1439635.0	92.0
5.0	1.0	1268.0	203.0	121.0	1.0	0.8	144371.0	69267.0	0.0	0.0	0.0	0.0	0.2	2.8	3.4	73.6	86.2	3.8	1346.0	1072618.0	92.0
1.0	0.0	2497.0	362.0	169.0	0.8	2.0	262300.0	41748.0	0.0	0.0	0.0	0.0	0.0	8.38	9.78	109.58	170.06	2.4	2632.0	1042780.0	82.0
12.0	2.0	3175.0	373.0	153.0	7.58	14.77	191239.0	47291.0	10.18	20.96	66.47	100.0	2.2	20.16	25.35	385.43	826.75	2.0	149.0	1033405.0	66.0
1.0	0.0	2486.0	135.0	99.0	0.4	0.8	44382.0	30344.0	0.0	0.0	0.0	0.0	0.0	0.0	0.0	36.8	34.8	2.0	437.0	1754147.0	89.0
13.0	9.0	1076.0	119.0	95.0	1.0	0.6	104474.0	56550.0	11.8	15.4	15.4	0.0	10.2	9.0	12.4	81.8	139.0	317.0	89.0	11.0	0.0
2.0	1.0	415.0	58.0	31.0	1.4	1.2	126763.0	56055.0	0.0	0.0	0.0	0.0	0.0	0.0	0.0	79.8	128.6	3.4	824.0	1722403.0	95.0
2.0	1.0	210.0	13.0	23.0	0.4	0.4	12083.0	13571.0	0.0	0.0	0.0	0.0	0.0	0.0	0.0	37.6	33.4	1.0	6128.0	1864090.0	97.0
8.0	0.0	2340.0	276.0	204.0	5.59	5.59	304026.0	21110.0	1.4	1.4	1.2	0.0	2.2	1.4	2.0	264.07	388.02	3.4	254.0	1747404.0	82.0
20.0	27.0	1209.0	99.0	42.0	1.0	1.6	417136.0	280732.0	0.0	0.0	0.0	0.0	0.0	0.2	0.2	94.0	121.4	2.6	1210.0	1760954.0	90.0
9.0	0.0	2683.0	382.0	164.0	0.8	0.8	256718.0	61215.0	8.6	23.4	117.4	206.0	1.4	12.4	47.6	103.8	357.6	128.0	80.0	20.0	0.0
1.0	1.0	1016.0	65.0	49.0	0.2	0.2	60794.0	38169.0	0.0	0.0	0.0	0.0	0.0	1.0	1.0	16.6	25.0	2.0	569.0	1032410.0	93.0
2.0	1.0	200.0	13.0	15.0	0.4	1.2	7798.0	8207.0	0.0	0.0	0.0	0.0	0.0	0.0	0.0	35.0	35.6	1.0	7917.0	1880896.0	98.0
38.0	45.0	1669.0	122.0	101.0	5.0	10.2	304523.0	270928.0	0.0	0.0	0.0	0.0	0.0	25.4	28.8	303.4	433.4	1.8	8137.0	1864890.0	76.0
4.0	2.0	2677.0	248.0	142.0	1.8	4.2	231107.0	38426.0	0.0	0.0	0.0	0.0	0.0	2.2	2.8	108.2	259.8	1.8	760.0	1117523.0	84.0
96.0	114.0	5373.0	289.0	201.0	4.2	3.8	156887.0	60216.0	0.0	0.0	0.0	0.0	0.8	22.8	24.0	234.6	561.6	5.0	1005.0	1320126.0	72.0
1.0	0.0	4351.0	296.0	149.0	1.0	3.19	472345.0	30765.0	0.0	0.0	0.0	0.0	0.2	1.4	1.4	226.55	59.48	2.0	583.0	1116706.0	86.0
1.0	1.0	231.0	23.0	29.0	0.2	0.2	19505.0	2909.0	0.0	0.0	0.0	0.0	0.0	1.8	2.61	15.43	20.64	1.0	7261.0	1868646.0	98.0
0.0	0.0	311.0	21.0	22.0	0.4	0.6	2364.0	10512.0	0.0	0.0	0.0	0.0	0.0	0.2	0.4	23.35	30.34	1.2	1313.0	1742256.0	98.0
1.0	1.0	301.0	43.0	32.0	0.2	0.2	20290.0	4785.0	0.0	0.0	0.0	0.0	0.0	0.0	0.0	15.6	16.8	2.2	147.0	1716640.0	98.0
33.0	29.0	2038.0	228.0	127.0	2.4	2.0	173290.0	81406.0	0.0	0.0	0.0	0.0	0.0	4.2	4.6	123.4	178.2	7.2	3167.0	1594966.0	90.0
182.0	176.0	4748.0	327.0	235.0	1.6	2.6	276900.0	221153.0	1.6	8.6	23.6	52.4	0.0	5.4	20.0	72.8	149.6	3.8	147.0	1328122.0	81.0
0.0	0.0	4622.0	443.0	202.0	0.6	1.0	332229.0	76821.0	2.0	3.59	2.79	0.0	4.79	1.2	1.2	221.76	71.06	2.0	248.0	1115422.0	83.0
29.0	28.0	1124.0	120.0	92.0	0.4	1.6	95071.0	14653.0	0.0	0.0	0.0	0.0	0.0	4.4	4.4	31.8	42.4	4.0	4812.0	1671920.0	84.0
4.0	0.0	1688.0	89.0	62.0	2.59	7.78	74975.0	20311.0	0.2	0.2	0.2	0.0	0.2	2.2	2.2	130.54	215.17	2.0	470.0	1034916.0	89.0
0.0	0.0	658.0	25.0	22.0	0.2	0.2	989.0	9206.0	0.8	0.8	0.8	0.0	0.0	0.8	0.8	15.6	16.8	1.0	284.0	1751064.0	97.0
27.0	15.0	3413.0	250.0	171.0	2.4	3.2	244989.0	95168.0	0.0	0.0	0.0	0.0	0.0	0.8	0.8	154.0	286.4	1.4	385.0	1068986.0	85.0
1.0	1.0	6315.0	274.0	164.0	0.2	0.2	13562.0	28007.0	0.0	0.0	0.0	0.0	0.0	0.2	0.2	15.77	28.34	2.0	1057.0	1077118.0	88.0
2.0	0.0	5836.0	294.0	277.0	0.4	2.0	7776.0	98384.0	0.0	0.0	0.0	0.0	0.0	0.0	0.0	19.36	51.5	1.7	327.0	1067952.0	88.0
3.0	2.0	2557.0	130.0	155.0	0.4	0.4	7007.0	17054.0	0.0	0.0	0.0	0.0	0.0	0.0	0.0	29.4	40.6	2.2	1427.0	1725170.0	94.0
49.0	67.0	2959.0	235.0	147.0	0.4	1.2	140615.0	130533.0	6.0	10.8	14.2	9.6	6.0	3.8	4.0	18.8	36.0	1.3	138.0	1128235.0	89.0
10.0	2.0	2441.0	225.0	118.0	1.0	5.59	271980.0	38053.0	0.4	0.8	0.8	0.0	22.36	6.19	7.58	50.1	162.87	4.8	444.0	1311257.0	90.0
47.0	70.0	791.0	110.0	59.0	0.2	0.2	10027.0	11437.0	0.0	0.0	0.0	0.0	0.0	0.4	0.4	15.6	17.6	1.8	658.0	1759344.0	90.0
15.0	1.0	3637.0	545.0	267.0	4.6	2.6	133027.0	41938.0	1.8	7.8	47.0	70.0	1.2	30.8	40.6	208.0	448.0	2.8	204.0	1099102.0	77.0
31.0	47.0	761.0	57.0	45.0	0.2	0.2	1304.0	15389.0	0.0	0.0	0.0	0.0	0.0	0.0	0.0	21.64	19.24	5.2	397.0	1010637.0	96.0
23.0	19.0	2130.0	164.0	157.0	1.0	1.0	52391.0	117772.0	4.39	8.38	8.38	0.0	0.2	1.8	3.19	70.26	93.61	2.2	178.0	1062783.0	87.0
40.0	27.0	1866.0	210.0	124.0	2.0	5.0	256508.0	44587.0	0.0	0.0	0.0	0.0	0.0	9.2	14.0	124.8	203.0	579.0	87.0	13.0	0.0
22.0	23.0	1068.0	61.0	52.0	2.0	1.8	18034.0	20905.0	1.6	1.8	1.8	0.0	0.0	4.79	6.59	75.45	140.92	1.0	309.0	1014486.0	91.0
2.0	0.0	3971.0	696.0	630.0	2.0	1.8	490705.0	450985.0	1.6	3.2	3.0	0.0	0.8	1.6	2.0	101.4	177.8	2.0	317.0	1130125.0	83.0
37.0	17.0	5308.0	585.0	355.0	6.8	5.0	779615.0	84251.0	0.0	0.0	0.0	0.0	0.0	7.8	8.0	382.2	674.2	9.8	2083.0	1330581.0	70.0
27.0	16.0	4416.0	295.0	182.0	10.8	21.6	165424.0	44132.0	5.2	9.2	15.0	17.0	1.2	7.0	9.2	427.8	798.8	1.5	426.0	1098062.0	62.0
35.0	49.0	1897.0	259.0	311.0	0.2	0.2	96054.0	34273.0	0.0	0.0	0.0	0.0	0.4	21.0	33.4	27.2	167.8	1.5	714.0	1011355.0	89.0
5.0	0.0	842.0	140.0	155.0	1.4	8.0	129889.0	56953.0	0.0	0.0	0.0	0.0	0.0	0.0	0.0	235.6	335.4	1.8	1639.0	1729440.0	90.0
5.0	0.0	1550.0	124.0	196.0	1.8	3.2	142782.0	434355.0	0.0	0.0	0.0	0.0	0.0	12.8	25.2	94.0	197.8	1.8	1407.0	1041555.0	86.0
4.0	0.0	2366.0	338.0	203.0	3.8	1.2	329195.0	208622.0	0.0	0.0	0.0	0.0	0.0	0.4	0.4	191.8	280.8	2.8	1961.0	1759778.0	87.0
3.0	1.0	2284.0	267.0	217.0	0.8	1.0	67409.0	24680.0	0.2	0.2	0.2	0.0	0.0	3.41	3.61	51.5	103.41	2.0	190.0	1016872.0	91.0
13.0	0.0	3327.0	197.0	96.0	11.6	34.8	30830.0	68500.0	0.0	0.0	0.0	0.0	0.0	4.8	5.4	399.0	758.4	1.0	1594.0	1093397.0	63.0
6.0	4.0	815.0	66.0	40.0	0.8	2.2	15458.0	19199.0	0.0	0.0	0.0	0.0	0.0	31.2	39.8	39.2	114.8	2.2	519.0	997528.0	93.0
7.0	5.0	858.0	81.0	84.0	0.2	0.2	7141.0	26164.0	0.0	0.0	0.0	0.0	0.4	50.2	50.6	31.0	124.4	2.0	1407.0	971707.0	93.0
2.0	0.0	1753.0	123.0	126.0	1.2	0.8	30510.0	22466.0	1.0	1.0	1.0	0.0	0.0	1.2	1.6	67.0	112.2	1.6	279.0	1019373.0	84.0
14.0	3.0	4871.0	280.0	185.0	3.6	2.4	370904.0	50113.0	2.0	2.0	2.0	0.0	4.0	0.2	0.2	257.2	324.6	3.6	214.0	1626373.0	82.0
16.0	14.0	2626.0	218.0	118.0	1.0	1.0	773291.0	99704.0	0.8	1.6	1.6	0.0	0.2	3.2	5.6	48.0	216.0	6.4	627.0	1308659.0	87.0
72.0	65.0	3269.0	319.0	200.0	2.2	5.39	305717.0	55090.0	14.97	31.94	61.48	62.08	15.17	10.78	13.17	141.12	310.78	5.4	186.0	1308784.0	81.0
6.0	3.0	2578.0	234.0	115.0	2.8	3.0	597742.0	95903.0	0.0	0.0	0.0	0.0	0.0	1.6	2.0	206.6	340.8	1.5	650.0	1053069.0	80.0
1.0	0.0	1361.0	55.0	57.0	0.2	0.2	4454.0	4513.0	0.0	0.0	0.0	0.0	0.0	0.0	0.0	15.8	16.8	2.0	6121.0	1729688.0	98.0
69.0	6.0	3549.0	207.0	117.0	7.8	23.2	150887.0	38835.0	4.2	21.4	37.6	51.4	1.2	51.2	89.0	283.0	588.6	2.0	356.0	1085282.0	71.0
12.0	5.0	3497.0	381.0	174.0	6.0	16.6	234057.0	24578.0	0.4	0.6	0.6	0.0	3.2	15.6	21.6	191.2	374.0	1.8	170.0	1114086.0	77.0
0.0	0.0	228.0	31.0	36.0	0.2	0.2	854.0	10593.0	0.0	0.0	0.0	0.0	0.0	0.0	0.0	15.4	16.8	2.0	1017.0	1761517.0	91.0
0.0	0.0	405.0	71.0	57.0	0.2	0.2	1355.0	13224.0	0.0	0.0	0.0	0.0	0.0	0.0	0.0	15.6	17.0	2.0	684.0	1721986.0	96.0
160.0	140.0	5157.0	419.0	212.0	9.8	25.2	439846.0	73418.0	6.4	30.2	72.4	254.2	1.0	74.6	78.4	386.2	927.4	3.3	161.0	1096931.0	54.0
16.0	1.0	3879.0	346.0	306.0	6.4	2.8	186830.0	77820.0	0.0	0.0	0.0	0.0	0.0	0.6	1.2	321.4	489.2	4.4	513.0	1539016.0	79.0
2.0	0.0	1177.0	136.0	61.0	0.2	0.2	124566.0	69960.0	0.0	0.0	0.0	0.0	0.0	2.81	3.61	16.03	41.68	1.0	711.0	1063202.0	96.0
3.0	0.0	1485.0	98.0	89.0	1.4	4.0	273682.0	231957.0	0.0	0.0	0.0	0.0	0.2	0.0	0.0	65.0	95.6	2.6	802.0	1761578.0	94.0
3.0	3.0	1758.0	232.0	171.0	1.2	1.4	16809.0	56375.0	0.0	0.0	0.0	0.0	0.2	1.0	1.0	62.4	100.4	1.0	637.0	1120304.0	92.0
39.0	48.0	2754.0	129.0	83.0	2.59	3.79	138656.0	25427.0	0.0	0.0	0.0	0.0	0.0	0.4	0.4	184.03	270.06	1.8	2695.0	1012754.0	85.0
6.0	2.0	2839.0	221.0	201.0	0.4	0.8	129995.0	271522.0	11.0	13.4	13.4	0.0	13.8	9.2	9.2	35.6	128.0	1.0	331.0	1000355.0	86.0
0.0	0.0	1892.0	143.0	102.0	0.2	0.2	268383.0	61995.0	14.8	18.4	18.4	0.0	15.4	3.2	5.2	18.8	46.8	1.5	197.0	1016394.0	93.0
6.0	1.0	2018.0	254.0	243.0	2.4	0.8	186521.0	142178.0	0.0	0.0	0.0	0.0	0.0	2.4	3.19	118.56	167.07	1.0	469.0	1010584.0	89.0
18.0	25.0	495.0	69.0	47.0	2.0	2.0	75783.0	34467.0	0.0	0.0	0.0	0.0	0.0	2.4	4.2	162.8	165.2	1.0	635.0	1814986.0	84.0
9.0	7.0	619.0	68.0	60.0	0.8	0.8	26307.0	23684.0	0.0	0.0	0.0	0.0	0.4	0.4	0.4	59.6	73.8	2.2	1344.0	972406.0	94.0
5.0	3.0	2373.0	250.0	133.0	0.2	0.2	121195.0	73791.0	0.8	6.8	15.2	23.0	0.0	6.4	11.2	18.4	72.0	5.4	162.0	1534834.0	93.0
12.0	8.0	1852.0	191.0	121.0	1.2	2.59	242070.0	19965.0	14.57	30.34	58.48	127.74	1.4	19.16	47.5	124.95	212.97	1.3	215.0	970743.0	88.0
29.0	42.0	3746.0	162.0	116.0	0.4	1.0	216431.0	126334.0	0.6	1.0	1.0	0.0	2.8	1.0	1.2	30.8	68.2	2.4	330.0	1015565.0	90.0
19.0	17.0	1814.0	71.0	73.0	0.4	0.2	7718.0	50977.0	0.0	0.0	0.0	0.0	0.0	0.0	0.0	20.8	23.8	2.0	3394.0	1657253.0	97.0
1.0	0.0	1326.0	92.0	75.0	1.0	1.8	18039.0	19357.0	0.8	1.0	6.0	15.4	0.0	2.6	2.6	76.4	106.6	1.5	156.0	1117818.0	93.0
43.0	25.0	6291.0	390.0	288.0	4.6	5.6	257974.0	192468.0	0.8	5.4	1.2	0.0	1.4	1.4	2.0	223.8	379.0	7.0	2339.0	1327936.0	74.0
6.0	0.0	1474.0	217.0	222.0	4.6	2.8	168369.0	45720.0	0.0	0.0	0.0	0.0	0.0	3.8	6.6	307.2	351.8	1.8	3704.0	1820309.0	77.0
37.0	26.0	1669.0	134.0	99.0	2.81	3.61	66491.0	24147.0	0.8	0.8	0.8	0.0	2.2	4.21	4.21	269.74	351.5	3.2	488.0	978381.0	83.0
12.0	2.0	1802.0	82.0	70.0	7.39	22.75	34951.0	32627.0	6.79	14.97	36.33	83.23	0.4	15.97	16.97	249.7	493.61	1.5	150.0	1086395.0	76.0
43.0	54.0	1614.0	171.0	124.0	1.4	5.6	203635.0	111536.0	0.0	0.0	0.0	0.0	0.0	5.6	6.6	42.4	76.6	637.0	89.0	9.0	0.0
20.0	8.0	1387.0	214.0	148.0	0.6	0.6	27968.0	25950.0	0.0	0.0	0.0	0.0	0.0	11.4	11.8	49.2	156.8	1.6	691.0	976568.0	91.0
36.0	51.0	1700.0	145.0	113.0	0.2	0.2	265148.0	97093.0	0.0	0.0	0.0	0.0	0.0	1.2	1.2	22.0	43.2	1.0	1211.0	1100832.0	89.0
80.0	64.0	3594.0	390.0	263.0	2.0	7.41	543460.0	115695.0	17.03	39.88	84.57	160.12	14.23	22.85	45.49	151.3	297.8	2.5	206.0	1041760.0	77.0
1.0	1.0	264.0	31.0	11.0	0.6	1.2	180683.0	6818.0	0.0	0.0	0.0	0.0	0.0	24.4	48.6	50.4	121.8	1.6	7137.0	1877192.0	92.0
14.0	1.0	2648.0	212.0	111.0	1.2	2.61	273653.0	85476.0	0.0	0.0	0.0	0.0	0.0	8.22	12.63	88.98	150.3	1.5	1096.0	1115118.0	87.0
5.0	5.0	3797.0	200.0	165.0	0.2	0.2	50974.0	41728.0	0.0	0.0	0.0	0.0	0.0	2.0	2.0	16.37	28.74	1.0	535.0	980455.0	92.0
11.0	0.0	2009.0	408.0	281.0	5.0	4.2	418070.0	61161.0	2.4	10.4	63.6	100.8	0.6	5.6	10.2	327.4	581.2	4.4	427.0	1721011.0	75.0
4.0	1.0	5370.0	251.0	150.0	2.4	4.0	183113.0	60491.0	0.0	0.0	0.0	0.0	0.0	1.2	1.2	200.2	273.2	2.8	1386.0	1390003.0	85.0
9.0	2.0	2128.0	113.0	84.0	1.59	1.99	16656.0	25126.0	0.6	0.6	19.28	25.84	0.8	2.78	3.38	68.79	116.5	3.5	128.0	1105893.0	90.0
13.0	10.0	1660.0	453.0	154.0	0.4	0.6	661738.0	654478.0	0.0	0.0	0.0	0.0	0.0	7.4	7.8	31.8	55.6	603.0	93.0	7.0	0.0
2.0	1.0	229.0	12.0	18.0	0.2	0.2	10387.0	47820.0	0.0	0.0	0.0	0.0	0.0	0.0	0.0	15.6	16.8	1.2	7337.0	1862256.0	96.0
7.0	3.0	2304.0	99.0	69.0	0.6	0.6	146483.0	27071.0	0.0	0.0	0.0	0.0	0.0	1.0	1.6	57.6	52.2	2.2	6239.0	1721694.0	92.0
3.0	1.0	405.0	37.0	14.0	2.0	2.0	68996.0	10749.0	0.0	0.0	0.0	0.0	0.0	1.4	1.4	178.04	153.69	1.4	9082.0	1874730.0	90.0
26.0	36.0	5731.0	312.0	224.0	0.8	0.8	155004.0	264757.0	0.0	0.0	0.0	0.0	3.2	0.2	0.2	48.8	134.0	3.2	249.0	1383946.0	81.0
29.0	15.0	5190.0	350.0	132.0	1.37	3.13	357653.0	44662.0	2.34	3.13	2.54	0.0	4.49	7.62	49.41	108.01	244.73	1.7	597.0	1176309.0	78.0
17.0	7.0	4987.0	182.0	114.0	2.2	7.4	213349.0	37367.0	0.0	0.0	0.0	0.0	0.0	0.4	0.4	186.8	180.6	3.2	841.0	1534522.0	81.0
0.0	0.0	573.0	106.0	87.0	0.2	0.2	1787.0	17669.0	0.0	0.0	0.0	0.0	0.0	0.2	0.4	15.8	17.2	1.0	428.0	1726456.0	97.0
31.0	41.0	1394.0	163.0	124.0	0.4	0.4	26747.0	64771.0	14.77	20.56	28.74	19.16	10.98	11.38	14.57	37.33	78.84	136.0	89.0	11.0	0.0
23.0	13.0	1205.0	154.0	79.0	1.2	2.81	605642.0	53078.0	29.26	109.62	219.44	507.21	1.6	62.73	123.25	137.27	376.75	255.0	78.0	21.0	0.0
172.0	0.0	3252.0	205.0	174.0	1.6	0.6	516331.0	33097.0	0.0	0.0	0.0	0.0	0.2	48.2	96.2	95.8	223.2	5.6	1616.0	1369450.0	81.0
70.0	100.0	1169.0	61.0	47.0	0.6	2.2	30737.0	21237.0	1.2	3.8	10.2	14.8	0.0	0.6	1.0	61.0	79.2	1.0	139.0	1061795.0	93.0
133.0	131.0	3828.0	283.0	224.0	0.6	0.6	364223.0	169192.0	0.0	0.0	0.0	0.0	0.0	7.77	9.76	75.5	134.26	1.3	1070.0	1010744.0	83.0
2.0	0.0	3520.0	178.0	147.0	0.4	0.4	116102.0	53455.0	0.2	0.4	0.4	0.0	0.6	5.2	10.2	36.2	47.8	2.8	389.0	1067304.0	91.0
21.0	19.0	1446.0	156.0	87.0	0.2	0.2	232432.0	53083.0	0.0	0.0	0.0	0.0	0.0	0.0	0.0	20.2	23.2	4.6	2734.0	1603858.0	94.0
19.0	24.0	961.0	151.0	124.0	2.2	0.8	71986.0	28290.0	0.0	0.0	0.0	0.0	0.0	3.0	5.8	112.0	157.0	2.6	852.0	1704750.0	93.0
3.0	3.0	1290.0	118.0	88.0	0.2	0.2	20182.0	53300.0	0.0	0.0	0.0	0.0	0.0	0.2	0.2	27.6	30.8	1.0	2118.0	1047573.0	95.0
2.0	0.0	278.0	59.0	41.0	0.2	0.2	1558.0	13630.0	0.0	0.0	0.0	0.0	0.0	0.2	0.2	19.0	22.2	1.0	6479.0	1856891.0	97.0
13.0	5.0	1096.0	98.0	67.0	2.0	2.99	16596.0	26431.0	0.0	0.0	0.0	0.0	0.2	2.79	3.59	99.4	157.88	1.8	1345.0	1016145.0	90.0
2.0	1.0	206.0	14.0	31.0	0.2	0.2	7000.0	14343.0	0.0	0.0	0.0	0.0	0.0	0.8	1.4	15.6	18.4	1.0	8188.0	1864384.0	98.0
9.0	8.0	1079.0	59.0	51.0	0.2	0.2	8296.0	31390.0	0.0	0.0	0.0	0.0	0.4	5.8	6.0	15.6	33.0	1.2	1569.0	1081923.0	97.0
1.0	1.0	171.0	16.0	15.0	0.2	0.2	7578.0	2380.0	0.0	0.0	0.0	0.0	0.0	0.0	0.0	15.23	16.83	2.0	9865.0	1873443.0	98.0
6.0	0.0	4876.0	443.0	331.0	5.2	1.6	473486.0	62373.0	2.0	2.6	2.4	0.0	1.8	6.0	10.6	253.6	405.0	2.0	226.0	1115813.0	78.0
5.0	1.0	676.0	104.0	56.0	0.8	0.8	22221.0	13409.0	1.0	1.0	1.0	0.0	1.0	0.0	0.0	61.4	83.8	1.0	232.0	1747290.0	94.0
17.0	17.0	3042.0	424.0	166.0	0.8	0.8	638349.0	604780.0	3.39	5.79	5.79	0.0	0.4	11.18	11.38	59.08	127.35	1.7	229.0	1041536.0	88.0
15.0	3.0	3760.0	718.0	501.0	4.0	3.0	378705.0	122879.0	0.0	0.0	0.0	0.0	0.0	0.0	0.0	192.2	289.6	5.6	2921.0	1602693.0	77.0
21.0	31.0	1622.0	104.0	58.0	0.6	2.2	366070.0	61248.0	0.0	0.0	0.0	0.0	0.0	0.2	0.4	52.0	54.0	2.8	6658.0	1825005.0	91.0
0.0	0.0	2281.0	102.0	142.0	0.2	0.2	5975.0	20690.0	0.0	0.0	0.0	0.0	0.0	0.0	0.0	15.8	17.2	2.0	843.0	1721008.0	95.0
3.0	0.0	1359.0	149.0	112.0	0.8	0.4	16723.0	25838.0	3.0	3.0	3.0	0.0	0.4	1.4	1.4	52.0	67.4	2.0	246.0	1118432.0	92.0
5.0	0.0	1429.0	225.0	184.0	3.6	1.0	182598.0	11768.0	0.4	0.4	0.4	0.0	0.8	0.2	0.2	188.2	273.2	2.4	330.0	1717701.0	90.0
21.0	4.0	6398.0	247.0	179.0	2.2	6.6	181309.0	55825.0	0.0	0.0	0.0	0.0	0.2	13.6	18.8	148.0	306.0	4.0	635.0	1529202.0	80.0
37.0	41.0	1858.0	84.0	69.0	0.4	0.8	7765.0	60755.0	0.0	0.0	0.0	0.0	0.0	0.0	0.0	32.0	46.4	2.0	833.0	1643795.0	94.0
12.0	10.0	1468.0	119.0	90.0	1.2	1.6	29347.0	18501.0	0.0	0.0	0.0	0.0	0.0	1.8	1.8	82.36	122.65	2.8	964.0	978007.0	91.0
19.0	0.0	2287.0	235.0	131.0	0.4	1.4	210667.0	135817.0	12.0	71.2	141.6	330.0	0.2	33.6	65.8	56.6	133.8	3.8	146.0	1112992.0	81.0
88.0	102.0	5375.0	463.0	301.0	1.4	2.61	380129.0	173613.0	5.01	15.03	21.24	31.46	5.21	41.68	66.93	85.77	287.17	3.4	418.0	1033974.0	71.0
23.0	21.0	2458.0	180.0	137.0	0.4	0.4	11664.0	33798.0	0.0	0.0	0.0	0.0	0.0	2.2	2.2	31.8	187.8	362.0	94.0	6.0	0.0
2.0	1.0	2695.0	222.0	152.0	1.2	1.8	241693.0	134072.0	6.79	12.97	9.78	0.0	2.79	21.36	31.14	74.65	210.78	2.0	529.0	1007079.0	84.0
2.0	1.0	2768.0	210.0	232.0	0.4	0.4	320031.0	216650.0	0.0	0.0	0.0	0.0	0.0	2.6	3.0	43.4	62.2	3.8	3419.0	1427370.0	87.0
47.0	65.0	2181.0	78.0	86.0	0.2	0.2	16114.0	88636.0	0.0	0.0	0.0	0.0	0.0	0.0	0.0	15.6	17.2	2.4	760.0	1645581.0	95.0
5.0	4.0	2718.0	265.0	190.0	0.2	0.2	146000.0	94479.0	17.2	22.2	22.0	0.0	13.6	2.4	2.4	25.2	82.6	1.2	243.0	982323.0	90.0
12.0	11.0	1351.0	121.0	113.0	0.2	0.2	231592.0	84571.0	0.0	0.0	0.0	0.0	0.0	3.8	4.2	18.2	59.6	2.6	976.0	1086653.0	94.0
28.0	19.0	6195.0	1218.0	991.0	6.19	6.59	927159.0	775752.0	0.0	0.0	0.0	0.0	0.2	2.79	6.99	348.1	595.21	1.3	778.0	1077009.0	66.0
0.0	0.0	812.0	132.0	81.0	0.2	0.2	15160.0	17977.0	0.0	0.0	0.0	0.0	0.0	0.8	0.8	54.8	20.8	2.0	1875.0	1074955.0	97.0
17.0	4.0	3846.0	336.0	330.0	4.99	3.79	556898.0	415572.0	1.4	1.6	6.19	16.57	0.2	35.53	70.26	251.7	365.07	6.8	461.0	1544899.0	73.0
0.0	0.0	313.0	26.0	33.0	0.2	0.2	22208.0	30376.0	0.0	0.0	0.0	0.0	0.0	0.0	0.0	15.6	17.6	1.4	1857.0	1767232.0	91.0
23.0	33.0	4590.0	91.0	120.0	0.2	0.2	79232.0	53278.0	5.41	9.82	17.03	26.65	0.2	1.4	2.2	14.43	48.1	1.0	119.0	1016200.0	92.0
28.0	16.0	3269.0	431.0	269.0	2.59	7.39	503221.0	204217.0	3.79	6.99	20.76	32.53	1.2	15.97	28.34	121.56	209.58	5.4	150.0	1534435.0	81.0
18.0	8.0	901.0	78.0	58.0	0.6	0.6	128052.0	21829.0	0.0	0.0	0.0	0.0	0.0	2.79	2.79	43.31	115.37	1.6	631.0	968121.0	94.0
3.0	2.0	2547.0	250.0	119.0	1.0	2.6	265377.0	23343.0	8.0	10.6	18.6	27.0	16.4	0.4	0.4	118.6	132.6	4.6	173.0	1072302.0	88.0
40.0	55.0	5497.0	160.0	103.0	1.4	1.8	31832.0	42627.0	5.6	7.2	7.2	0.0	3.8	3.6	4.4	137.0	144.4	3.4	325.0	1445446.0	80.0
11.0	1.0	3556.0	348.0	267.0	3.4	2.2	225660.0	113178.0	6.8	13.4	67.8	107.6	0.2	11.6	21.2	219.8	416.6	171.0	73.0	27.0	0.0
9.0	7.0	3711.0	208.0	121.0	2.2	7.8	193836.0	177797.0	0.0	0.0	0.0	0.0	0.0	0.6	0.8	191.6	219.6	3.2	2513.0	1582630.0	80.0
2.0	0.0	1790.0	127.0	73.0	1.8	2.2	137017.0	28650.0	4.39	4.79	4.79	0.0	1.8	31.14	32.93	121.56	219.56	2.2	283.0	1052872.0	89.0
6.0	1.0	2282.0	125.0	125.0	1.2	1.4	48385.0	63513.0	0.0	0.0	0.0	0.0	0.0	2.0	2.4	102.4	105.4	4.2	2743.0	1531896.0	92.0
40.0	3.0	4682.0	294.0	173.0	8.38	19.36	162052.0	55293.0	4.19	7.58	25.95	49.3	1.8	5.59	8.78	327.15	560.28	4.0	151.0	1107687.0	68.0
7.0	14.0	1497.0	69.0	69.0	0.2	0.2	11560.0	34500.0	1.0	1.0	1.0	0.0	0.4	1.0	1.0	15.0	20.8	1.2	151.0	1750891.0	95.0
6.0	5.0	3402.0	106.0	99.0	0.6	0.6	23385.0	58740.0	1.8	1.8	1.8	0.0	0.6	1.2	2.0	49.2	115.4	1.7	326.0	989523.0	91.0
14.0	8.0	3554.0	360.0	281.0	2.59	2.99	213151.0	89146.0	0.0	0.0	0.0	0.0	0.0	16.97	17.96	121.76	283.43	1.0	1389.0	1109887.0	83.0
3.0	1.0	3614.0	233.0	180.0	1.6	3.21	261234.0	80077.0	4.41	4.81	5.61	1.2	0.6	29.46	38.08	124.65	250.7	1.5	435.0	1117693.0	77.0
12.0	0.0	4838.0	583.0	646.0	6.59	4.99	679610.0	63248.0	0.0	0.0	0.0	0.0	0.0	2.2	3.59	292.42	465.47	6.0	1836.0	1694959.0	75.0
1.0	0.0	3438.0	398.0	213.0	0.6	1.8	1376248.0	345348.0	7.2	8.2	8.2	0.0	7.4	2.0	2.4	45.6	186.8	1.2	222.0	1019029.0	80.0
10.0	2.0	2904.0	404.0	193.0	6.4	6.4	533415.0	300560.0	0.0	0.0	0.0	0.0	0.0	0.8	1.0	423.0	483.8	3.2	8710.0	1864650.0	80.0
66.0	53.0	4338.0	354.0	220.0	6.97	19.12	207848.0	84626.0	4.98	25.3	65.14	164.54	0.6	21.51	33.47	298.8	545.42	3.0	159.0	1094373.0	64.0
4.0	2.0	445.0	41.0	15.0	2.0	2.0	89005.0	17012.0	0.0	0.0	0.0	0.0	0.0	3.41	5.61	206.01	164.93	1.2	11753.0	1891069.0	87.0
6.0	2.0	239.0	35.0	31.0	0.2	0.2	109650.0	6671.0	0.0	0.0	0.0	0.0	0.0	0.0	0.0	16.8	17.4	2.0	4694.0	1847805.0	97.0
10.0	9.0	1370.0	136.0	86.0	0.2	0.2	121256.0	47389.0	1.0	3.2	5.0	9.6	6.0	0.6	0.6	20.4	60.2	2.0	133.0	1072768.0	94.0
3.0	1.0	704.0	55.0	51.0	1.8	2.0	8530.0	11424.0	0.0	0.0	0.0	0.0	0.0	0.2	0.2	75.8	127.2	1.6	590.0	1759749.0	91.0
15.0	23.0	200.0	16.0	19.0	0.2	0.2	3376.0	1612.0	0.0	0.0	0.0	0.0	0.0	0.0	0.0	15.57	16.77	1.0	7250.0	1861542.0	97.0
21.0	5.0	968.0	86.0	106.0	1.0	1.0	11050.0	43365.0	19.64	41.68	103.41	217.03	9.02	15.63	25.45	119.24	231.66	4.0	464.0	972561.0	88.0
42.0	51.0	3598.0	192.0	152.0	1.0	1.0	326100.0	239844.0	1.6	4.81	18.44	41.28	0.8	13.63	43.29	130.26	193.59	1.4	249.0	1014642.0	82.0
11.0	5.0	1293.0	102.0	90.0	0.6	0.8	21387.0	22319.0	0.0	0.0	0.0	0.0	0.0	0.8	0.8	48.4	147.6	2.0	993.0	973275.0	94.0
2.0	0.0	2486.0	284.0	256.0	2.6	4.8	134314.0	55197.0	1.0	1.0	3.4	6.2	0.8	3.4	3.8	150.4	223.0	4.0	245.0	1055248.0	88.0
57.0	56.0	958.0	130.0	86.0	0.6	0.4	56797.0	50759.0	4.2	16.6	31.6	59.2	1.2	1.4	3.2	41.2	79.2	2.8	175.0	991931.0	95.0
7.0	2.0	1561.0	84.0	56.0	0.8	2.4	124456.0	336573.0	0.0	0.0	0.0	0.0	0.0	6.0	11.4	40.0	61.0	1.2	6601.0	1851443.0	87.0
9.0	9.0	1323.0	104.0	90.0	0.6	0.6	21111.0	20767.0	0.4	0.4	0.4	0.0	1.0	4.8	4.8	49.0	100.6	1.0	204.0	1118088.0	92.0
4.0	1.0	1882.0	86.0	82.0	0.8	1.0	101904.0	27502.0	0.0	0.0	0.0	0.0	0.0	6.2	6.2	68.4	93.6	4.4	6508.0	1411128.0	94.0
1.0	1.0	196.0	41.0	22.0	0.2	0.2	285750.0	259748.0	0.0	0.0	0.0	0.0	0.0	0.0	0.0	15.2	17.4	3.2	3656.0	1820056.0	98.0
10.0	9.0	1844.0	192.0	125.0	0.6	0.6	25148.0	51077.0	0.0	0.0	0.0	0.0	0.2	27.0	27.0	27.4	101.8	1.5	1623.0	1040469.0	93.0
7.0	2.0	3068.0	433.0	327.0	5.2	1.4	203964.0	95184.0	0.0	0.0	0.0	0.0	0.0	1.4	1.4	241.4	354.2	6.2	4007.0	1605390.0	80.0
30.0	3.0	1708.0	139.0	125.0	1.4	1.2	66870.0	45771.0	1.0	1.0	1.0	0.0	1.0	1.8	1.8	83.4	126.4	2.2	253.0	1530205.0	91.0
0.0	0.0	220.0	19.0	18.0	0.2	0.2	1977.0	9515.0	0.0	0.0	0.0	0.0	0.0	0.2	0.4	15.57	21.16	1.0	1904.0	1750683.0	98.0
106.0	98.0	4116.0	234.0	194.0	1.6	5.2	246490.0	119184.0	0.0	0.0	0.0	0.0	0.0	3.6	4.2	124.6	236.4	1.3	950.0	1002078.0	83.0
4.0	2.0	1959.0	214.0	126.0	0.6	1.79	117352.0	23063.0	0.0	0.0	0.0	0.0	0.2	4.77	4.97	43.54	69.58	1.0	776.0	1118409.0	90.0
14.0	13.0	953.0	129.0	57.0	0.2	0.2	167995.0	177470.0	0.0	0.0	0.0	0.0	0.0	0.4	0.4	15.6	53.6	3.0	1218.0	1746349.0	95.0
1.0	0.0	1661.0	147.0	170.0	0.2	0.2	10165.0	101683.0	0.0	0.0	0.0	0.0	0.0	3.4	4.0	13.0	53.6	1.0	369.0	1061306.0	94.0
24.0	15.0	3210.0	228.0	191.0	6.81	18.64	232219.0	100561.0	5.81	12.22	22.24	33.87	12.42	12.22	16.03	283.77	570.94	1.0	192.0	1093629.0	74.0
1.0	0.0	519.0	34.0	29.0	2.0	1.6	18989.0	18822.0	0.0	0.0	0.0	0.0	0.0	0.0	0.0	77.0	105.4	2.0	977.0	1765294.0	88.0
187.0	202.0	4014.0	514.0	384.0	3.8	1.0	183906.0	106306.0	2.2	3.6	3.6	0.0	0.2	6.0	6.2	190.6	354.6	2.0	300.0	999016.0	76.0
74.0	39.0	946.0	113.0	127.0	0.2	0.2	185780.0	145380.0	3.6	19.6	33.2	31.0	1.2	8.0	28.2	25.2	34.2	4.4	132.0	1597397.0	94.0
11.0	2.0	2434.0	123.0	111.0	0.8	0.8	49585.0	46772.0	4.99	6.99	6.99	0.0	1.8	4.19	7.58	58.48	101.6	2.0	237.0	1051034.0	90.0
20.0	13.0	1056.0	93.0	67.0	0.4	0.4	25620.0	42410.0	0.0	0.0	0.0	0.0	0.0	1.0	1.0	31.4	43.8	2.2	2434.0	1726120.0	97.0
2.0	1.0	3118.0	299.0	167.0	0.4	0.2	194860.0	155593.0	0.4	0.6	0.4	0.0	0.2	1.8	1.8	23.8	33.0	5.6	2131.0	988368.0	91.0
2.0	1.0	3673.0	359.0	167.0	0.8	0.8	260107.0	50871.0	6.4	8.0	8.0	0.0	0.8	7.0	11.8	78.6	108.4	1.7	393.0	1127054.0	85.0
8.0	0.0	3585.0	214.0	137.0	1.8	3.4	138923.0	19446.0	0.0	0.0	0.0	0.0	0.2	36.6	36.6	151.2	333.4	1.5	725.0	966637.0	82.0
10.0	4.0	2685.0	362.0	243.0	2.79	1.0	765585.0	659609.0	4.99	12.77	28.74	50.9	0.4	40.72	50.9	137.33	292.02	144.0	84.0	16.0	0.0
46.0	11.0	4580.0	117.0	97.0	4.8	11.0	66861.0	32358.0	0.0	0.0	0.0	0.0	0.0	2.4	2.8	286.2	370.2	3.2	1062.0	1537206.0	76.0
7.0	5.0	2818.0	137.0	128.0	0.4	0.4	11207.0	32846.0	0.0	0.0	0.0	0.0	0.0	2.0	4.8	32.2	80.4	1.8	2034.0	969880.0	91.0
0.0	0.0	401.0	58.0	47.0	0.2	0.2	1573.0	6755.0	0.0	0.0	0.0	0.0	0.0	0.0	0.0	17.4	17.0	2.2	563.0	1710728.0	97.0
11.0	6.0	719.0	61.0	43.0	1.2	1.8	13076.0	15236.0	4.6	5.0	5.0	0.0	1.0	1.6	2.2	61.6	75.8	259.0	94.0	6.0	0.0
6.0	5.0	1742.0	114.0	96.0	0.4	0.6	39603.0	19967.0	0.0	0.0	0.0	0.0	0.0	0.8	1.0	41.28	77.56	2.2	732.0	974256.0	92.0
198.0	195.0	1791.0	253.0	189.0	2.0	3.0	132619.0	97036.0	0.0	0.0	0.0	0.0	0.0	2.6	15.0	110.2	165.4	1.0	464.0	983346.0	88.0
8.0	5.0	2119.0	175.0	110.0	0.6	1.0	73746.0	40532.0	5.2	14.8	31.4	54.6	1.0	10.4	10.6	77.2	163.8	2.4	147.0	1531090.0	89.0
26.0	34.0	906.0	74.0	50.0	1.6	1.8	178551.0	25205.0	0.0	0.0	0.0	0.0	0.0	0.6	0.6	120.8	178.0	2.2	4532.0	1840355.0	91.0
4.0	1.0	2941.0	171.0	130.0	2.2	2.6	129588.0	24635.0	3.2	3.6	3.6	0.0	1.0	2.2	2.4	105.4	157.6	2.8	310.0	1024850.0	90.0
1.0	0.0	660.0	108.0	59.0	0.4	1.0	175527.0	166176.0	21.2	44.4	71.4	80.4	0.2	27.2	51.0	31.4	33.4	3.0	137.0	1719968.0	88.0
8.0	1.0	2071.0	125.0	86.0	6.4	18.6	71609.0	38177.0	0.6	4.0	11.2	24.4	0.0	11.6	15.6	240.8	421.0	1.0	137.0	1076886.0	81.0
0.0	0.0	334.0	70.0	32.0	0.2	0.2	384724.0	185229.0	0.0	0.0	0.0	0.0	0.0	1.2	1.2	16.2	23.4	2.8	991.0	1759528.0	96.0
188.0	210.0	3051.0	152.0	268.0	1.8	2.8	39987.0	678400.0	4.0	4.2	4.2	0.0	1.0	2.8	3.8	96.0	183.0	2.7	271.0	998874.0	79.0
1.0	1.0	198.0	15.0	26.0	0.2	0.2	6998.0	11084.0	0.0	0.0	0.0	0.0	0.0	0.0	0.0	15.6	16.8	1.0	5274.0	1858256.0	98.0
3.0	2.0	1126.0	136.0	106.0	0.2	0.2	11318.0	27334.0	0.0	0.0	0.0	0.0	0.0	2.2	2.2	17.23	61.72	3.0	422.0	993879.0	96.0
0.0	0.0	177.0	11.0	24.0	0.2	0.2	992.0	23063.0	0.0	0.0	0.0	0.0	0.0	0.0	0.0	16.0	16.8	1.0	9300.0	1869232.0	97.0
11.0	8.0	865.0	74.0	57.0	0.6	1.4	173603.0	38639.0	0.0	0.0	0.0	0.0	0.2	0.0	0.0	51.0	62.4	2.2	4847.0	1672862.0	96.0
20.0	22.0	2066.0	297.0	247.0	6.59	3.19	174105.0	10290.0	0.0	0.0	0.0	0.0	0.0	0.6	0.6	314.37	476.25	1.6	385.0	1753290.0	81.0
3.0	0.0	3052.0	111.0	197.0	1.0	1.2	112750.0	473805.0	0.0	0.0	0.0	0.0	0.0	4.4	7.0	88.0	142.6	2.0	480.0	1386939.0	90.0
11.0	5.0	2725.0	243.0	140.0	0.2	1.6	34737.0	61559.0	3.8	4.4	4.4	0.0	0.4	52.4	56.2	24.4	103.6	1.3	205.0	1107142.0	88.0
10.0	8.0	1439.0	107.0	91.0	1.4	3.2	36486.0	21669.0	0.0	0.0	0.0	0.0	0.0	8.8	9.0	111.4	270.8	1.6	908.0	1132680.0	89.0
7.0	0.0	1748.0	133.0	108.0	7.2	20.6	167537.0	56646.0	3.0	22.2	28.0	43.6	0.0	14.4	22.0	258.0	484.0	1.5	132.0	1104482.0	76.0
1.0	0.0	489.0	86.0	64.0	0.8	1.0	129749.0	34764.0	0.0	0.0	0.0	0.0	0.0	1.6	1.6	48.2	71.2	2.6	966.0	1717426.0	95.0
7.0	0.0	2067.0	151.0	63.0	1.8	2.0	205488.0	170521.0	3.6	5.6	5.4	0.0	0.0	1.0	1.2	87.6	150.0	3.6	316.0	1331270.0	91.0
4.0	0.0	631.0	33.0	75.0	0.6	0.8	36707.0	84581.0	0.0	0.0	0.0	0.0	0.0	1.2	1.4	47.6	64.4	1.0	481.0	1065304.0	96.0
0.0	0.0	901.0	53.0	57.0	0.2	0.2	1300.0	20351.0	0.0	0.0	0.0	0.0	0.0	0.2	0.2	15.54	14.94	1.7	447.0	1041675.0	98.0
114.0	100.0	2969.0	224.0	151.0	7.41	18.64	136034.0	84091.0	8.42	31.26	93.99	173.35	1.6	42.89	80.76	311.62	557.11	1.3	130.0	1074519.0	67.0
24.0	33.0	2750.0	160.0	140.0	0.8	0.2	27531.0	88516.0	0.0	0.0	0.0	0.0	4.4	0.2	0.4	17.4	28.4	2.6	1018.0	1647146.0	90.0
1.0	0.0	345.0	47.0	41.0	0.8	0.8	82998.0	18250.0	0.0	0.0	0.0	0.0	0.0	15.97	18.36	45.71	96.01	2.2	854.0	1764458.0	93.0
7.0	0.0	4421.0	349.0	391.0	4.6	1.6	118190.0	23704.0	0.0	0.0	0.0	0.0	0.0	0.8	0.8	217.8	321.8	5.0	2105.0	1719128.0	83.0
1.0	0.0	420.0	28.0	58.0	1.8	1.8	38630.0	72092.0	0.0	0.0	0.0	0.0	0.0	1.4	2.4	142.6	138.8	1.2	12027.0	1889014.0	92.0
0.0	0.0	742.0	20.0	20.0	0.2	0.2	5277.0	9899.0	0.0	0.0	0.0	0.0	0.0	0.8	1.4	15.6	16.8	1.0	4601.0	1828424.0	97.0
193.0	24.0	4132.0	660.0	420.0	0.6	0.6	225963.0	131040.0	7.2	47.0	71.6	112.4	1.6	9.0	10.2	42.0	130.8	3.8	151.0	1326901.0	88.0
1.0	1.0	1408.0	188.0	131.0	0.6	0.4	321935.0	27929.0	0.0	0.0	0.0	0.0	0.0	6.59	11.98	34.13	47.9	3.6	480.0	1051839.0	92.0
0.0	0.0	138.0	8.0	11.0	0.2	0.2	452.0	8586.0	0.0	0.0	0.0	0.0	0.0	0.2	0.4	20.2	17.2	1.2	1909.0	1754184.0	98.0
8.0	1.0	7167.0	520.0	381.0	3.79	2.59	141684.0	51961.0	0.6	0.6	0.6	0.0	0.2	0.0	0.0	183.23	302.59	1.6	165.0	1063446.0	77.0
1.0	0.0	139.0	11.0	16.0	0.2	0.2	433.0	12587.0	0.0	0.0	0.0	0.0	0.0	0.0	0.0	15.57	17.17	1.0	8475.0	1862328.0	98.0
5.0	0.0	2807.0	198.0	142.0	1.4	2.6	270295.0	56991.0	0.0	0.0	0.0	0.0	2.4	24.6	37.6	104.2	156.2	2.8	906.0	1064958.0	87.0
10.0	0.0	3290.0	463.0	321.0	6.6	3.4	394348.0	64553.0	0.0	0.0	0.0	0.0	2.2	13.6	15.2	294.6	524.4	2.5	2681.0	1045133.0	75.0
45.0	55.0	2511.0	159.0	112.0	7.2	20.4	69116.0	51134.0	0.2	0.2	0.2	0.0	0.8	11.0	17.0	253.0	434.2	1.8	367.0	1109370.0	75.0
2.0	0.0	1306.0	85.0	90.0	0.2	0.2	22034.0	25816.0	0.0	0.0	0.0	0.0	0.0	3.2	5.2	14.8	65.8	5.4	1427.0	1075194.0	96.0
5.0	1.0	2122.0	144.0	142.0	1.0	2.2	158643.0	53503.0	0.0	0.0	0.0	0.0	0.0	1.0	6.0	127.0	166.0	5.6	2202.0	1369078.0	91.0
1.0	0.0	655.0	50.0	25.0	0.2	0.2	146677.0	13323.0	0.0	0.0	0.0	0.0	0.0	0.2	0.2	15.6	26.6	1.3	2988.0	1014718.0	97.0
2.0	1.0	390.0	20.0	27.0	1.0	0.8	48696.0	71655.0	0.0	0.0	0.0	0.0	0.0	0.0	0.0	52.89	76.85	1.2	7474.0	1860794.0	95.0
2.0	1.0	161.0	15.0	15.0	0.2	0.2	20785.0	8860.0	0.0	0.0	0.0	0.0	0.0	0.0	0.0	15.6	16.8	2.0	3688.0	1822496.0	97.0
44.0	59.0	3218.0	306.0	196.0	1.6	2.0	234230.0	30845.0	0.0	0.0	0.0	0.0	0.0	4.8	7.4	90.6	157.4	1.0	527.0	981970.0	89.0
15.0	14.0	526.0	81.0	48.0	0.4	0.6	115860.0	129640.0	0.0	0.0	0.0	0.0	0.0	0.0	0.0	31.4	42.0	3.6	909.0	1748992.0	96.0
5.0	0.0	2641.0	265.0	216.0	3.4	1.0	84304.0	19404.0	1.4	1.4	1.4	0.0	0.6	33.6	34.2	257.4	373.0	1.3	240.0	1066467.0	85.0
21.0	30.0	184.0	26.0	24.0	0.2	0.2	588.0	6136.0	0.4	0.6	0.6	0.0	0.0	0.0	0.0	16.23	16.83	1.0	305.0	1759367.0	98.0
15.0	13.0	1720.0	151.0	92.0	0.6	1.0	340969.0	30999.0	0.0	0.0	0.0	0.0	0.0	6.8	12.4	53.0	85.0	1.5	400.0	979176.0	93.0
1.0	0.0	684.0	59.0	62.0	0.2	0.2	2692.0	20480.0	0.0	0.0	0.0	0.0	0.0	0.4	0.4	21.16	28.34	1.8	786.0	1014446.0	96.0
6.0	0.0	1601.0	84.0	49.0	5.0	16.2	43490.0	20837.0	3.4	4.0	3.8	0.0	2.8	0.8	1.4	141.8	267.2	2.2	192.0	1749606.0	89.0
0.0	0.0	325.0	122.0	41.0	0.2	0.2	213523.0	167029.0	0.0	0.0	0.0	0.0	0.0	0.0	0.0	16.2	25.0	3.4	952.0	1753448.0	98.0
15.0	1.0	3140.0	216.0	158.0	13.2	34.0	290917.0	67225.0	0.0	0.0	0.0	0.0	4.8	2.2	2.4	468.2	820.0	1.0	364.0	1080395.0	65.0
13.0	0.0	3936.0	303.0	130.0	10.4	30.8	179414.0	54004.0	6.8	12.2	22.8	27.6	0.4	16.8	27.8	347.2	695.6	1.0	209.0	1077893.0	65.0
20.0	15.0	3672.0	347.0	230.0	0.8	0.8	190433.0	71105.0	4.0	4.6	4.6	0.0	6.6	7.0	21.4	124.2	190.8	2.6	419.0	995144.0	85.0
5.0	1.0	2956.0	109.0	90.0	1.2	1.2	51726.0	81322.0	0.0	0.0	0.0	0.0	0.6	1.8	1.8	92.0	119.8	2.6	1883.0	1649765.0	92.0
18.0	16.0	1828.0	238.0	179.0	1.0	2.2	301884.0	138239.0	14.4	26.2	26.2	0.0	11.8	2.4	5.0	68.8	104.8	4.8	278.0	1606438.0	91.0
10.0	1.0	3011.0	432.0	332.0	8.2	2.2	548223.0	9855.0	0.0	0.0	0.0	0.0	0.0	0.0	0.0	394.0	576.8	3.2	6812.0	1840608.0	79.0
7.0	1.0	1871.0	196.0	181.0	4.19	3.39	127647.0	130529.0	0.0	0.0	0.0	0.0	0.0	0.0	0.0	199.2	281.84	1.0	8303.0	1832996.0	86.0
10.0	0.0	1687.0	277.0	236.0	5.0	1.6	133461.0	7138.0	0.0	0.0	0.0	0.0	0.0	11.6	11.6	239.4	354.4	2.0	6313.0	1723896.0	88.0
10.0	1.0	3301.0	345.0	236.0	3.4	1.4	310665.0	42670.0	7.6	18.6	43.4	116.4	0.6	7.2	10.6	168.6	303.6	7.4	171.0	1518701.0	83.0
1.0	1.0	1543.0	315.0	160.0	0.2	0.2	106514.0	100867.0	0.0	0.0	0.0	0.0	0.0	3.8	3.8	18.0	26.6	5.8	3958.0	1605258.0	93.0
0.0	0.0	1505.0	207.0	150.0	0.4	0.4	148989.0	19610.0	0.8	0.8	3.8	11.0	1.2	2.8	2.8	32.6	69.8	3.0	179.0	1098778.0	93.0
39.0	37.0	4800.0	455.0	259.0	0.2	0.2	274036.0	237469.0	0.0	0.0	0.0	0.0	0.0	8.2	13.2	14.6	45.4	3.2	3627.0	1332514.0	90.0
39.0	2.0	3204.0	353.0	221.0	0.6	0.6	136586.0	197932.0	8.02	66.53	156.31	263.93	0.4	60.92	88.98	107.41	278.16	2.2	128.0	1026091.0	81.0
11.0	1.0	697.0	135.0	80.0	2.4	2.8	64101.0	34394.0	0.0	0.0	0.0	0.0	0.0	0.2	0.2	105.2	181.4	2.2	6359.0	1703250.0	91.0
47.0	59.0	414.0	178.0	71.0	0.2	0.2	299254.0	317256.0	0.0	0.0	0.0	0.0	0.0	0.6	1.2	15.6	19.0	2.4	5380.0	1826053.0	93.0
5.0	4.0	3334.0	243.0	139.0	0.2	0.2	9967.0	55289.0	0.0	0.0	0.0	0.0	0.0	0.0	0.0	15.8	16.8	2.2	917.0	1646168.0	93.0
1.0	0.0	253.0	24.0	14.0	1.0	5.6	57502.0	22233.0	0.0	0.0	0.0	0.0	0.0	0.2	0.2	33.0	49.2	2.0	4027.0	1821648.0	97.0
7.0	2.0	846.0	45.0	71.0	0.2	0.2	1444.0	68532.0	0.0	0.0	0.0	0.0	0.0	0.6	0.8	17.03	20.84	2.0	655.0	1077505.0	95.0
2.0	1.0	1027.0	159.0	113.0	0.2	0.2	12193.0	86190.0	0.0	0.0	0.0	0.0	0.0	0.0	0.0	16.0	22.8	2.8	1974.0	1538989.0	94.0
8.0	1.0	1895.0	175.0	159.0	1.8	0.8	92383.0	108629.0	0.0	0.0	0.0	0.0	0.0	0.0	0.0	103.0	148.4	2.2	5123.0	1674083.0	93.0
1.0	1.0	247.0	28.0	35.0	0.2	0.2	10410.0	14684.0	0.0	0.0	0.0	0.0	0.0	0.6	1.0	15.6	16.8	1.0	5267.0	1858240.0	97.0
2.0	1.0	338.0	34.0	19.0	1.4	7.4	99771.0	34115.0	0.0	0.0	0.0	0.0	0.0	1.0	1.6	36.8	61.8	1.8	4292.0	1821627.0	96.0
1.0	0.0	2118.0	77.0	54.0	0.2	0.2	5097.0	46649.0	0.0	0.0	0.0	0.0	0.0	0.0	0.0	16.8	18.4	2.0	776.0	1631770.0	96.0
1.0	1.0	6930.0	1136.0	656.0	0.8	1.2	133954.0	153745.0	3.2	5.4	5.4	0.0	1.6	1.6	2.0	58.8	86.0	2.6	189.0	1010837.0	81.0
31.0	33.0	1891.0	278.0	195.0	7.2	3.2	430255.0	14730.0	0.0	0.0	0.0	0.0	0.0	0.0	0.0	351.4	510.2	2.4	7870.0	1862782.0	82.0
2.0	1.0	1046.0	103.0	117.0	0.2	0.2	92688.0	84068.0	0.0	0.0	0.0	0.0	0.0	0.6	0.6	17.0	19.6	1.0	564.0	1072352.0	96.0
9.0	7.0	2014.0	127.0	150.0	0.6	2.2	192523.0	150917.0	2.6	16.2	26.4	66.0	2.6	7.2	13.4	57.2	115.2	1.0	182.0	1068709.0	91.0
36.0	15.0	2306.0	208.0	225.0	4.2	14.6	307712.0	145811.0	5.4	18.8	47.6	72.8	2.0	6.0	10.8	283.2	387.2	6.0	200.0	1538973.0	82.0
27.0	11.0	4766.0	860.0	490.0	3.6	6.8	116408.0	63010.0	2.0	2.2	2.2	0.0	1.0	6.6	7.0	221.6	320.6	2.6	368.0	1538506.0	74.0
0.0	0.0	2219.0	148.0	116.0	0.2	0.2	32355.0	49411.0	0.0	0.0	0.0	0.0	0.0	8.2	8.2	15.8	55.4	1.0	544.0	1022382.0	94.0
20.0	1.0	5777.0	677.0	569.0	11.8	5.8	500122.0	41626.0	9.0	23.6	51.8	109.6	1.8	8.8	13.2	647.0	1002.8	1.2	152.0	1024738.0	59.0
24.0	16.0	1927.0	178.0	167.0	7.2	19.8	54727.0	70307.0	1.4	1.4	1.4	0.0	1.2	17.4	22.2	262.6	480.4	2.0	219.0	1106378.0	75.0
0.0	0.0	303.0	93.0	46.0	0.2	0.2	14776.0	18949.0	0.0	0.0	0.0	0.0	0.0	1.4	2.6	15.6	17.0	1.0	5925.0	1863899.0	97.0
1.0	0.0	3625.0	238.0	190.0	0.2	0.2	129097.0	122787.0	0.0	0.0	0.0	0.0	1.2	1.0	1.8	13.0	54.8	1.0	394.0	1069808.0	90.0
0.0	0.0	881.0	94.0	45.0	0.2	0.2	2389.0	18464.0	0.0	0.0	0.0	0.0	0.0	0.2	0.4	15.77	17.17	1.0	685.0	1731202.0	96.0
3.0	1.0	380.0	38.0	17.0	1.8	1.8	86640.0	20172.0	0.0	0.0	0.0	0.0	0.0	2.6	4.6	174.4	148.2	1.0	11396.0	1881704.0	91.0
2.0	0.0	1002.0	93.0	81.0	0.4	0.6	21689.0	20743.0	1.0	1.0	1.0	0.0	0.0	21.4	22.4	30.4	85.6	1.5	320.0	1013824.0	94.0
16.0	0.0	3041.0	284.0	188.0	1.2	1.2	191742.0	86046.0	8.42	24.25	59.52	119.24	0.0	36.87	58.72	106.41	204.61	1.0	148.0	978713.0	85.0
19.0	10.0	2090.0	256.0	96.0	1.2	1.6	863773.0	124296.0	10.98	14.77	14.77	0.0	10.38	4.79	6.59	159.48	145.51	1.7	602.0	990371.0	87.0
14.0	3.0	2078.0	88.0	68.0	2.4	7.6	16209.0	70474.0	0.0	0.0	0.0	0.0	0.0	4.6	8.4	91.2	160.2	3.6	1780.0	1642589.0	91.0
1.0	0.0	722.0	33.0	31.0	0.4	1.8	908.0	7635.0	0.0	0.0	0.0	0.0	0.0	0.6	0.6	23.8	26.2	3.4	521.0	1715288.0	89.0
3.0	0.0	449.0	37.0	37.0	1.8	1.8	60822.0	68322.0	0.0	0.0	0.0	0.0	0.0	2.2	4.0	151.2	150.8	1.2	6239.0	1852714.0	92.0
1.0	0.0	3861.0	298.0	138.0	1.2	2.61	297235.0	31839.0	0.0	0.0	0.0	0.0	0.6	13.43	14.03	149.3	215.83	3.0	498.0	1014899.0	86.0
19.0	17.0	3752.0	358.0	204.0	2.4	3.61	914154.0	563127.0	0.0	0.0	0.0	0.0	0.0	10.02	16.83	153.31	264.93	4.8	2603.0	1038966.0	82.0
179.0	98.0	2391.0	319.0	265.0	0.4	0.4	310489.0	166378.0	4.99	15.37	15.17	0.0	2.4	1.2	5.19	48.9	72.46	286.0	88.0	12.0	0.0
8.0	1.0	4348.0	228.0	156.0	1.6	3.39	176836.0	79761.0	7.78	18.56	18.56	0.0	0.0	7.98	11.58	107.19	287.43	2.0	697.0	981344.0	85.0
5.0	4.0	3859.0	1148.0	216.0	1.0	0.8	515037.0	80371.0	22.6	126.8	146.4	335.0	0.0	58.8	110.6	62.8	187.0	1.6	143.0	1133149.0	79.0
8.0	7.0	1359.0	61.0	56.0	0.8	4.0	11441.0	21004.0	1.6	3.2	6.0	12.0	1.2	10.2	10.2	60.4	120.6	3.0	151.0	1023602.0	92.0
0.0	0.0	1140.0	228.0	133.0	0.4	0.2	27082.0	33187.0	0.0	0.0	0.0	0.0	0.0	0.6	1.0	17.6	19.8	1.6	1650.0	1766666.0	87.0
28.0	1.0	2993.0	395.0	210.0	0.2	0.2	383988.0	75354.0	6.0	13.8	21.6	35.2	1.0	19.2	30.4	22.2	114.4	1.6	466.0	1025397.0	82.0
46.0	57.0	1935.0	157.0	93.0	2.0	1.0	262074.0	63713.0	0.4	0.6	0.6	0.0	0.0	3.8	4.2	101.2	179.0	365.0	90.0	10.0	0.0
10.0	0.0	298.0	53.0	37.0	0.4	0.4	138133.0	12881.0	3.99	10.58	27.94	60.48	0.8	3.79	25.95	26.15	90.82	1.4	285.0	1725635.0	96.0
18.0	0.0	6879.0	827.0	618.0	9.42	2.61	273275.0	50969.0	0.6	1.0	0.8	0.0	0.2	0.0	0.0	453.51	692.99	1.3	326.0	1069265.0	68.0
20.0	3.0	2530.0	308.0	255.0	4.0	2.6	141234.0	73496.0	3.8	5.4	17.4	22.0	1.8	6.0	10.6	181.4	360.0	2.6	224.0	1111064.0	83.0
0.0	0.0	174.0	10.0	10.0	0.2	0.2	1016.0	4634.0	0.0	0.0	0.0	0.0	0.0	0.6	1.0	15.6	16.8	1.0	1827.0	1781192.0	98.0
0.0	0.0	431.0	88.0	54.0	0.2	0.2	193433.0	6067.0	0.0	0.0	0.0	0.0	0.0	11.98	23.95	15.57	18.76	3.0	687.0	1700786.0	96.0
26.0	7.0	6351.0	373.0	266.0	4.8	4.0	103110.0	17879.0	4.8	8.0	9.4	9.0	3.2	10.4	12.0	306.4	446.6	8.2	181.0	1300654.0	66.0
27.0	0.0	2052.0	163.0	87.0	6.6	19.4	536165.0	28955.0	6.8	17.6	61.6	151.6	0.4	64.6	69.6	217.4	479.8	2.0	126.0	1089085.0	74.0
11.0	1.0	5400.0	698.0	556.0	7.0	3.0	296912.0	110777.0	18.6	36.8	34.0	0.0	0.2	12.8	13.6	356.6	616.6	1.8	265.0	1010934.0	67.0
1.0	1.0	983.0	32.0	45.0	0.2	0.2	9311.0	142734.0	0.0	0.0	0.0	0.0	0.0	0.0	0.0	17.2	16.8	1.2	8439.0	1837168.0	97.0
0.0	0.0	1092.0	30.0	31.0	0.2	0.2	15426.0	11363.0	0.8	1.2	1.2	0.0	0.0	0.0	0.0	15.6	16.8	2.0	172.0	1760056.0	96.0
7.0	7.0	898.0	62.0	64.0	0.2	0.2	23215.0	16810.0	2.4	2.61	2.61	0.0	0.0	4.21	4.21	16.23	42.08	2.0	186.0	991279.0	96.0
0.0	0.0	314.0	48.0	26.0	0.2	0.2	182613.0	24696.0	2.4	3.0	3.0	0.0	0.2	1.2	1.2	15.6	20.8	1.4	324.0	1752632.0	97.0
2.0	1.0	3080.0	510.0	262.0	0.4	0.4	874754.0	387849.0	0.6	0.8	0.8	0.0	0.4	3.2	5.0	41.4	74.2	2.4	374.0	1020645.0	82.0
5.0	4.0	1451.0	110.0	60.0	0.2	0.0	18364.0	26638.0	0.0	0.0	0.0	0.0	0.0	0.2	0.2	7.58	6.99	1.0	713.0	990247.0	95.0
1.0	1.0	1937.0	127.0	85.0	0.4	1.0	47917.0	30954.0	5.2	12.4	14.8	10.6	1.2	8.4	8.8	31.0	67.6	1.2	142.0	1013344.0	95.0
1.0	0.0	702.0	32.0	37.0	0.8	2.2	3024.0	22659.0	0.0	0.0	0.0	0.0	0.0	0.4	0.4	53.8	100.6	1.0	443.0	992320.0	96.0
2.0	1.0	1624.0	120.0	59.0	0.4	0.4	19036.0	36462.0	0.4	0.4	0.4	0.0	0.6	0.4	0.4	27.2	38.0	1.4	329.0	1753800.0	94.0
94.0	49.0	5163.0	410.0	292.0	7.2	17.4	254820.0	153663.0	2.8	6.2	6.0	0.0	1.8	16.0	20.2	319.8	584.4	1.0	541.0	1101859.0	62.0
35.0	48.0	840.0	141.0	129.0	2.0	2.0	74675.0	151299.0	0.0	0.0	0.0	0.0	0.0	3.0	3.6	176.6	166.8	1.4	5555.0	1841400.0	89.0
51.0	76.0	2023.0	193.0	101.0	0.2	0.2	130770.0	18136.0	0.0	0.0	0.0	0.0	0.0	1.0	1.2	15.8	19.0	2.4	3438.0	1710080.0	91.0
1.0	0.0	3171.0	288.0	154.0	0.2	0.2	27450.0	52947.0	0.0	0.0	0.0	0.0	0.0	24.0	41.0	38.8	95.8	2.6	2588.0	1442398.0	88.0
10.0	7.0	2944.0	444.0	218.0	1.99	1.79	283744.0	202504.0	7.37	14.34	36.25	66.73	2.99	6.18	9.36	75.7	188.25	2.0	157.0	1022185.0	84.0
1.0	0.0	2384.0	65.0	128.0	0.2	0.2	4569.0	11586.0	3.8	4.0	4.0	0.0	0.0	0.0	0.0	15.6	20.2	2.4	308.0	1715526.0	95.0
0.0	0.0	193.0	46.0	25.0	0.2	0.2	274032.0	258127.0	0.0	0.0	0.0	0.0	0.0	1.2	1.2	15.8	21.2	2.4	5690.0	1837224.0	97.0
47.0	65.0	1732.0	224.0	248.0	1.8	2.2	114823.0	411178.0	0.0	0.0	0.0	0.0	0.0	12.0	13.6	124.0	209.8	2.2	980.0	1383302.0	84.0
405.0	393.0	3168.0	295.0	198.0	1.0	2.4	990950.0	37039.0	0.0	0.0	0.0	0.0	0.0	7.39	9.18	63.67	143.91	2.4	2398.0	1702935.0	82.0
4.0	1.0	702.0	93.0	99.0	0.8	0.6	4112.0	34632.0	0.0	0.0	0.0	0.0	0.0	1.2	1.2	44.2	44.2	1.0	412.0	1092226.0	94.0
0.0	0.0	210.0	26.0	27.0	0.2	0.2	84655.0	3719.0	0.0	0.0	0.0	0.0	0.0	0.0	0.0	15.6	16.8	1.0	6340.0	1855480.0	98.0
10.0	3.0	6838.0	508.0	367.0	4.81	3.21	306676.0	208280.0	10.22	26.65	29.66	24.85	2.61	2.61	8.82	245.49	457.92	1.5	187.0	1012170.0	74.0
13.0	6.0	3424.0	339.0	296.0	4.0	3.4	276177.0	235290.0	0.8	0.8	0.8	0.0	1.4	7.4	9.8	228.8	429.6	3.6	362.0	1376770.0	78.0
13.0	4.0	3199.0	418.0	215.0	0.2	0.2	426397.0	54353.0	7.6	20.2	31.8	47.4	13.8	11.8	13.0	20.4	139.8	8.6	125.0	1300486.0	86.0
2.0	0.0	1200.0	134.0	128.0	0.6	0.6	208393.0	90332.0	17.37	24.35	60.08	78.24	14.77	26.95	31.74	29.94	131.54	126.0	90.0	10.0	0.0
4.0	2.0	3081.0	205.0	123.0	0.4	1.8	27783.0	79274.0	0.0	0.0	0.0	0.0	0.0	2.4	2.4	141.8	53.4	1.0	553.0	1077114.0	90.0
1.0	0.0	2272.0	155.0	81.0	0.6	0.6	270726.0	52765.0	0.0	0.0	0.0	0.0	0.0	0.8	0.8	49.7	73.05	1.4	644.0	1020297.0	90.0
0.0	0.0	1751.0	43.0	51.0	0.2	0.2	47969.0	32606.0	3.2	4.6	4.6	0.0	0.6	0.6	1.0	17.2	17.4	2.2	156.0	1760072.0	96.0
10.0	7.0	3275.0	208.0	186.0	0.2	0.2	269437.0	167708.0	6.2	9.8	8.6	0.0	15.4	5.6	8.0	142.2	75.0	1.0	280.0	1129741.0	87.0
5.0	1.0	2382.0	173.0	193.0	0.8	1.8	94104.0	97560.0	0.0	0.0	0.0	0.0	0.0	1.2	1.2	44.89	154.31	1.0	1102.0	1101961.0	88.0
3.0	2.0	4103.0	272.0	245.0	0.6	1.0	63344.0	456656.0	0.0	0.0	0.0	0.0	0.0	7.19	7.19	64.27	150.7	2.0	436.0	1002681.0	80.0
1.0	0.0	3985.0	422.0	225.0	0.6	0.4	142894.0	46262.0	0.0	0.0	0.0	0.0	0.0	2.0	3.0	48.4	77.0	1.5	607.0	1095648.0	84.0
4.0	2.0	691.0	55.0	24.0	2.0	2.0	49048.0	14633.0	0.0	0.0	0.0	0.0	0.0	1.0	1.2	169.74	151.9	1.0	6808.0	1859426.0	91.0
7.0	2.0	1210.0	151.0	82.0	3.4	2.4	327843.0	26844.0	11.8	35.4	62.2	117.4	0.4	14.4	16.6	129.6	237.6	1.8	239.0	1020592.0	88.0
4.0	0.0	2886.0	173.0	130.0	0.8	0.8	177255.0	315932.0	1.0	1.2	1.2	0.0	2.6	0.6	0.6	67.2	102.8	2.2	320.0	1520312.0	93.0
1.0	0.0	3801.0	511.0	491.0	0.6	0.8	69409.0	73843.0	0.8	0.8	0.8	0.0	0.0	1.0	1.0	37.92	57.68	1.5	182.0	1012693.0	85.0
2.0	0.0	800.0	73.0	57.0	0.4	0.4	36986.0	17713.0	0.0	0.0	0.0	0.0	0.0	0.4	0.4	30.46	52.3	1.0	704.0	1074615.0	95.0
6.0	2.0	3225.0	223.0	152.0	2.59	2.59	47285.0	46942.0	5.39	8.78	8.58	0.0	1.2	9.18	17.37	89.62	162.48	1.2	328.0	1097562.0	84.0
43.0	29.0	1569.0	260.0	134.0	1.6	3.6	307107.0	241976.0	0.0	0.0	0.0	0.0	0.0	1.0	1.2	107.4	213.8	3.4	2497.0	1581968.0	91.0
2.0	1.0	166.0	12.0	18.0	0.2	0.2	9368.0	16392.0	0.0	0.0	0.0	0.0	0.0	0.0	0.0	15.83	16.83	1.4	8358.0	1868393.0	98.0
1.0	0.0	1274.0	150.0	91.0	0.2	0.2	62260.0	37831.0	0.0	0.0	0.0	0.0	0.0	0.2	0.2	18.4	36.6	3.2	655.0	1630731.0	95.0
1.0	0.0	2328.0	236.0	74.0	1.0	4.6	858682.0	42844.0	0.0	0.0	0.0	0.0	11.2	0.8	0.8	35.2	59.0	5.0	2313.0	1730270.0	91.0
4.0	1.0	5622.0	1314.0	695.0	0.6	1.0	126628.0	69404.0	0.0	0.0	0.0	0.0	0.0	7.8	8.8	47.8	79.0	2.0	1513.0	1087435.0	85.0
1.0	1.0	185.0	11.0	14.0	0.2	0.2	6992.0	13238.0	0.0	0.0	0.0	0.0	0.0	0.0	0.0	15.57	16.77	1.0	7278.0	1860096.0	98.0
15.0	23.0	309.0	47.0	70.0	0.2	0.2	4288.0	10154.0	0.0	0.0	0.0	0.0	0.0	0.6	0.8	17.0	21.4	2.4	1929.0	1769096.0	91.0
4.0	1.0	4210.0	789.0	756.0	2.61	1.0	454987.0	396436.0	5.81	6.21	6.01	0.0	0.8	4.81	7.21	140.68	253.51	2.0	167.0	1094804.0	79.0
1.0	0.0	2638.0	122.0	89.0	1.4	3.61	57618.0	53356.0	0.0	0.0	0.0	0.0	0.0	2.81	2.81	95.19	123.65	1.3	607.0	1121238.0	91.0
3.0	1.0	544.0	80.0	27.0	1.0	0.4	368791.0	4454.0	0.0	0.0	0.0	0.0	0.4	0.0	0.0	49.4	70.6	2.4	850.0	1716526.0	96.0
6.0	3.0	1698.0	120.0	71.0	0.4	0.4	43357.0	36278.0	0.0	0.0	0.0	0.0	0.0	3.8	7.2	30.2	46.2	2.4	1703.0	1546931.0	94.0
31.0	46.0	3827.0	330.0	155.0	0.4	0.6	372450.0	49765.0	5.4	7.4	6.6	0.0	7.2	7.4	8.0	24.2	60.6	1.5	255.0	1117835.0	85.0
8.0	1.0	1714.0	120.0	119.0	2.0	4.0	61411.0	33120.0	0.0	0.0	0.0	0.0	0.0	1.2	2.2	137.0	171.6	2.4	1188.0	1536725.0	89.0
0.0	0.0	4146.0	273.0	214.0	0.2	0.2	530070.0	25740.0	10.78	42.91	130.54	353.89	0.0	64.47	128.14	15.17	31.74	2.4	109.0	1013046.0	85.0
2.0	0.0	4970.0	402.0	317.0	1.8	0.6	237185.0	128888.0	0.0	0.0	0.0	0.0	0.0	11.0	12.4	86.0	154.4	4.2	1409.0	1044597.0	85.0
14.0	14.0	261.0	81.0	44.0	0.2	0.2	102119.0	117424.0	0.0	0.0	0.0	0.0	0.0	0.0	0.0	15.6	17.4	3.2	1829.0	1759162.0	98.0
2.0	1.0	1363.0	291.0	389.0	0.4	0.4	679012.0	348619.0	0.0	0.0	0.0	0.0	0.0	30.4	58.4	27.8	56.8	1.8	1344.0	1707259.0	84.0
13.0	7.0	3758.0	230.0	159.0	2.99	3.59	433969.0	76306.0	0.4	0.6	0.4	0.0	0.6	53.49	79.24	182.83	364.67	1.0	527.0	996667.0	76.0
1.0	0.0	2284.0	92.0	62.0	0.2	0.2	20074.0	11558.0	0.0	0.0	0.0	0.0	0.0	0.2	0.2	16.8	17.2	1.8	828.0	1750747.0	87.0
4.0	1.0	1636.0	132.0	188.0	0.6	2.0	454609.0	491193.0	57.88	156.29	218.16	224.15	0.4	59.88	111.18	46.31	121.56	1.4	144.0	1071767.0	78.0
28.0	37.0	2440.0	104.0	95.0	1.2	3.2	87122.0	35216.0	1.8	2.0	2.0	0.0	0.6	1.6	1.6	77.0	95.2	2.6	241.0	1752318.0	91.0
3.0	0.0	646.0	49.0	21.0	1.8	1.8	121611.0	16718.0	0.0	0.0	0.0	0.0	0.0	2.2	4.19	150.1	145.31	1.2	6740.0	1850714.0	91.0
85.0	65.0	2751.0	268.0	152.0	4.81	5.61	339810.0	69713.0	6.41	15.03	44.69	84.97	1.6	12.42	14.43	291.78	559.72	2.0	313.0	1089049.0	74.0
27.0	22.0	4171.0	256.0	159.0	2.8	3.2	126002.0	50538.0	0.0	0.0	0.0	0.0	0.0	2.4	5.8	172.4	376.8	1.2	537.0	1016587.0	82.0
8.0	4.0	2247.0	142.0	110.0	0.4	0.4	174831.0	170471.0	0.4	0.6	0.6	0.0	0.0	6.6	6.8	44.0	110.4	5.0	360.0	1314491.0	93.0
29.0	37.0	302.0	123.0	46.0	0.2	0.2	199469.0	206094.0	0.0	0.0	0.0	0.0	0.0	0.0	0.0	15.6	16.8	2.6	5272.0	1825416.0	97.0
6.0	2.0	5057.0	189.0	209.0	0.8	1.4	275465.0	490861.0	9.18	15.17	57.29	79.04	0.4	15.57	16.77	58.68	249.5	3.6	141.0	1006825.0	72.0
10.0	0.0	1984.0	57.0	59.0	2.0	6.2	3169.0	2233.0	0.0	0.0	0.0	0.0	0.0	0.4	0.4	69.2	121.6	4.0	847.0	1631198.0	94.0
173.0	189.0	643.0	156.0	69.0	0.2	0.2	769383.0	39827.0	0.0	0.0	0.0	0.0	0.0	0.0	0.0	15.6	19.2	4.0	425.0	1702806.0	94.0
8.0	1.0	2887.0	294.0	209.0	2.6	0.8	202152.0	40571.0	0.0	0.0	0.0	0.0	0.0	1.6	1.6	134.0	191.6	2.4	1021.0	1539986.0	87.0
163.0	52.0	1891.0	255.0	246.0	0.8	0.8	196064.0	238996.0	8.02	41.88	50.5	38.48	0.6	4.01	4.01	70.94	120.84	1.0	177.0	981045.0	91.0
12.0	9.0	6262.0	212.0	186.0	0.6	0.6	20505.0	27881.0	0.0	0.0	0.0	0.0	0.0	1.8	1.8	39.8	71.2	2.4	2463.0	975309.0	88.0
3.0	0.0	579.0	95.0	60.0	2.4	3.8	335111.0	286429.0	0.0	0.0	0.0	0.0	42.8	12.6	22.6	194.4	235.4	3.4	3835.0	1808006.0	82.0
4.0	0.0	1376.0	171.0	166.0	3.2	1.0	75541.0	9528.0	0.0	0.0	0.0	0.0	0.0	0.0	0.0	156.8	229.0	2.0	6270.0	1856525.0	91.0
5.0	1.0	1300.0	179.0	159.0	3.8	2.0	90738.0	6911.0	0.0	0.0	0.0	0.0	0.0	0.2	0.2	185.8	254.4	2.0	7346.0	1864166.0	91.0
18.0	12.0	923.0	212.0	117.0	2.0	0.6	294150.0	236336.0	0.0	0.0	0.0	0.0	0.0	0.0	0.0	97.8	137.0	2.6	5351.0	1826106.0	91.0
48.0	40.0	2400.0	181.0	175.0	0.2	0.2	85111.0	185686.0	0.0	0.0	0.0	0.0	0.0	3.0	5.8	19.4	31.2	3.0	2089.0	1643112.0	89.0
6.0	1.0	4244.0	348.0	168.0	0.8	0.8	243159.0	218163.0	0.0	0.0	0.0	0.0	0.0	4.8	8.0	43.6	102.0	3.6	3214.0	1337067.0	92.0
160.0	169.0	930.0	155.0	68.0	1.0	2.0	765731.0	275305.0	0.0	0.0	0.0	0.0	0.0	4.0	6.6	86.0	142.4	3.6	3720.0	1811906.0	86.0
15.0	4.0	2526.0	241.0	153.0	5.59	12.38	694520.0	21962.0	9.38	32.93	73.45	170.66	1.2	80.44	142.32	229.94	448.3	2.0	194.0	1105546.0	73.0
18.0	27.0	470.0	44.0	34.0	0.2	0.2	1650.0	6261.0	0.0	0.0	0.0	0.0	0.0	0.4	0.4	16.4	17.0	2.0	486.0	1742376.0	93.0
24.0	28.0	807.0	148.0	59.0	3.8	3.8	337841.0	209579.0	0.0	0.0	0.0	0.0	0.2	5.2	8.8	238.6	306.8	2.8	3809.0	1811477.0	83.0
39.0	23.0	3674.0	318.0	177.0	2.59	3.59	160120.0	78498.0	2.79	2.79	2.79	0.0	1.6	0.2	0.2	175.85	262.08	2.6	223.0	1624016.0	85.0
194.0	87.0	2192.0	372.0	408.0	1.8	2.2	361348.0	309937.0	0.0	0.0	0.0	0.0	0.6	6.8	15.0	134.6	237.0	549.0	82.0	16.0	2.0
1.0	0.0	2528.0	246.0	143.0	0.6	1.8	31990.0	48475.0	0.0	0.0	0.0	0.0	0.0	2.0	2.4	42.71	87.62	2.3	828.0	1116351.0	88.0
1.0	0.0	1407.0	294.0	169.0	0.6	1.0	175488.0	73052.0	0.0	0.0	0.0	0.0	0.0	8.0	14.8	83.0	195.2	3.4	2271.0	1726030.0	86.0
24.0	37.0	230.0	26.0	40.0	0.2	0.2	3618.0	4979.0	0.0	0.0	0.0	0.0	0.0	0.2	0.2	15.8	16.8	1.0	7074.0	1846032.0	96.0
19.0	13.0	1121.0	322.0	121.0	1.2	1.2	889484.0	380111.0	0.6	0.6	0.6	0.0	0.6	1.0	1.0	96.8	165.6	471.0	89.0	11.0	0.0
0.0	0.0	281.0	55.0	47.0	0.2	0.2	1049.0	8784.0	0.6	0.6	0.6	0.0	0.2	0.4	0.4	16.0	16.8	1.0	188.0	1755512.0	98.0
5.0	1.0	1636.0	198.0	110.0	0.6	2.4	766534.0	293691.0	7.6	40.6	135.4	245.4	0.6	58.8	115.2	77.4	76.2	4.2	121.0	1537819.0	83.0
189.0	14.0	2690.0	322.0	276.0	4.99	2.79	210248.0	134085.0	0.0	0.0	0.0	0.0	0.0	21.76	23.75	228.54	392.22	6.0	2409.0	1088888.0	79.0
13.0	11.0	6133.0	387.0	212.0	1.6	4.4	789486.0	61672.0	0.0	0.0	0.0	0.0	0.2	3.0	4.6	74.8	140.6	1.3	686.0	1010558.0	81.0
4.0	2.0	2757.0	162.0	108.0	1.2	5.99	253784.0	229457.0	0.0	0.0	0.0	0.0	0.0	2.2	2.4	152.89	120.96	4.2	1624.0	1613467.0	89.0
49.0	63.0	1521.0	131.0	64.0	1.8	3.81	309246.0	35824.0	8.02	44.89	76.35	166.13	3.41	6.61	11.42	142.69	343.89	3.8	219.0	1066911.0	85.0
3.0	1.0	474.0	43.0	50.0	2.4	2.4	72534.0	44687.0	7.0	7.0	7.0	0.0	0.2	3.0	3.2	205.2	178.4	1.8	236.0	1801544.0	85.0
79.0	42.0	3900.0	340.0	235.0	6.8	17.0	311957.0	210122.0	0.0	0.0	0.0	0.0	0.0	11.2	13.2	289.2	571.2	1.3	711.0	1102216.0	68.0
1.0	0.0	1790.0	103.0	58.0	0.8	0.8	174914.0	7706.0	0.0	0.0	0.0	0.0	1.0	1.2	1.2	51.6	65.2	3.0	353.0	1711541.0	94.0
61.0	84.0	2896.0	158.0	124.0	0.6	0.6	17358.0	30465.0	5.2	6.6	6.2	0.0	0.6	1.6	1.6	38.4	56.0	1.0	299.0	987488.0	90.0
11.0	5.0	5244.0	242.0	187.0	1.6	1.6	205563.0	26003.0	0.0	0.0	0.0	0.0	0.2	4.2	7.2	76.8	193.0	1.0	527.0	976651.0	86.0
9.0	8.0	186.0	10.0	16.0	0.2	0.2	10308.0	4776.0	0.0	0.0	0.0	0.0	0.0	0.0	0.0	24.6	19.2	1.2	7663.0	1879509.0	98.0
0.0	0.0	338.0	52.0	31.0	0.2	0.2	271093.0	35462.0	0.0	0.0	0.0	0.0	0.0	0.0	0.0	15.57	17.76	1.6	2040.0	1763821.0	89.0
16.0	0.0	1877.0	168.0	104.0	3.2	2.8	92379.0	38380.0	1.6	21.6	58.8	193.6	0.4	20.2	62.6	137.2	273.4	1.5	152.0	1056966.0	86.0
17.0	9.0	2787.0	268.0	116.0	0.6	2.2	754629.0	62263.0	0.6	0.6	0.6	0.0	0.4	8.18	15.37	47.7	194.61	8.2	340.0	1297729.0	81.0
25.0	31.0	2352.0	276.0	189.0	3.6	1.0	84138.0	13474.0	0.0	0.0	0.0	0.0	0.0	0.4	0.4	166.0	238.6	2.6	518.0	1745262.0	80.0
70.0	83.0	2171.0	247.0	138.0	1.4	9.58	299118.0	152053.0	5.79	19.76	28.94	54.49	1.8	7.39	13.97	226.35	287.03	9.0	347.0	1318009.0	79.0
21.0	9.0	3550.0	435.0	277.0	3.6	2.8	292689.0	104828.0	0.0	0.0	0.0	0.0	0.0	16.0	23.8	252.6	469.8	1.0	2609.0	997461.0	78.0
1.0	0.0	2081.0	126.0	75.0	0.4	1.8	286305.0	28351.0	0.0	0.0	0.0	0.0	0.0	10.18	10.18	34.53	66.07	1.3	882.0	1050243.0	93.0
1.0	1.0	949.0	227.0	48.0	0.8	0.8	120175.0	13528.0	0.8	0.8	0.8	0.0	0.4	1.8	2.61	45.89	74.75	1.0	276.0	1731014.0	94.0
52.0	65.0	2385.0	124.0	102.0	0.8	0.8	112156.0	47219.0	0.0	0.0	0.0	0.0	0.0	6.01	8.22	56.31	91.98	1.2	549.0	1087394.0	90.0
2.0	1.0	1681.0	155.0	35.0	0.6	3.0	22775.0	27131.0	0.0	0.0	0.0	0.0	0.0	0.2	0.2	47.6	60.6	1.4	8192.0	1836408.0	96.0
20.0	8.0	2207.0	208.0	97.0	2.8	4.4	252626.0	99620.0	1.8	2.8	7.8	9.8	1.4	30.0	30.6	360.2	419.6	2.0	483.0	1014834.0	77.0
2.0	0.0	386.0	42.0	14.0	2.2	2.2	92461.0	20544.0	0.0	0.0	0.0	0.0	0.0	2.2	4.0	208.8	178.0	1.6	9145.0	1879085.0	88.0
12.0	4.0	2439.0	162.0	130.0	1.6	3.21	34099.0	76305.0	0.0	0.0	0.0	0.0	0.2	9.62	14.63	104.21	155.11	1.0	1177.0	1114536.0	87.0
1.0	0.0	2488.0	130.0	165.0	0.6	0.6	162018.0	30392.0	0.0	0.0	0.0	0.0	0.0	15.8	27.2	30.6	48.2	2.8	3857.0	1716347.0	89.0
18.0	17.0	1021.0	92.0	77.0	0.2	0.2	9480.0	28576.0	0.0	0.0	0.0	0.0	0.0	0.0	0.0	28.14	19.36	1.2	1743.0	1079361.0	95.0
5.0	0.0	3138.0	132.0	93.0	1.2	1.8	132558.0	48767.0	4.0	7.4	7.4	0.0	0.0	8.8	15.4	101.6	139.4	1.2	284.0	1001408.0	84.0
68.0	71.0	2893.0	259.0	102.0	3.0	3.6	317902.0	77606.0	16.2	28.8	72.0	109.6	13.0	20.8	28.2	208.6	493.8	1.0	189.0	972046.0	78.0
1.0	1.0	245.0	32.0	22.0	0.2	0.2	20549.0	12114.0	0.0	0.0	0.0	0.0	0.0	0.0	0.0	15.6	16.8	1.4	7395.0	1865552.0	97.0
7.0	4.0	1282.0	314.0	118.0	0.6	0.6	937754.0	24186.0	7.2	13.2	46.2	78.0	3.2	15.4	18.8	55.0	192.4	1.2	144.0	989789.0	91.0
10.0	8.0	3514.0	176.0	111.0	1.8	3.8	375121.0	94898.0	0.0	0.0	0.0	0.0	0.0	1.8	2.0	101.0	229.4	5.6	2094.0	1640810.0	87.0
12.0	2.0	2144.0	148.0	134.0	3.0	9.2	97089.0	19517.0	0.0	0.0	0.0	0.0	0.2	0.6	0.6	147.8	223.8	4.4	887.0	1638498.0	90.0
18.0	0.0	4574.0	741.0	595.0	10.4	9.0	798352.0	550111.0	14.6	83.4	211.6	460.0	2.4	18.4	53.2	570.2	1029.2	4.6	346.0	1022109.0	53.0
38.0	54.0	4622.0	205.0	160.0	0.2	0.2	11591.0	55704.0	0.0	0.0	0.0	0.0	0.2	1.2	1.2	15.6	39.6	2.0	348.0	1067128.0	86.0
1.0	0.0	451.0	41.0	73.0	0.2	0.2	20545.0	73753.0	0.0	0.0	0.0	0.0	0.0	7.4	7.6	17.4	35.0	2.5	483.0	1061952.0	97.0
1.0	0.0	562.0	91.0	83.0	1.0	0.8	1594.0	7916.0	0.0	0.0	0.0	0.0	0.0	0.2	0.4	63.87	157.68	1.6	571.0	1728011.0	94.0
38.0	54.0	2482.0	124.0	111.0	0.8	1.4	53726.0	185804.0	0.0	0.0	0.0	0.0	0.4	3.0	3.0	95.2	83.4	4.0	628.0	1017234.0	88.0
0.0	0.0	1124.0	67.0	55.0	0.2	0.2	2781.0	12296.0	0.0	0.0	0.0	0.0	0.0	0.2	0.4	20.0	16.8	1.8	778.0	1758064.0	91.0
20.0	17.0	2175.0	397.0	197.0	0.2	0.2	643307.0	639374.0	5.8	7.0	7.0	0.0	6.0	5.0	8.4	31.4	67.0	1.5	278.0	1043112.0	88.0
1.0	0.0	1444.0	124.0	92.0	0.8	2.4	99178.0	22756.0	1.8	1.8	1.8	0.0	0.2	0.6	0.6	46.6	87.4	2.0	211.0	1118126.0	92.0
20.0	0.0	5722.0	1013.0	820.0	2.6	0.8	667520.0	174329.0	3.8	21.6	68.0	117.6	1.0	33.2	38.2	124.2	283.2	5.0	156.0	1044653.0	69.0
2.0	1.0	2201.0	96.0	49.0	0.6	1.4	365028.0	209294.0	0.0	0.0	0.0	0.0	0.0	41.2	81.0	59.6	146.8	3.2	2689.0	1730584.0	90.0
22.0	30.0	915.0	152.0	79.0	0.4	0.8	193376.0	159007.0	0.0	0.0	0.0	0.0	0.0	2.4	2.8	39.0	39.0	4.4	2372.0	1565046.0	91.0
34.0	48.0	3941.0	283.0	270.0	1.8	0.8	194163.0	352420.0	0.0	0.0	0.0	0.0	0.8	1.6	1.6	95.2	151.2	2.6	882.0	1372090.0	87.0
1.0	0.0	1606.0	148.0	123.0	0.6	1.0	101977.0	79770.0	5.8	15.4	30.6	99.0	0.2	21.2	29.4	55.6	96.0	2.0	188.0	1099693.0	89.0
88.0	72.0	6078.0	332.0	221.0	3.8	10.4	359195.0	203698.0	0.0	0.0	0.0	0.0	0.2	15.6	25.6	316.2	414.2	4.4	737.0	1336512.0	72.0
17.0	15.0	3856.0	250.0	177.0	1.2	2.4	50246.0	29854.0	0.0	0.0	0.0	0.0	0.2	12.2	12.2	100.8	131.8	2.0	767.0	1017691.0	86.0
7.0	1.0	1598.0	164.0	126.0	0.4	0.4	160440.0	77520.0	3.4	9.2	17.4	20.8	3.4	40.8	49.0	57.6	95.6	2.0	204.0	1129565.0	91.0
10.0	15.0	220.0	19.0	30.0	0.2	0.2	15758.0	32757.0	0.0	0.0	0.0	0.0	0.0	0.0	0.0	15.63	16.83	1.4	2033.0	1770843.0	88.0
4.0	2.0	4804.0	232.0	164.0	0.2	0.2	115314.0	86722.0	0.0	0.0	0.0	0.0	0.0	4.4	4.4	18.4	95.4	7.4	1034.0	1312821.0	84.0
27.0	33.0	2254.0	132.0	132.0	3.19	1.6	60873.0	74996.0	17.17	26.95	43.51	43.71	10.78	15.17	26.75	162.67	252.49	1.8	167.0	1723071.0	86.0
10.0	0.0	3430.0	366.0	152.0	7.2	23.2	274847.0	27494.0	8.6	50.8	110.2	204.2	1.2	37.8	48.0	309.2	804.0	1.4	148.0	1084952.0	69.0
5.0	1.0	2312.0	80.0	81.0	0.2	0.2	5089.0	14521.0	0.0	0.0	0.0	0.0	0.0	0.0	0.0	15.6	18.8	2.0	835.0	1750304.0	90.0
19.0	12.0	5315.0	437.0	423.0	4.19	1.2	262877.0	50135.0	3.79	4.79	4.39	0.0	7.58	6.59	6.59	204.19	364.27	1.0	320.0	971347.0	76.0
1.0	0.0	3341.0	132.0	200.0	2.4	5.0	191162.0	459666.0	0.0	0.0	0.0	0.0	0.0	22.2	32.0	65.0	155.4	2.2	855.0	1038861.0	84.0
190.0	208.0	5275.0	401.0	263.0	2.2	4.8	753429.0	40588.0	0.0	0.0	0.0	0.0	0.0	18.4	30.6	100.0	306.8	1.5	594.0	1010032.0	80.0
6.0	2.0	2810.0	467.0	250.0	0.4	1.8	292182.0	101724.0	0.0	0.0	0.0	0.0	0.0	4.2	7.0	21.6	49.6	4.4	3058.0	1605155.0	90.0
6.0	5.0	551.0	71.0	68.0	0.4	1.8	16543.0	35390.0	0.0	0.0	0.0	0.0	0.0	0.6	0.6	25.8	30.8	2.0	2638.0	1728000.0	97.0
2.0	1.0	1116.0	97.0	62.0	0.4	0.6	298029.0	57307.0	0.0	0.0	0.0	0.0	0.0	10.0	18.8	37.4	48.6	2.6	3771.0	1771147.0	87.0
101.0	2.0	5227.0	208.0	110.0	0.8	0.8	821072.0	74087.0	0.0	0.0	0.0	0.0	0.2	2.4	2.4	52.2	143.2	3.6	2557.0	1632006.0	85.0
2.0	0.0	325.0	44.0	36.0	0.8	0.8	11252.0	11785.0	0.0	0.0	0.0	0.0	0.0	0.0	0.0	61.0	61.0	2.0	3173.0	1708285.0	97.0
5.0	3.0	1507.0	196.0	146.0	1.4	2.4	355598.0	323470.0	23.4	44.6	44.2	0.0	0.2	9.8	18.8	80.0	147.6	2.8	594.0	1722392.0	82.0
13.0	3.0	744.0	45.0	66.0	1.2	1.0	52868.0	11534.0	0.0	0.0	0.0	0.0	0.0	0.0	0.0	83.0	101.8	1.0	7564.0	1871114.0	92.0
19.0	7.0	2115.0	255.0	97.0	3.2	3.4	184244.0	138777.0	0.0	0.0	0.0	0.0	0.0	1.2	1.4	160.8	300.4	4.0	2538.0	1577461.0	87.0
0.0	0.0	2210.0	135.0	69.0	0.4	0.4	226358.0	24348.0	2.4	24.8	38.8	43.0	0.4	9.2	17.0	36.4	82.4	2.6	236.0	1742238.0	83.0
1.0	0.0	4591.0	79.0	102.0	0.2	0.2	62867.0	42250.0	1.6	6.39	12.38	18.56	0.0	6.99	13.37	20.76	42.32	1.5	180.0	1013748.0	93.0
0.0	0.0	280.0	15.0	22.0	0.4	0.4	16155.0	13745.0	0.0	0.0	0.0	0.0	0.0	0.0	0.0	40.6	50.6	1.4	7192.0	1874133.0	97.0
14.0	18.0	498.0	58.0	35.0	2.2	2.2	94619.0	27799.0	0.0	0.0	0.0	0.0	0.0	2.2	2.6	204.2	172.2	1.2	393.0	1813523.0	81.0
10.0	0.0	3467.0	567.0	446.0	8.4	3.2	837479.0	24967.0	0.0	0.0	0.0	0.0	0.0	0.6	0.8	427.4	623.0	5.0	2972.0	1762784.0	69.0
8.0	0.0	3454.0	394.0	323.0	3.4	1.0	208051.0	178541.0	7.4	22.6	38.2	82.2	6.0	13.0	15.6	166.2	328.4	1.0	159.0	997997.0	81.0
2.0	0.0	1806.0	117.0	104.0	0.4	0.4	32221.0	56025.0	4.6	8.2	8.2	0.0	0.2	2.2	2.2	27.4	33.8	3.8	169.0	1029627.0	91.0
46.0	35.0	1800.0	207.0	131.0	2.4	3.6	439817.0	75475.0	2.4	2.4	2.4	0.0	1.4	29.8	30.8	142.6	275.4	1.0	270.0	1118438.0	85.0
3.0	0.0	2201.0	201.0	74.0	0.4	1.0	111582.0	23487.0	0.8	0.8	3.6	7.2	0.0	9.0	23.4	33.8	46.8	3.6	139.0	1112096.0	90.0
18.0	2.0	2957.0	226.0	127.0	12.0	34.4	88464.0	33763.0	0.0	0.0	0.0	0.0	0.0	32.8	34.6	425.2	781.8	2.0	567.0	1086784.0	64.0
217.0	2.0	2358.0	130.0	151.0	3.41	3.81	197593.0	265851.0	3.61	12.02	41.28	80.76	0.8	126.45	151.3	159.72	362.32	2.8	169.0	1014346.0	66.0
10.0	8.0	6647.0	235.0	228.0	0.2	0.2	14918.0	62481.0	0.0	0.0	0.0	0.0	0.0	1.0	1.0	16.23	43.69	3.0	358.0	1069267.0	88.0
0.0	0.0	404.0	55.0	41.0	0.2	0.2	2133.0	12253.0	0.0	0.0	0.0	0.0	0.0	0.2	0.2	17.4	19.4	2.0	696.0	1722088.0	96.0
35.0	23.0	1686.0	107.0	67.0	1.4	2.6	221992.0	21091.0	0.0	0.0	0.0	0.0	0.0	0.4	0.6	94.6	151.0	1.0	1874.0	1008506.0	93.0
3.0	2.0	1232.0	50.0	40.0	0.2	0.2	3482.0	41303.0	4.39	9.58	17.76	16.57	1.0	4.79	4.79	20.96	36.13	1.3	165.0	1063457.0	96.0
1.0	0.0	3573.0	106.0	114.0	0.4	0.6	75742.0	125259.0	0.0	0.0	0.0	0.0	0.0	1.2	1.4	36.47	87.58	1.8	448.0	1018682.0	92.0
43.0	50.0	1532.0	178.0	80.0	1.2	1.2	153622.0	48096.0	0.0	0.0	0.0	0.0	0.0	1.4	1.8	69.4	163.2	2.8	3403.0	1534949.0	92.0
5.0	1.0	1391.0	177.0	158.0	3.39	1.0	104967.0	6694.0	0.0	0.0	0.0	0.0	0.0	0.2	0.2	162.28	231.54	1.0	7269.0	1871409.0	89.0
2.0	1.0	764.0	132.0	78.0	0.6	2.4	301591.0	53269.0	0.0	0.0	0.0	0.0	0.0	4.6	9.2	41.6	70.2	3.8	2603.0	1727674.0	94.0
3.0	1.0	1283.0	173.0	128.0	0.4	0.4	140358.0	87665.0	3.6	6.0	5.4	0.0	0.6	2.4	3.2	55.0	49.0	1.0	291.0	1068875.0	92.0
0.0	0.0	786.0	69.0	44.0	0.2	0.2	5189.0	25007.0	0.0	0.0	0.0	0.0	0.0	0.0	0.0	15.8	17.0	1.4	762.0	1750550.0	92.0
0.0	0.0	1498.0	172.0	43.0	0.2	0.2	13410.0	23242.0	0.0	0.0	0.0	0.0	0.0	0.0	0.0	15.6	16.8	1.6	5805.0	1818256.0	94.0
0.0	0.0	179.0	10.0	30.0	0.2	0.2	2182.0	20065.0	0.0	0.0	0.0	0.0	0.0	0.0	0.0	15.2	16.8	1.0	7167.0	1873768.0	98.0
0.0	0.0	174.0	10.0	10.0	0.2	0.2	20814.0	4821.0	0.0	0.0	0.0	0.0	0.0	0.0	0.0	20.4	22.6	1.0	6357.0	1870942.0	97.0
14.0	21.0	1191.0	93.0	51.0	0.2	0.2	3079.0	5915.0	0.0	0.0	0.0	0.0	0.0	1.8	1.8	15.6	19.6	1.8	657.0	1759232.0	91.0
46.0	63.0	1602.0	102.0	88.0	0.6	0.6	160155.0	78983.0	6.2	30.8	62.8	202.8	0.0	5.0	7.8	72.4	173.2	4.2	218.0	1517030.0	77.0
1.0	0.0	1552.0	104.0	135.0	0.2	0.2	9644.0	30750.0	0.4	0.4	0.4	0.0	0.2	4.6	5.4	14.4	31.0	1.0	190.0	1046680.0	96.0
1.0	0.0	3235.0	358.0	357.0	0.2	0.2	507366.0	535487.0	24.6	92.2	249.2	516.8	0.2	61.4	122.6	15.8	36.8	1.7	101.0	1063947.0	78.0
3.0	0.0	3565.0	361.0	246.0	3.0	6.4	219668.0	173869.0	0.0	0.0	0.0	0.0	0.0	8.2	14.4	163.4	293.8	2.5	2486.0	996440.0	80.0
4.0	0.0	2237.0	243.0	109.0	0.4	0.8	48026.0	35618.0	0.0	0.0	0.0	0.0	0.0	9.82	46.89	40.48	81.36	1.0	787.0	1085459.0	91.0
0.0	0.0	881.0	42.0	24.0	0.2	0.2	1536.0	7161.0	0.0	0.0	0.0	0.0	0.0	0.0	0.0	15.6	17.0	1.6	1210.0	1753160.0	88.0
4.0	1.0	2753.0	225.0	143.0	1.0	1.2	930934.0	362163.0	9.6	62.4	144.4	330.0	0.0	65.0	129.8	92.6	129.2	4.2	116.0	1543341.0	85.0
5.0	3.0	3878.0	123.0	133.0	0.8	0.8	5190.0	19411.0	1.8	1.8	1.8	0.0	0.8	0.0	0.0	46.0	63.8	1.6	298.0	1748235.0	91.0
112.0	60.0	2131.0	230.0	173.0	1.0	2.4	207237.0	183891.0	0.0	0.0	0.0	0.0	0.0	1.8	2.0	82.8	135.0	2.2	4792.0	1672382.0	89.0
14.0	0.0	1800.0	193.0	122.0	1.6	4.79	1102299.0	39041.0	17.96	66.47	80.44	47.7	0.0	29.14	71.46	88.02	138.72	1.5	1359.0	989162.0	88.0
6.0	5.0	1064.0	132.0	90.0	0.2	0.2	183030.0	27829.0	0.0	0.0	0.0	0.0	0.0	1.2	1.2	17.23	44.09	3.2	1490.0	969653.0	95.0
19.0	13.0	3798.0	348.0	222.0	3.6	4.8	1013563.0	885994.0	0.0	0.0	0.0	0.0	0.4	11.6	19.0	186.2	290.0	1.3	660.0	1014594.0	77.0
40.0	44.0	1491.0	111.0	84.0	2.2	6.4	166590.0	41098.0	0.0	0.0	0.0	0.0	0.0	2.6	3.6	70.0	198.8	5.6	552.0	1622781.0	89.0
9.0	4.0	3539.0	208.0	113.0	1.4	7.0	204879.0	6080.0	1.4	1.4	1.4	0.0	2.2	7.4	14.4	103.2	116.2	5.0	506.0	1319302.0	88.0
10.0	7.0	1507.0	144.0	91.0	0.4	1.8	23105.0	26379.0	0.0	0.0	0.0	0.0	0.0	19.24	20.84	33.67	94.39	2.2	1074.0	975830.0	91.0
230.0	170.0	7266.0	608.0	475.0	6.2	9.0	510565.0	259471.0	0.0	0.0	0.0	0.0	0.6	4.4	5.0	380.6	544.6	5.2	545.0	1530973.0	59.0
24.0	19.0	2241.0	149.0	130.0	4.0	4.8	281949.0	299215.0	0.0	0.0	0.0	0.0	0.2	9.6	10.6	176.6	299.2	1.5	1379.0	1020952.0	87.0
2.0	1.0	243.0	13.0	15.0	0.6	0.6	19519.0	8189.0	0.0	0.0	0.0	0.0	0.0	0.0	0.0	47.0	53.2	1.2	8393.0	1864787.0	97.0
4.0	1.0	2984.0	276.0	176.0	1.2	1.2	134618.0	58090.0	0.0	0.0	0.0	0.0	0.0	2.8	5.2	56.6	109.6	1.5	478.0	1081077.0	90.0
12.0	1.0	4309.0	764.0	686.0	5.19	2.2	478330.0	364735.0	3.19	6.19	10.38	11.98	0.8	5.39	11.98	271.86	418.16	3.0	181.0	1003125.0	77.0
14.0	6.0	2105.0	294.0	172.0	2.59	4.19	1164744.0	82863.0	3.19	3.79	9.18	11.18	22.55	7.78	27.54	211.18	389.62	2.5	210.0	974264.0	81.0
1.0	0.0	1278.0	149.0	122.0	0.2	0.2	365791.0	88856.0	10.22	18.64	15.03	0.0	5.01	9.42	13.63	15.23	59.92	3.6	274.0	1043205.0	87.0
13.0	1.0	5052.0	677.0	581.0	5.18	1.39	214153.0	111303.0	1.39	1.59	4.78	6.77	1.0	0.4	0.4	243.03	403.59	1.5	192.0	1083463.0	79.0
1.0	0.0	1279.0	76.0	60.0	0.4	0.4	5187.0	21909.0	0.0	0.0	0.0	0.0	0.2	0.4	0.6	26.75	29.74	2.0	760.0	1039144.0	95.0
2.0	0.0	1484.0	257.0	364.0	1.4	1.6	191652.0	98350.0	3.2	8.8	25.8	45.8	0.2	10.4	15.8	72.6	121.0	4.2	177.0	1703526.0	86.0
6.0	0.0	2731.0	135.0	123.0	1.0	0.6	319370.0	12894.0	0.0	0.0	0.0	0.0	0.0	44.4	74.2	68.8	150.8	2.8	3979.0	1718138.0	88.0
29.0	38.0	1917.0	98.0	162.0	0.8	2.2	26811.0	172251.0	0.0	0.0	0.0	0.0	0.0	0.2	0.2	64.2	73.6	1.0	700.0	1077370.0	92.0
87.0	113.0	1933.0	441.0	175.0	0.6	0.8	661668.0	724078.0	0.0	0.0	0.0	0.0	0.0	42.8	76.0	60.8	180.4	588.0	85.0	15.0	0.0
0.0	0.0	303.0	48.0	39.0	0.2	0.2	253231.0	18778.0	0.0	0.0	0.0	0.0	0.0	0.0	0.0	20.8	19.6	1.2	8054.0	1862464.0	98.0
1.0	0.0	591.0	74.0	48.0	1.2	2.0	96343.0	17447.0	0.4	0.4	0.4	0.0	0.0	21.2	22.6	75.0	115.0	3.2	234.0	1719037.0	94.0
5.0	1.0	2037.0	84.0	83.0	2.0	2.4	53959.0	44009.0	0.0	0.0	0.0	0.0	0.0	7.58	8.38	78.24	146.51	1.8	1142.0	1124263.0	90.0
165.0	176.0	1057.0	242.0	83.0	1.8	0.6	1232467.0	6549.0	0.0	0.0	0.0	0.0	0.0	0.0	0.0	90.2	127.6	2.6	8450.0	1864304.0	90.0
515.0	575.0	202.0	36.0	27.0	0.2	0.2	908.0	10669.0	0.0	0.0	0.0	0.0	0.0	0.8	0.8	15.6	16.8	1.0	6609.0	1856976.0	96.0
3.0	2.0	267.0	35.0	30.0	0.2	0.2	9632.0	14033.0	0.0	0.0	0.0	0.0	0.0	0.0	0.0	16.17	18.16	1.0	647.0	1748749.0	98.0
13.0	11.0	1779.0	483.0	181.0	1.6	1.2	751142.0	647291.0	0.0	0.0	0.0	0.0	0.0	1.0	1.6	97.0	152.0	3.2	567.0	1040558.0	89.0
0.0	0.0	310.0	46.0	43.0	0.6	0.6	2741.0	6925.0	0.0	0.0	0.0	0.0	0.0	0.4	0.8	49.3	53.29	1.0	1920.0	1768619.0	96.0
1.0	1.0	679.0	114.0	80.0	0.4	0.4	265622.0	14995.0	5.8	39.2	181.2	308.8	0.0	56.4	112.0	37.8	180.2	3.8	175.0	1722042.0	87.0
11.0	0.0	1118.0	64.0	51.0	3.0	4.6	53934.0	16807.0	1.4	1.6	1.6	0.0	0.4	23.0	23.4	227.4	302.4	2.0	285.0	1070042.0	89.0
5.0	2.0	1476.0	103.0	90.0	1.6	1.6	181487.0	89106.0	0.0	0.0	0.0	0.0	1.2	3.6	6.0	125.2	153.4	2.4	615.0	1534014.0	91.0
71.0	87.0	1921.0	230.0	144.0	6.0	17.2	318647.0	27609.0	0.0	0.0	0.0	0.0	0.0	6.2	6.2	216.2	489.6	2.0	543.0	1099277.0	79.0
0.0	0.0	266.0	46.0	39.0	0.2	0.2	17961.0	5218.0	0.0	0.0	0.0	0.0	0.0	0.6	1.2	15.6	16.8	1.0	7227.0	1847184.0	98.0
4.0	0.0	3605.0	365.0	139.0	1.0	1.8	550337.0	458674.0	0.4	0.6	0.6	0.0	0.2	20.44	24.25	100.6	194.59	3.6	581.0	1006190.0	87.0
1.0	1.0	4693.0	235.0	192.0	0.6	0.4	348855.0	363934.0	14.03	27.45	27.45	0.0	4.61	5.21	9.22	40.68	56.31	3.8	301.0	1007096.0	84.0
47.0	1.0	5782.0	249.0	218.0	11.18	33.13	144335.0	64720.0	0.4	0.6	0.6	0.0	1.0	14.17	14.37	367.47	720.76	4.0	243.0	1094050.0	60.0
5.0	4.0	2096.0	137.0	105.0	0.2	0.2	4584.0	21087.0	0.0	0.0	0.0	0.0	0.0	1.0	1.0	20.04	100.0	1.6	516.0	978044.0	94.0
13.0	9.0	990.0	78.0	67.0	1.0	1.6	123889.0	46300.0	0.0	0.0	0.0	0.0	0.0	20.56	33.13	123.95	263.67	1.3	512.0	1065831.0	87.0
19.0	24.0	873.0	110.0	99.0	2.2	1.0	110991.0	25644.0	0.0	0.0	0.0	0.0	0.0	0.0	0.0	142.4	178.8	1.8	1024.0	1762342.0	87.0
9.0	7.0	1193.0	48.0	39.0	0.2	0.2	5602.0	23886.0	0.0	0.0	0.0	0.0	0.0	0.0	0.0	15.77	31.74	2.8	902.0	973503.0	95.0
14.0	2.0	2736.0	274.0	251.0	1.0	1.2	315718.0	199935.0	2.8	45.8	121.4	414.6	0.2	18.8	38.4	70.4	344.8	3.6	232.0	1399029.0	88.0
4.0	0.0	893.0	192.0	43.0	2.2	1.8	226622.0	106636.0	0.0	0.0	0.0	0.0	0.0	0.4	0.6	209.18	232.53	2.0	8872.0	1859895.0	91.0
0.0	0.0	199.0	24.0	19.0	0.2	0.2	4935.0	9164.0	0.0	0.0	0.0	0.0	0.0	0.0	0.0	15.6	17.0	1.0	7276.0	1847232.0	98.0
4.0	3.0	1500.0	100.0	104.0	0.4	1.4	9224.0	28250.0	0.0	0.0	0.0	0.0	0.2	1.4	2.4	23.2	30.6	1.0	440.0	1045754.0	94.0
10.0	2.0	4133.0	392.0	307.0	6.0	2.8	250980.0	73843.0	0.0	0.0	0.0	0.0	0.0	4.2	5.2	316.0	475.6	1.0	1050.0	1058078.0	78.0
19.0	17.0	1063.0	124.0	73.0	1.6	2.8	71903.0	23242.0	1.2	1.2	1.2	0.0	2.0	4.0	4.2	93.0	170.0	3.0	309.0	974800.0	92.0
32.0	3.0	3090.0	299.0	268.0	3.4	2.2	266999.0	123153.0	0.8	1.0	8.8	28.4	0.4	20.8	38.0	212.8	343.0	2.2	370.0	1082306.0	82.0
2.0	1.0	482.0	70.0	13.0	1.8	1.8	353103.0	16885.0	0.0	0.0	0.0	0.0	0.0	2.0	3.41	170.34	154.51	1.4	11424.0	1885058.0	90.0
26.0	39.0	1681.0	99.0	152.0	0.2	0.2	5788.0	102550.0	0.0	0.0	0.0	0.0	0.0	0.4	0.4	15.8	51.8	3.0	391.0	1061328.0	93.0
3.0	0.0	2071.0	226.0	253.0	0.4	0.4	572187.0	483574.0	9.4	87.6	205.2	491.0	0.2	62.4	118.0	42.8	90.8	3.7	124.0	1037978.0	81.0
2.0	0.0	465.0	51.0	64.0	1.0	0.4	20285.0	50349.0	0.0	0.0	0.0	0.0	0.0	0.0	0.0	55.51	71.14	1.0	7515.0	1867968.0	96.0
1.0	0.0	208.0	20.0	38.0	0.4	0.8	1392.0	14222.0	0.0	0.0	0.0	0.0	0.0	0.4	0.4	22.0	26.6	1.0	6354.0	1857517.0	98.0
1.0	0.0	160.0	16.0	16.0	0.2	0.2	752.0	6999.0	0.0	0.0	0.0	0.0	0.2	1.0	1.2	20.64	18.64	1.4	566.0	1738057.0	97.0
55.0	80.0	1557.0	88.0	106.0	0.2	0.2	179093.0	82821.0	2.4	3.0	3.0	0.0	38.2	0.8	0.8	16.6	39.6	1.0	190.0	1064605.0	94.0
4.0	1.0	639.0	111.0	108.0	0.8	0.8	81040.0	53388.0	0.0	0.0	0.0	0.0	0.0	2.8	4.0	129.2	89.4	2.4	6908.0	1713547.0	94.0
4.0	0.0	2729.0	173.0	163.0	0.8	0.8	190292.0	24797.0	0.0	0.0	0.0	0.0	0.2	7.6	9.8	63.4	139.6	4.4	2873.0	1375566.0	90.0
1845.0	13.0	4377.0	125.0	118.0	3.8	4.0	33563.0	62630.0	1.4	1.8	1.6	0.0	0.8	2.2	2.6	184.6	289.8	4.2	376.0	1512704.0	57.0
23.0	13.0	2531.0	199.0	131.0	6.8	16.4	140011.0	77853.0	0.0	0.0	0.0	0.0	0.2	22.8	35.6	257.0	432.6	2.0	1284.0	1105122.0	67.0
0.0	0.0	1193.0	118.0	38.0	0.2	0.2	334361.0	11815.0	0.0	0.0	0.0	0.0	0.0	0.0	0.0	13.0	18.0	4.0	1284.0	1712965.0	96.0
13.0	13.0	2035.0	148.0	121.0	0.2	0.2	254255.0	299557.0	0.0	0.0	0.0	0.0	0.0	6.39	6.59	15.77	69.46	1.3	1408.0	1018692.0	91.0
14.0	0.0	5432.0	522.0	456.0	6.6	1.8	212925.0	49011.0	5.0	5.4	5.4	0.0	0.2	6.2	6.2	311.0	479.2	1.2	236.0	1068981.0	77.0
4.0	0.0	1799.0	313.0	115.0	0.8	3.4	904098.0	27923.0	0.4	0.4	0.4	0.0	0.2	2.8	5.4	45.6	84.4	4.6	159.0	1110357.0	91.0
46.0	2.0	4418.0	292.0	229.0	6.96	20.08	40625.0	25738.0	0.0	0.0	0.0	0.0	0.6	3.78	4.17	241.55	477.93	2.6	1416.0	1102454.0	72.0
2.0	1.0	1202.0	34.0	45.0	0.2	0.2	2522.0	56655.0	0.0	0.0	0.0	0.0	0.0	0.0	0.0	13.0	21.8	2.0	5014.0	1672688.0	96.0
3.0	0.0	540.0	43.0	35.0	0.6	0.2	1700.0	23338.0	0.0	0.0	0.0	0.0	0.0	0.4	0.8	22.8	25.0	2.0	6195.0	1728032.0	97.0
3.0	2.0	2879.0	229.0	150.0	0.4	0.6	20915.0	78528.0	0.0	0.0	0.0	0.0	0.0	3.41	5.01	53.51	136.87	1.6	471.0	996451.0	93.0
20.0	27.0	147.0	12.0	12.0	0.2	0.2	7123.0	13270.0	0.0	0.0	0.0	0.0	0.0	0.4	0.8	15.6	16.8	1.0	8385.0	1864813.0	97.0
50.0	2.0	4391.0	419.0	282.0	7.6	5.2	563240.0	22672.0	3.4	19.0	44.8	101.0	0.2	17.8	26.6	403.2	709.6	9.6	400.0	1289837.0	68.0
0.0	0.0	238.0	34.0	32.0	0.19	0.19	14213.0	20702.0	0.0	0.0	0.0	0.0	0.0	0.19	0.39	15.2	18.13	1.0	1558.0	2042280.0	95.0
8.0	7.0	1446.0	65.0	78.0	0.2	0.2	5586.0	11140.0	0.2	0.2	0.2	0.0	0.2	0.2	0.2	24.2	19.2	2.0	393.0	1726670.0	96.0
12.0	8.0	942.0	91.0	72.0	1.2	1.2	14671.0	34954.0	0.8	7.8	7.8	0.0	0.0	12.4	16.6	78.0	180.8	4.6	524.0	1023150.0	91.0
4.0	0.0	5495.0	355.0	273.0	0.8	0.8	201946.0	33764.0	0.0	0.0	0.0	0.0	0.2	9.6	17.2	57.6	103.4	1.8	944.0	1070510.0	82.0
16.0	12.0	2180.0	394.0	155.0	2.6	2.8	504805.0	679981.0	0.0	0.0	0.0	0.0	4.4	0.4	0.4	100.4	199.2	3.8	628.0	1045381.0	87.0
15.0	13.0	1660.0	184.0	98.0	2.19	5.98	767315.0	30028.0	13.94	68.33	158.96	337.85	1.79	83.67	157.37	90.04	177.49	1.0	126.0	1101873.0	78.0
4.0	3.0	4859.0	172.0	174.0	0.2	0.2	164186.0	176914.0	0.0	0.0	0.0	0.0	0.0	0.2	0.4	13.2	74.4	5.4	866.0	1320174.0	94.0
18.0	13.0	3596.0	317.0	157.0	2.59	6.59	336597.0	73095.0	7.19	36.73	148.3	311.18	0.6	63.07	83.63	225.35	533.13	1.0	252.0	996648.0	73.0
7.0	1.0	1321.0	84.0	36.0	5.4	5.6	139381.0	78821.0	0.0	0.0	0.0	0.0	0.0	2.0	3.2	350.6	435.2	1.6	6111.0	1847878.0	83.0
39.0	61.0	2039.0	197.0	115.0	0.8	5.6	246681.0	29935.0	0.0	0.0	0.0	0.0	0.0	13.6	13.8	70.4	194.6	2.2	2055.0	1413619.0	88.0
1.0	0.0	865.0	150.0	115.0	0.2	0.2	20990.0	87927.0	0.0	0.0	0.0	0.0	0.0	2.81	2.81	16.63	145.49	1.0	659.0	1064699.0	93.0
168.0	12.0	1667.0	193.0	48.0	5.8	5.8	1176816.0	24624.0	0.0	0.0	0.0	0.0	0.0	3.0	4.8	327.6	429.0	4.6	7632.0	1862787.0	80.0
3.0	2.0	3855.0	1984.0	80.0	0.8	1.0	635931.0	73150.0	2.8	7.4	11.2	17.0	0.4	8.2	15.6	268.2	88.2	2.2	150.0	1129062.0	87.0
1.0	0.0	1012.0	247.0	137.0	0.2	0.2	49962.0	40693.0	0.0	0.0	0.0	0.0	0.0	0.2	0.2	23.6	36.8	3.4	427.0	1061962.0	93.0
10.0	2.0	4806.0	317.0	187.0	0.6	3.0	394265.0	74984.0	0.0	0.0	0.0	0.0	0.4	5.2	5.6	43.2	215.4	8.4	826.0	1308418.0	80.0
2.0	2.0	1049.0	93.0	55.0	0.8	1.2	82530.0	32811.0	0.0	0.0	0.0	0.0	0.2	1.8	2.0	50.4	143.0	1.0	574.0	1039853.0	93.0
1.0	0.0	1136.0	108.0	53.0	0.6	0.6	139798.0	33742.0	0.0	0.0	0.0	0.0	0.0	1.0	1.0	44.2	56.6	1.6	505.0	1748077.0	88.0
1.0	0.0	385.0	67.0	65.0	0.2	0.2	93006.0	48585.0	6.8	37.8	100.6	169.8	0.0	13.2	25.6	16.0	97.8	3.6	130.0	1711507.0	95.0
2.0	1.0	434.0	15.0	19.0	0.6	0.8	9043.0	11519.0	0.0	0.0	0.0	0.0	0.0	0.0	0.0	33.73	45.31	1.0	7206.0	1859744.0	96.0
1.0	0.0	442.0	84.0	49.0	0.2	0.2	215389.0	4085.0	1.6	2.2	2.2	0.0	0.2	6.2	11.8	15.4	23.4	3.2	222.0	1704142.0	96.0
4.0	1.0	5063.0	288.0	240.0	0.8	0.8	94981.0	52687.0	0.0	0.0	0.0	0.0	0.0	1.6	1.8	62.67	105.19	2.6	2849.0	1443738.0	87.0
2.0	2.0	1360.0	106.0	77.0	0.4	1.2	46607.0	22159.0	0.6	0.8	0.8	0.0	0.0	8.22	9.02	21.24	89.78	1.4	196.0	972189.0	94.0
95.0	111.0	2879.0	209.0	211.0	0.2	0.2	102004.0	136716.0	0.0	0.0	0.0	0.0	0.0	6.4	10.0	15.8	33.4	3.4	929.0	1402032.0	90.0
14.0	6.0	1594.0	232.0	206.0	5.6	6.8	332216.0	51673.0	14.2	17.6	17.6	0.0	12.8	7.2	8.4	242.4	444.0	1.0	258.0	982355.0	82.0
15.0	9.0	1852.0	174.0	153.0	0.4	0.4	31744.0	45354.0	18.16	41.12	65.07	71.06	0.0	19.56	33.33	94.41	163.47	1.3	282.0	963205.0	87.0
421.0	93.0	2399.0	488.0	427.0	1.2	1.4	364724.0	369211.0	13.8	84.4	124.0	120.2	0.0	55.6	97.4	80.8	164.8	1.8	266.0	976278.0	82.0
5.0	1.0	357.0	78.0	54.0	0.2	0.2	1986.0	6841.0	0.0	0.0	0.0	0.0	0.0	0.0	0.0	13.57	15.17	2.0	6397.0	1708602.0	95.0
5.0	0.0	850.0	145.0	69.0	0.4	0.4	604037.0	25686.0	0.0	0.0	0.0	0.0	0.2	70.4	135.0	30.6	398.0	3.8	2948.0	1768731.0	74.0
52.0	67.0	5028.0	397.0	361.0	5.4	5.2	114224.0	251581.0	0.0	0.0	0.0	0.0	0.0	5.4	5.4	186.2	392.4	1.8	462.0	995160.0	73.0
5.0	0.0	4134.0	284.0	165.0	1.4	2.0	240249.0	178420.0	0.0	0.0	0.0	0.0	0.0	2.59	3.19	96.61	181.84	3.2	3327.0	1337281.0	89.0
60.0	3.0	3491.0	480.0	354.0	4.6	2.0	627230.0	42192.0	5.8	23.0	35.6	54.8	2.4	50.2	112.0	260.0	415.6	1.8	213.0	1025504.0	78.0
30.0	43.0	848.0	126.0	41.0	1.2	1.0	39046.0	8223.0	0.0	0.0	0.0	0.0	0.0	0.6	1.0	69.46	123.55	2.2	787.0	1706722.0	93.0
18.0	5.0	2148.0	302.0	182.0	3.01	4.61	1238843.0	954679.0	8.82	12.83	39.48	85.57	0.4	1.8	3.61	154.91	278.56	135.0	87.0	13.0	0.0
0.0	0.0	1855.0	175.0	161.0	0.4	1.8	42276.0	22413.0	0.8	0.8	0.8	0.0	0.0	2.79	4.99	32.34	51.1	1.0	274.0	1089161.0	92.0
17.0	8.0	2105.0	204.0	135.0	6.4	18.0	135636.0	28884.0	4.4	6.2	25.4	77.6	3.4	20.6	23.6	304.2	601.2	4.0	143.0	1090653.0	75.0
41.0	36.0	3265.0	527.0	470.0	9.78	2.79	255950.0	13672.0	0.0	0.0	0.0	0.0	0.0	0.0	0.0	474.85	687.43	2.6	7304.0	1859067.0	73.0
4.0	0.0	2306.0	146.0	41.0	3.8	4.6	353240.0	40932.0	0.0	0.0	0.0	0.0	0.0	8.2	15.8	268.6	442.0	3.8	2911.0	1799469.0	73.0
20.0	18.0	909.0	374.0	134.0	0.2	0.2	564903.0	546743.0	2.6	4.2	4.2	0.0	0.8	6.8	6.8	24.8	46.8	201.0	93.0	6.0	0.0
11.0	10.0	3175.0	159.0	127.0	1.8	2.8	15819.0	25258.0	0.0	0.0	0.0	0.0	0.0	8.8	9.0	80.6	157.8	2.3	687.0	990960.0	91.0
3.0	0.0	4900.0	325.0	223.0	2.99	2.99	233922.0	33408.0	0.0	0.0	0.0	0.0	0.0	3.39	3.99	146.31	252.49	3.0	1445.0	1047328.0	82.0
26.0	1.0	3209.0	248.0	180.0	7.6	9.4	111866.0	148898.0	0.0	0.0	0.0	0.0	0.2	0.6	0.6	291.0	502.6	4.4	1559.0	1638931.0	80.0
1.0	0.0	1642.0	189.0	132.0	1.6	1.2	24684.0	27671.0	3.6	3.6	10.8	30.2	0.2	2.2	2.2	62.4	142.4	1.4	146.0	1099021.0	90.0
3.0	1.0	368.0	80.0	41.0	0.4	3.4	149950.0	134453.0	0.0	0.0	0.0	0.0	0.0	1.6	3.2	27.6	44.6	3.2	2130.0	1733178.0	95.0
49.0	67.0	268.0	35.0	37.0	0.2	0.2	2253.0	18811.0	1.0	1.0	1.0	0.0	0.2	0.0	0.0	16.43	18.44	1.2	279.0	1759367.0	97.0
2.0	0.0	467.0	70.0	37.0	2.0	2.0	222944.0	39615.0	6.4	6.4	6.4	0.0	0.2	2.6	2.6	193.6	157.2	1.8	191.0	1801205.0	85.0
40.0	10.0	3755.0	465.0	241.0	1.8	2.4	588852.0	546019.0	8.4	10.4	10.2	0.0	9.2	1.6	2.4	88.0	145.2	1.2	178.0	1036090.0	84.0
12.0	8.0	2666.0	536.0	239.0	0.6	0.6	696898.0	693997.0	0.0	0.0	0.0	0.0	0.0	4.6	5.4	227.0	111.0	572.0	89.0	11.0	0.0
8.0	2.0	2259.0	139.0	92.0	1.2	6.41	178051.0	27909.0	3.21	17.84	49.3	99.4	2.2	22.04	30.46	130.86	259.52	2.0	270.0	1130600.0	84.0
189.0	205.0	3091.0	345.0	158.0	1.2	5.39	1158330.0	49191.0	19.16	51.9	127.54	244.51	12.77	26.55	49.3	69.66	201.2	1.8	134.0	1091347.0	77.0
2.0	1.0	3839.0	197.0	106.0	0.2	0.2	158527.0	158520.0	0.4	0.4	0.2	0.0	0.2	3.2	3.6	15.6	36.0	3.8	330.0	1338384.0	91.0
2.0	1.0	208.0	17.0	17.0	0.2	0.2	7212.0	8911.0	0.0	0.0	0.0	0.0	0.0	0.2	0.2	15.57	16.97	1.0	7244.0	1861541.0	98.0
9.0	4.0	1926.0	146.0	182.0	0.6	0.8	78004.0	123542.0	0.0	0.0	0.0	0.0	0.0	2.2	2.2	61.8	72.4	1.7	858.0	1046085.0	88.0
2.0	1.0	310.0	52.0	22.0	0.2	0.2	261896.0	6656.0	0.0	0.0	0.0	0.0	0.0	0.4	0.6	20.44	19.44	1.0	7380.0	1868882.0	98.0
14.0	3.0	1522.0	144.0	117.0	2.2	4.19	196094.0	70633.0	1.2	1.2	1.2	0.0	21.96	5.39	10.38	204.79	260.88	2.2	335.0	1063077.0	88.0
19.0	24.0	205.0	13.0	29.0	0.2	0.2	7545.0	27060.0	0.0	0.0	0.0	0.0	0.0	0.0	0.0	16.4	17.2	1.0	6297.0	1857310.0	98.0
17.0	22.0	612.0	73.0	56.0	2.2	2.2	166890.0	35369.0	6.59	6.59	8.78	9.58	0.0	2.4	2.59	191.22	220.36	1.8	311.0	1803770.0	83.0
4.0	0.0	898.0	94.0	63.0	1.0	1.2	51077.0	35165.0	2.0	3.41	3.21	0.0	1.0	1.0	2.0	94.59	126.65	1.0	464.0	1014270.0	93.0
7.0	4.0	4425.0	306.0	241.0	2.81	5.01	154513.0	63102.0	9.02	24.65	48.9	96.59	2.0	14.03	22.65	136.87	303.21	2.0	168.0	995703.0	78.0
7.0	2.0	3364.0	281.0	173.0	2.0	2.2	126358.0	32396.0	0.8	0.8	0.8	0.0	6.8	14.0	17.6	144.4	281.8	1.2	334.0	1012155.0	83.0
5.0	2.0	4331.0	264.0	210.0	0.8	3.8	287845.0	120123.0	6.0	8.2	8.2	0.0	1.4	8.8	30.2	55.8	152.8	1.0	244.0	985754.0	80.0
42.0	59.0	415.0	65.0	60.0	0.4	0.4	13406.0	9725.0	1.6	2.0	1.8	0.0	2.6	0.8	0.8	41.0	41.8	2.8	281.0	1713627.0	97.0
0.0	0.0	2595.0	174.0	146.0	0.2	0.2	84039.0	82244.0	8.4	14.2	11.4	0.0	1.0	1.4	2.0	15.6	17.4	1.0	156.0	1751064.0	94.0
1.0	0.0	256.0	14.0	15.0	0.6	0.6	1230.0	10334.0	0.0	0.0	0.0	0.0	0.0	0.4	0.4	60.0	68.2	1.2	10916.0	1876062.0	98.0
5.0	0.0	3206.0	130.0	106.0	1.4	2.2	98359.0	45104.0	0.0	0.0	0.0	0.0	0.2	0.8	1.0	80.2	129.8	2.6	858.0	1523749.0	87.0
3.0	1.0	418.0	56.0	49.0	1.8	1.8	35096.0	26899.0	0.0	0.0	0.0	0.0	0.0	1.8	2.2	163.8	137.4	1.2	8600.0	1841038.0	92.0
5.0	4.0	1958.0	248.0	102.0	0.6	1.2	147350.0	68937.0	15.6	21.0	30.4	30.0	10.2	40.0	42.4	39.0	152.6	2.0	160.0	990064.0	87.0
2.0	1.0	310.0	25.0	17.0	1.4	1.4	45713.0	20147.0	0.0	0.0	0.0	0.0	0.0	1.6	2.61	116.43	110.62	1.2	8249.0	1873379.0	93.0
3.0	2.0	5105.0	283.0	182.0	0.2	0.2	9800.0	34917.0	0.0	0.0	0.0	0.0	0.0	0.2	0.2	20.6	20.4	1.0	608.0	1076626.0	88.0
0.0	0.0	131.0	6.0	10.0	0.2	0.2	419.0	6684.0	0.0	0.0	0.0	0.0	0.0	0.2	0.2	15.57	16.77	1.0	1913.0	1781405.0	99.0
23.0	33.0	765.0	78.0	50.0	0.2	0.2	177869.0	46901.0	4.2	7.6	6.2	0.6	0.6	4.4	6.2	22.6	36.6	3.0	145.0	1037312.0	95.0
3.0	0.0	1944.0	196.0	103.0	0.4	0.4	369644.0	29704.0	0.0	0.0	0.0	0.0	0.2	17.6	25.0	37.2	140.6	1.0	517.0	975115.0	91.0
58.0	73.0	1214.0	327.0	105.0	0.8	2.6	332602.0	24428.0	0.0	0.0	0.0	0.0	0.6	41.0	53.4	59.8	198.6	1.0	692.0	986238.0	91.0
13.0	12.0	3185.0	232.0	124.0	0.2	0.2	186795.0	178492.0	0.0	0.0	0.0	0.0	0.0	0.2	0.2	15.4	27.6	3.6	3702.0	1346824.0	94.0
17.0	6.0	2263.0	223.0	144.0	0.6	0.6	21673.0	83921.0	1.0	1.8	1.8	0.0	0.8	14.6	22.4	56.6	121.6	1.0	391.0	1094760.0	87.0
26.0	18.0	10331.0	4449.0	4590.0	1.2	1.6	36289.0	36990.0	9.8	15.6	34.6	72.4	1.2	1.4	1.6	76.4	207.6	3.4	168.0	974222.0	75.0
16.0	10.0	1961.0	285.0	232.0	4.99	2.79	269925.0	39790.0	0.0	0.0	0.0	0.0	0.0	4.59	8.58	260.28	441.92	1.5	887.0	1006247.0	83.0
0.0	0.0	109.0	10.0	13.0	0.0	0.0	278.0	7934.0	0.0	0.0	0.0	0.0	0.0	0.0	0.0	0.0	0.2	1.0	8493.0	1866040.0	99.0
18.0	16.0	1370.0	157.0	98.0	1.4	1.8	539887.0	63362.0	0.0	0.0	0.0	0.0	7.4	9.0	14.8	85.2	134.4	2.0	465.0	974966.0	90.0
26.0	20.0	1865.0	122.0	81.0	0.8	0.8	146350.0	43436.0	0.0	0.0	0.0	0.0	0.0	0.2	0.2	83.8	111.4	2.4	2249.0	1551853.0	93.0
70.0	1.0	3227.0	235.0	91.0	0.4	0.8	938351.0	72918.0	5.2	7.8	18.2	36.4	0.0	1.4	1.6	24.0	55.4	5.2	163.0	1110411.0	87.0
41.0	64.0	3201.0	214.0	140.0	0.6	0.6	44587.0	48536.0	0.0	0.0	0.0	0.0	0.0	16.2	16.2	111.6	101.8	2.0	2445.0	1406579.0	91.0
9.0	8.0	1765.0	78.0	64.0	0.8	1.4	16460.0	28646.0	0.0	0.0	0.0	0.0	0.0	11.22	22.24	125.25	195.59	1.8	1008.0	1053841.0	87.0
1.0	1.0	488.0	33.0	42.0	0.2	0.2	9922.0	141695.0	0.0	0.0	0.0	0.0	0.0	0.2	0.2	14.77	13.97	1.2	5652.0	1836271.0	97.0
1.0	0.0	2085.0	245.0	145.0	0.4	0.6	38666.0	48507.0	0.8	0.8	0.8	0.0	0.8	3.4	3.8	34.0	62.0	2.0	202.0	1126938.0	90.0
60.0	84.0	2475.0	210.0	73.0	1.8	2.0	400236.0	26803.0	0.0	0.0	0.0	0.0	0.0	33.47	91.78	105.01	157.92	1.0	583.0	1070709.0	87.0
0.0	0.0	458.0	63.0	15.0	0.4	0.4	107375.0	3819.0	0.0	0.0	0.0	0.0	0.0	7.78	15.57	33.73	74.25	1.6	7307.0	1861728.0	96.0
1.0	0.0	490.0	53.0	48.0	1.2	0.6	36794.0	7750.0	0.0	0.0	0.0	0.0	0.0	0.0	0.0	74.4	94.8	2.6	965.0	1761134.0	91.0
1.0	0.0	2797.0	183.0	141.0	0.2	0.2	129142.0	119557.0	1.8	1.8	1.8	0.0	1.6	29.6	35.2	22.4	96.0	4.0	397.0	1118680.0	87.0
5.0	0.0	1538.0	293.0	123.0	1.2	2.0	375998.0	36154.0	0.0	0.0	0.0	0.0	1.0	1.4	1.4	131.54	356.29	1.0	620.0	1029116.0	87.0
68.0	67.0	2285.0	296.0	164.0	3.4	4.4	105612.0	68966.0	0.0	0.0	0.0	0.0	0.0	5.2	5.6	243.2	459.4	2.6	1122.0	1540368.0	79.0
7.0	2.0	1628.0	212.0	170.0	3.99	1.2	122017.0	15907.0	0.0	0.0	0.0	0.0	0.0	0.0	0.0	198.0	281.64	1.8	8532.0	1862631.0	90.0
38.0	25.0	2538.0	305.0	314.0	1.2	2.6	724260.0	778799.0	23.6	98.4	257.8	584.8	0.4	64.2	122.6	93.8	180.2	1.0	129.0	1021626.0	70.0
43.0	59.0	1132.0	132.0	95.0	0.4	0.4	69187.0	22703.0	1.4	1.6	1.6	0.0	0.6	3.41	5.21	32.67	82.97	3.0	207.0	978217.0	93.0
1.0	0.0	287.0	29.0	39.0	0.2	0.2	25343.0	35325.0	0.0	0.0	0.0	0.0	0.0	0.2	0.2	15.57	17.76	1.4	1863.0	1763816.0	90.0
34.0	6.0	6266.0	751.0	536.0	9.38	5.99	734546.0	57497.0	2.4	3.19	3.19	0.0	0.6	39.92	44.11	502.2	930.94	2.6	414.0	1078189.0	57.0
2.0	1.0	3456.0	199.0	143.0	0.2	0.2	13373.0	19947.0	1.6	2.4	2.4	0.4	0.8	5.2	5.2	20.8	40.8	4.0	459.0	1316662.0	91.0
42.0	40.0	1177.0	139.0	139.0	0.8	0.8	35931.0	40257.0	0.6	0.6	0.6	0.0	3.2	0.8	0.8	56.4	66.4	1.7	244.0	1089917.0	93.0
2.0	1.0	347.0	83.0	45.0	0.2	0.2	299809.0	255418.0	0.0	0.0	0.0	0.0	0.6	2.4	4.8	13.0	16.8	2.0	4146.0	1824344.0	92.0
18.0	2.0	3726.0	444.0	224.0	5.0	3.2	202871.0	62296.0	2.4	4.2	11.0	13.4	1.8	16.8	30.8	184.8	342.8	1.5	161.0	1075733.0	80.0
4.0	2.0	648.0	65.0	81.0	0.6	0.6	5570.0	22076.0	0.4	0.4	0.4	0.0	0.0	0.4	0.4	49.1	62.08	1.0	349.0	1088770.0	96.0
0.0	0.0	3867.0	146.0	104.0	0.2	0.2	83311.0	21524.0	0.0	0.0	0.0	0.0	0.0	4.6	9.2	15.4	18.4	4.2	667.0	1638752.0	92.0
63.0	32.0	2379.0	315.0	216.0	7.2	17.6	889404.0	112252.0	4.0	14.2	14.0	0.0	1.4	6.2	6.4	290.6	540.8	2.0	297.0	1097571.0	74.0
170.0	188.0	1557.0	80.0	99.0	0.2	0.2	24826.0	41252.0	3.0	5.4	5.2	0.0	0.6	2.8	4.2	20.8	26.4	2.0	374.0	1116261.0	93.0
54.0	66.0	4976.0	378.0	282.0	6.79	18.56	248262.0	196824.0	0.8	0.8	0.8	0.0	1.6	9.18	10.38	245.91	449.9	1.0	520.0	1090140.0	67.0
69.0	53.0	5445.0	553.0	280.0	4.0	7.0	543318.0	461196.0	0.0	0.0	0.0	0.0	0.0	22.8	34.2	252.8	436.2	1250.0	71.0	29.0	0.0
57.0	73.0	1120.0	138.0	106.0	0.2	0.2	15091.0	23190.0	0.0	0.0	0.0	0.0	0.0	1.8	2.0	25.15	18.16	1.0	1168.0	1081843.0	94.0
1.0	1.0	232.0	19.0	44.0	0.2	0.2	12476.0	6506.0	0.0	0.0	0.0	0.0	0.0	1.0	1.8	15.6	16.8	1.0	7281.0	1875328.0	98.0
5.0	2.0	4541.0	346.0	212.0	1.0	2.6	97261.0	56502.0	0.0	0.0	0.0	0.0	0.2	3.6	3.8	79.6	114.8	3.2	718.0	1517275.0	87.0
20.0	13.0	3304.0	369.0	137.0	3.81	5.41	751052.0	214921.0	8.42	23.25	55.71	78.96	10.22	29.46	31.46	209.02	563.13	2.0	194.0	1008276.0	79.0
0.0	0.0	133.0	8.0	9.0	0.2	0.2	977.0	6114.0	0.0	0.0	0.0	0.0	0.0	0.0	0.0	15.57	16.77	1.0	11958.0	1884974.0	98.0
15.0	1.0	1441.0	149.0	159.0	0.8	0.8	53265.0	118104.0	2.4	4.79	11.98	41.72	1.2	26.35	27.35	61.08	132.14	3.0	326.0	1060929.0	91.0
2.0	1.0	1973.0	114.0	72.0	0.4	0.6	32204.0	22609.0	0.0	0.0	0.0	0.0	0.0	4.4	4.8	15.0	52.4	2.2	2934.0	1051275.0	92.0
0.0	0.0	876.0	81.0	61.0	0.2	0.2	2073.0	23892.0	0.0	0.0	0.0	0.0	0.0	0.4	0.4	15.77	35.33	2.3	445.0	990339.0	96.0
1.0	1.0	214.0	16.0	20.0	0.2	0.2	7013.0	6313.0	0.0	0.0	0.0	0.0	0.0	0.0	0.0	15.6	16.8	1.0	7246.0	1863656.0	98.0
0.0	0.0	1297.0	103.0	45.0	0.2	0.2	346042.0	11105.0	0.0	0.0	0.0	0.0	0.0	0.0	0.0	15.6	17.4	4.0	1286.0	1712987.0	95.0
19.0	24.0	3265.0	112.0	102.0	0.2	0.2	5403.0	28241.0	0.0	0.0	0.0	0.0	0.0	0.0	0.0	15.4	17.0	1.4	484.0	1739008.0	92.0
23.0	20.0	2088.0	469.0	166.0	0.2	0.2	761340.0	748362.0	0.0	0.0	0.0	0.0	0.2	7.6	7.6	26.2	51.8	735.0	94.0	6.0	0.0
3.0	1.0	1896.0	168.0	155.0	0.4	0.4	18991.0	105189.0	0.0	0.0	0.0	0.0	0.0	1.6	2.4	29.8	41.0	2.0	1476.0	1087976.0	90.0
30.0	40.0	2497.0	85.0	155.0	0.4	1.8	6519.0	21026.0	0.0	0.0	0.0	0.0	0.0	0.6	0.6	20.8	30.2	3.2	1319.0	1724685.0	91.0
39.0	57.0	936.0	51.0	50.0	0.4	0.4	3353.0	23502.0	2.6	2.6	2.6	0.0	0.4	1.0	1.0	31.6	65.6	1.7	182.0	989358.0	96.0
5.0	1.0	1645.0	56.0	38.0	3.2	10.2	135660.0	7797.0	0.0	0.0	0.0	0.0	0.0	0.2	0.2	94.6	172.8	1.6	4545.0	1828509.0	93.0
0.0	0.0	1333.0	131.0	63.0	0.4	0.4	360558.0	21855.0	0.0	0.0	0.0	0.0	0.0	0.6	0.6	32.34	111.38	2.0	1862.0	1039313.0	91.0
8.0	0.0	2659.0	373.0	331.0	6.19	1.6	208922.0	20252.0	2.0	2.4	2.4	0.0	0.4	0.0	0.0	302.0	437.92	2.0	175.0	1740453.0	83.0
3.0	1.0	1414.0	129.0	96.0	0.8	1.0	29398.0	32450.0	0.0	0.0	0.0	0.0	0.0	0.8	6.0	76.4	90.4	1.5	1925.0	1098349.0	92.0
12.0	10.0	1152.0	107.0	71.0	0.2	0.2	213053.0	103408.0	0.0	0.0	0.0	0.0	0.2	1.6	2.2	19.8	69.8	3.2	660.0	1516470.0	92.0
0.0	0.0	253.0	44.0	35.0	0.2	0.2	873.0	8478.0	0.0	0.0	0.0	0.0	0.0	0.2	0.4	15.4	18.2	1.0	1372.0	1746256.0	98.0
13.0	1.0	4124.0	286.0	122.0	11.02	33.67	186591.0	25774.0	3.41	3.81	3.81	0.0	5.21	2.61	3.41	365.53	695.79	1.7	221.0	1080034.0	60.0
88.0	59.0	1377.0	95.0	97.0	0.4	0.4	8007.0	24951.0	0.0	0.0	0.0	0.0	0.0	2.4	5.0	49.0	47.0	2.0	981.0	1086547.0	93.0
8.0	8.0	396.0	71.0	55.0	0.4	0.2	173114.0	8007.0	1.0	1.0	1.0	0.0	2.8	0.0	0.0	24.2	31.6	2.0	187.0	1715517.0	97.0
1.0	1.0	1533.0	39.0	37.0	0.2	0.2	12691.0	25273.0	0.0	0.0	0.0	0.0	0.0	0.0	0.0	15.6	16.8	1.2	8243.0	1863248.0	98.0
4.0	1.0	3725.0	177.0	180.0	3.19	3.19	36525.0	117889.0	0.0	0.0	0.0	0.0	0.0	2.0	2.2	109.38	238.52	1.0	925.0	992080.0	85.0
70.0	78.0	3840.0	447.0	172.0	8.2	12.0	376602.0	61600.0	0.0	0.0	0.0	0.0	0.2	2.4	3.0	529.4	712.2	1.8	936.0	1021230.0	68.0
1.0	0.0	158.0	16.0	22.0	0.2	0.2	23640.0	27403.0	0.0	0.0	0.0	0.0	0.0	0.2	0.2	15.6	16.8	2.2	3684.0	1822544.0	98.0
20.0	8.0	2277.0	314.0	133.0	2.6	3.6	118925.0	40369.0	0.0	0.0	0.0	0.0	0.0	0.2	0.2	173.2	292.0	2.8	952.0	1533365.0	86.0
8.0	1.0	2237.0	173.0	123.0	7.8	4.4	130884.0	17590.0	0.0	0.0	0.0	0.0	0.0	7.8	8.0	338.8	625.2	1.0	665.0	1032821.0	81.0
4.0	2.0	3652.0	267.0	322.0	2.4	0.8	98603.0	523740.0	0.0	0.0	0.0	0.0	0.0	1.2	1.8	128.14	196.61	3.2	422.0	1015224.0	82.0
4.0	1.0	987.0	45.0	42.0	0.8	0.4	12821.0	27199.0	0.0	0.0	0.0	0.0	0.4	2.2	2.2	64.27	120.56	3.6	1077.0	1014427.0	94.0
15.0	4.0	1902.0	109.0	100.0	0.8	0.8	89409.0	107126.0	0.2	0.2	0.2	0.0	0.2	0.4	0.4	94.2	87.4	2.6	448.0	1519893.0	80.0
3.0	3.0	1293.0	94.0	103.0	0.2	0.2	80560.0	26332.0	0.0	0.0	0.0	0.0	0.0	0.8	1.2	16.4	32.2	1.7	697.0	1047581.0	95.0
0.0	0.0	2435.0	112.0	95.0	0.2	0.2	10684.0	40132.0	0.0	0.0	0.0	0.0	0.0	3.6	3.6	15.8	43.4	1.5	749.0	1116725.0	92.0
3.0	1.0	531.0	50.0	42.0	2.0	2.0	65466.0	75511.0	0.0	0.0	0.0	0.0	0.0	1.6	2.2	185.4	157.4	1.4	6257.0	1853168.0	89.0
7.0	1.0	1089.0	75.0	84.0	1.4	2.6	127719.0	78911.0	0.0	0.0	0.0	0.0	0.0	1.8	2.6	119.8	103.8	2.2	2031.0	1528709.0	93.0
1.0	0.0	401.0	36.0	25.0	0.2	0.2	25843.0	8743.0	0.4	0.8	0.8	0.0	0.0	0.2	0.2	22.95	19.96	2.2	1119.0	1707957.0	97.0
1.0	0.0	2155.0	93.0	83.0	0.8	3.2	191310.0	39240.0	1.6	2.0	2.0	0.0	0.6	2.2	2.4	46.2	62.4	2.6	239.0	1752434.0	94.0
2.0	1.0	2128.0	197.0	133.0	0.6	1.99	43234.0	59314.0	0.0	0.0	0.0	0.0	0.0	7.57	8.37	202.39	106.18	1.5	735.0	991469.0	91.0
3.0	0.0	3548.0	171.0	145.0	2.0	3.8	59768.0	39613.0	4.0	6.8	6.8	0.0	4.8	0.8	0.8	141.8	176.0	4.6	606.0	1014917.0	86.0
7.0	3.0	2453.0	347.0	484.0	2.0	1.4	144649.0	114582.0	0.0	0.0	0.0	0.0	0.4	0.8	1.2	141.8	178.6	1.3	1024.0	1015162.0	87.0
1.0	1.0	224.0	27.0	22.0	0.2	0.2	93905.0	10793.0	0.0	0.0	0.0	0.0	0.0	0.2	0.2	15.63	16.83	2.2	7426.0	1869323.0	97.0
10.0	0.0	1113.0	83.0	124.0	1.2	3.2	129474.0	140520.0	2.6	8.8	30.4	71.8	1.6	8.0	16.8	107.8	139.6	2.2	122.0	1533229.0	91.0
58.0	69.0	2937.0	141.0	128.0	9.18	25.55	68989.0	32723.0	0.8	0.8	7.78	18.56	0.0	3.59	3.79	332.14	578.64	1.0	150.0	1079478.0	69.0
3.0	1.0	2838.0	212.0	153.0	0.8	1.0	38724.0	46621.0	0.0	0.0	0.0	0.0	0.0	0.0	0.0	80.2	98.2	2.5	1197.0	1058146.0	91.0
2.0	0.0	657.0	40.0	37.0	0.2	0.2	2515.0	9962.0	0.0	0.0	0.0	0.0	0.0	11.8	11.8	16.4	56.2	2.0	6061.0	1693763.0	97.0
42.0	54.0	3844.0	490.0	336.0	4.98	2.79	380591.0	28167.0	0.4	0.4	15.34	59.96	4.98	6.97	10.16	304.58	518.92	2.2	151.0	998441.0	78.0
23.0	34.0	839.0	76.0	71.0	0.2	0.2	22834.0	54700.0	1.6	1.8	5.4	13.4	0.8	1.0	1.2	12.8	21.6	2.0	129.0	1089048.0	95.0
17.0	13.0	4745.0	253.0	149.0	3.59	8.58	594275.0	66775.0	7.98	26.55	82.24	170.26	0.4	56.89	108.38	235.53	239.32	1.0	141.0	1009704.0	74.0
0.0	0.0	507.0	20.0	24.0	0.2	0.2	789.0	6978.0	0.0	0.0	0.0	0.0	0.0	0.0	0.0	15.6	16.8	1.0	7014.0	1861808.0	98.0
15.0	21.0	186.0	11.0	23.0	0.2	0.2	2058.0	12778.0	0.0	0.0	0.0	0.0	0.0	0.0	0.0	15.4	17.2	1.0	7138.0	1873512.0	96.0
6.0	5.0	1109.0	77.0	121.0	0.4	0.2	38758.0	90756.0	7.0	8.8	8.8	0.0	2.8	1.4	1.4	22.4	59.6	2.5	327.0	1059706.0	95.0
2.0	1.0	237.0	24.0	18.0	0.4	0.4	28137.0	10858.0	0.0	0.0	0.0	0.0	0.0	0.2	0.2	37.4	39.8	1.0	7053.0	1852656.0	97.0
10.0	5.0	1449.0	237.0	110.0	1.8	1.4	27394.0	21164.0	0.0	0.0	0.0	0.0	0.2	19.0	21.0	90.6	186.2	1.2	1149.0	970851.0	90.0
14.0	12.0	903.0	105.0	92.0	0.6	0.8	44847.0	29587.0	1.8	1.8	1.8	0.0	0.4	2.8	2.8	52.4	76.8	1.2	230.0	1016176.0	95.0
42.0	53.0	764.0	64.0	50.0	1.4	1.6	44710.0	27568.0	2.0	3.2	3.0	0.0	0.6	1.2	1.4	71.2	106.4	2.2	635.0	1036734.0	91.0
31.0	12.0	4606.0	421.0	274.0	4.79	5.19	693526.0	116904.0	0.0	0.0	0.0	0.0	0.0	5.59	7.39	347.7	470.66	7.0	2628.0	1334692.0	78.0
14.0	19.0	320.0	49.0	37.0	0.4	0.2	258302.0	32701.0	0.0	0.0	0.0	0.0	0.0	0.0	0.0	25.0	27.4	1.4	7444.0	1875896.0	96.0
19.0	6.0	3963.0	628.0	485.0	7.2	2.8	941296.0	728515.0	17.0	21.2	21.2	0.0	13.2	12.2	23.4	315.8	497.8	254.0	74.0	26.0	0.0
2.0	0.0	1997.0	75.0	60.0	0.2	0.2	15216.0	20451.0	0.0	0.0	0.0	0.0	0.0	2.6	3.8	20.8	35.8	4.4	694.0	1642832.0	96.0
5.0	4.0	837.0	63.0	51.0	0.6	0.8	6255.0	23670.0	0.0	0.0	0.0	0.0	0.0	0.6	0.6	50.2	72.6	2.4	3052.0	1013758.0	96.0
0.0	0.0	2310.0	163.0	61.0	0.2	0.2	8993.0	50725.0	0.0	0.0	0.0	0.0	0.0	0.0	0.0	15.4	16.8	2.0	1378.0	1753942.0	91.0
3.0	1.0	883.0	197.0	163.0	1.2	1.4	307742.0	153302.0	0.0	0.0	0.0	0.0	0.0	0.0	0.0	75.2	129.2	2.2	6010.0	1837382.0	90.0
0.0	0.0	227.0	22.0	38.0	0.4	0.2	84629.0	24638.0	0.0	0.0	0.0	0.0	0.0	0.0	0.0	32.6	44.2	1.2	6815.0	1876861.0	97.0
64.0	78.0	1355.0	110.0	98.0	0.2	0.2	277664.0	225439.0	0.0	0.0	0.0	0.0	0.0	6.0	11.6	29.8	69.2	6.4	1512.0	1549362.0	93.0
19.0	4.0	3273.0	318.0	255.0	3.0	1.2	164691.0	56358.0	0.0	0.0	0.0	0.0	0.2	2.4	2.4	156.0	255.2	434.0	86.0	12.0	0.0
2.0	1.0	1583.0	176.0	75.0	0.8	2.0	252010.0	144391.0	0.0	0.0	0.0	0.0	0.0	0.4	0.4	59.2	74.8	4.2	3260.0	1605616.0	94.0
84.0	109.0	4458.0	398.0	247.0	1.0	0.4	554419.0	149277.0	5.4	14.8	19.6	15.2	1.4	61.0	66.0	60.0	262.2	6.0	279.0	1297440.0	71.0
8.0	6.0	1440.0	172.0	118.0	1.0	2.4	353123.0	93783.0	0.6	0.6	16.97	53.29	7.78	4.19	5.39	54.89	133.33	2.2	141.0	1000632.0	90.0
5.0	1.0	1526.0	181.0	162.0	3.99	1.2	100316.0	14250.0	0.0	0.0	0.0	0.0	0.0	0.0	0.0	179.64	265.27	1.2	7310.0	1869344.0	90.0
36.0	48.0	4637.0	858.0	472.0	1.6	3.2	226690.0	79258.0	0.0	0.0	0.0	0.0	0.8	24.2	36.8	120.4	262.6	4.4	1105.0	1542547.0	76.0
46.0	0.0	3871.0	726.0	696.0	1.8	0.8	132101.0	114754.0	6.81	13.83	23.45	27.86	0.6	7.62	10.02	107.21	189.98	3.2	185.0	1046607.0	78.0
7.0	3.0	3528.0	270.0	180.0	0.4	2.8	28796.0	14453.0	0.2	0.2	0.2	0.0	0.6	6.0	7.2	40.0	76.8	5.8	756.0	1299115.0	89.0
3.0	2.0	3764.0	192.0	172.0	1.0	2.59	9224.0	37656.0	12.77	16.17	15.77	0.0	10.98	0.2	0.2	122.95	131.54	2.4	358.0	1382413.0	88.0
0.0	0.0	2487.0	99.0	141.0	0.2	0.2	63574.0	13382.0	0.0	0.0	0.0	0.0	0.0	7.4	14.6	15.6	17.0	2.8	3959.0	1716152.0	94.0
2.0	1.0	189.0	15.0	30.0	0.2	0.2	8656.0	15489.0	0.0	0.0	0.0	0.0	0.0	0.0	0.0	15.6	16.8	1.0	7202.0	1874064.0	97.0
5.0	2.0	2319.0	192.0	140.0	0.4	0.4	207127.0	69932.0	7.0	37.6	143.8	241.0	0.4	45.6	90.4	40.0	159.6	1.0	126.0	1074045.0	85.0
3.0	2.0	325.0	28.0	34.0	0.2	0.2	93859.0	27823.0	0.0	0.0	0.0	0.0	0.0	0.0	0.0	15.6	16.8	1.0	7728.0	1871744.0	96.0
7.0	0.0	1147.0	132.0	97.0	1.4	1.6	39079.0	19112.0	2.0	4.99	9.58	15.17	0.2	3.79	3.79	76.05	138.92	1.7	165.0	1087467.0	93.0
4.0	1.0	2931.0	123.0	77.0	1.4	5.4	189194.0	2538.0	0.0	0.0	0.0	0.0	0.0	5.0	6.6	141.6	267.4	3.2	582.0	1411947.0	90.0
8.0	2.0	2835.0	254.0	245.0	1.8	1.4	176000.0	153151.0	0.0	0.0	0.0	0.0	0.0	0.0	0.0	117.0	177.0	2.6	1534.0	1639528.0	89.0
20.0	13.0	3062.0	299.0	134.0	6.8	21.0	177292.0	30180.0	6.6	13.8	36.6	78.4	0.2	22.4	39.8	232.4	417.8	1.5	119.0	1114483.0	70.0
2.0	0.0	1056.0	73.0	89.0	0.8	2.4	57689.0	41735.0	2.0	3.8	3.6	0.0	1.2	17.4	18.0	72.2	138.4	1.3	317.0	1059472.0	93.0
13.0	7.0	1042.0	112.0	76.0	1.0	1.6	39083.0	32135.0	2.0	6.4	47.4	97.8	0.6	4.0	4.6	50.0	312.6	1.0	371.0	966165.0	91.0
6.0	2.0	2239.0	84.0	106.0	0.8	0.8	28054.0	60978.0	0.0	0.0	0.0	0.0	0.0	4.2	5.8	47.4	73.2	3.6	490.0	1504586.0	84.0
5.0	0.0	5369.0	247.0	227.0	3.01	2.81	149397.0	215582.0	5.41	12.63	25.45	41.08	2.2	13.43	15.03	146.29	299.8	3.2	181.0	993226.0	79.0
4.0	2.0	219.0	21.0	27.0	0.2	0.2	43529.0	29703.0	0.0	0.0	0.0	0.0	0.0	0.4	0.8	19.0	22.4	1.0	5332.0	1860462.0	96.0
22.0	32.0	243.0	28.0	24.0	0.2	0.2	673.0	4066.0	0.4	0.4	0.4	0.0	0.0	0.0	0.0	15.6	16.8	2.0	148.0	1716640.0	98.0
20.0	13.0	5194.0	508.0	390.0	7.4	5.4	521179.0	342017.0	0.0	0.0	0.0	0.0	0.0	4.0	7.2	389.2	556.6	1.3	1142.0	1014674.0	69.0
11.0	3.0	3062.0	260.0	303.0	0.4	0.2	157549.0	461744.0	0.0	0.0	0.0	0.0	0.0	2.4	2.6	18.2	53.4	2.2	506.0	1385634.0	87.0
17.0	13.0	3587.0	342.0	223.0	2.81	4.01	509515.0	315743.0	14.43	26.25	33.67	29.26	8.62	5.61	13.03	162.32	277.76	2.0	189.0	1040996.0	80.0
0.0	0.0	2253.0	188.0	136.0	0.2	0.2	67816.0	70543.0	7.2	9.2	8.8	0.0	1.8	0.6	1.0	15.6	18.2	2.2	170.0	1765675.0	86.0
12.0	4.0	3870.0	162.0	96.0	2.0	6.6	415969.0	37617.0	7.2	25.2	58.2	105.2	3.0	44.2	68.8	139.4	246.6	5.8	162.0	1290510.0	66.0
83.0	100.0	4659.0	260.0	242.0	3.4	7.0	87695.0	133647.0	1.2	1.8	1.6	0.0	0.8	24.0	24.4	139.8	303.4	3.8	1069.0	1639603.0	78.0
499.0	161.0	1939.0	101.0	151.0	8.6	9.2	8949.0	139059.0	0.4	4.8	0.6	0.0	0.8	8.2	10.8	273.8	480.6	2.4	1519.0	1715733.0	77.0
11.0	3.0	3619.0	306.0	254.0	2.99	3.59	124782.0	53702.0	4.99	9.78	21.96	24.75	1.8	4.59	5.19	162.87	261.68	1.0	172.0	1087230.0	84.0
2.0	0.0	469.0	62.0	33.0	1.6	1.6	60798.0	11526.0	0.0	0.0	0.0	0.0	0.4	0.6	0.6	101.6	143.2	1.2	1113.0	1763752.0	92.0
6.0	1.0	4146.0	248.0	164.0	6.8	7.2	452773.0	119655.0	0.0	0.0	0.0	0.0	2.0	11.6	18.0	289.6	570.6	1.4	787.0	996381.0	74.0
0.0	0.0	2247.0	212.0	63.0	0.8	0.8	445362.0	22351.0	0.0	0.0	0.0	0.0	0.0	3.8	4.0	77.6	164.8	1.0	994.0	1022558.0	92.0
3.0	2.0	1740.0	206.0	162.0	0.2	0.2	141298.0	107080.0	9.02	20.64	42.89	61.72	1.2	4.81	6.01	22.85	124.45	135.0	84.0	16.0	0.0
25.0	1.0	5077.0	284.0	227.0	5.8	16.4	157608.0	68914.0	4.2	5.6	4.6	0.0	0.6	20.6	24.4	197.6	380.4	4.0	273.0	1102235.0	74.0
0.0	0.0	1743.0	123.0	72.0	0.2	0.2	132643.0	50785.0	0.0	0.0	0.0	0.0	0.0	10.2	20.4	15.6	21.0	2.0	599.0	1768939.0	88.0
11.0	10.0	1429.0	104.0	77.0	0.8	2.4	29048.0	26115.0	0.0	0.0	0.0	0.0	0.0	19.0	19.0	74.4	119.4	1.0	1036.0	1086347.0	91.0
60.0	5.0	3777.0	198.0	102.0	12.4	33.6	117384.0	28568.0	0.0	0.0	0.0	0.0	0.0	12.6	17.8	467.2	848.2	1.6	1086.0	1107486.0	58.0
64.0	86.0	2489.0	218.0	160.0	1.2	2.8	265618.0	190198.0	3.0	24.8	44.0	116.2	1.4	6.4	8.4	92.4	269.6	4.8	330.0	1330898.0	85.0
1.0	0.0	1139.0	85.0	43.0	0.2	0.2	25711.0	5372.0	0.0	0.0	0.0	0.0	0.0	2.0	2.0	15.6	16.8	1.8	492.0	1742376.0	92.0
4.0	0.0	1176.0	67.0	57.0	0.8	3.4	14861.0	28364.0	0.0	0.0	0.0	0.0	0.0	0.0	0.0	68.0	86.2	2.0	474.0	1536344.0	95.0
4.0	0.0	2220.0	97.0	105.0	2.2	3.8	123115.0	115700.0	0.0	0.0	0.0	0.0	0.0	0.0	0.0	147.4	197.4	2.4	809.0	1539522.0	90.0
0.0	0.0	411.0	61.0	30.0	0.4	0.2	101420.0	12926.0	0.0	0.0	0.0	0.0	0.0	0.2	0.2	32.6	44.2	1.2	7219.0	1874861.0	98.0
5.0	3.0	1038.0	77.0	38.0	1.0	1.2	308260.0	13559.0	7.4	13.0	24.4	37.2	6.4	3.0	4.2	54.4	155.0	1.7	145.0	1010936.0	94.0
4.0	0.0	4521.0	312.0	264.0	0.6	2.2	42268.0	336855.0	6.39	8.98	8.98	0.0	0.6	11.38	13.17	39.72	102.99	1.0	205.0	996974.0	84.0
3.0	3.0	1920.0	208.0	147.0	1.2	2.6	340730.0	105979.0	0.0	0.0	0.0	0.0	0.0	8.8	12.4	218.8	354.0	2.0	662.0	989347.0	84.0
5.0	1.0	2210.0	146.0	128.0	0.8	0.8	131443.0	216349.0	0.0	0.0	0.0	0.0	0.0	6.8	6.8	43.4	121.0	2.2	652.0	1525027.0	91.0
51.0	43.0	2855.0	338.0	262.0	7.2	5.2	224173.0	133492.0	6.8	16.0	25.8	43.0	7.6	4.6	7.4	401.6	658.6	1.5	231.0	960576.0	77.0
23.0	19.0	3755.0	298.0	174.0	3.01	4.61	138010.0	62887.0	0.0	0.0	0.0	0.0	0.0	7.62	9.22	186.57	531.46	1.8	734.0	1022807.0	79.0
15.0	22.0	160.0	16.0	13.0	0.2	0.2	6989.0	11016.0	0.0	0.0	0.0	0.0	0.0	0.0	0.0	15.6	16.8	1.4	8506.0	1866392.0	98.0
3.0	2.0	3170.0	262.0	116.0	0.8	1.2	277748.0	32232.0	7.6	9.8	9.8	0.0	10.8	4.4	5.6	97.2	122.4	4.4	172.0	1441368.0	85.0
8.0	0.0	2722.0	267.0	221.0	1.2	2.8	674717.0	254025.0	0.6	10.8	32.0	79.0	3.6	54.2	83.6	144.6	235.2	2.0	395.0	1048712.0	78.0
0.0	0.0	1179.0	83.0	171.0	0.2	0.2	38433.0	24002.0	0.8	1.0	0.8	0.0	0.0	1.2	1.2	15.2	25.8	3.2	180.0	1710194.0	97.0
4.0	1.0	3028.0	204.0	158.0	1.6	0.6	303218.0	17160.0	5.2	5.4	5.4	0.0	2.6	0.0	0.0	82.8	126.0	2.8	161.0	1709837.0	92.0
219.0	209.0	5898.0	436.0	237.0	2.2	7.4	509331.0	282566.0	8.8	34.2	64.6	83.8	3.0	25.2	62.8	175.2	210.8	4.8	141.0	1336872.0	68.0
20.0	4.0	2581.0	322.0	165.0	0.4	0.4	32867.0	12276.0	0.0	0.0	0.0	0.0	0.0	19.0	22.8	26.6	97.0	3.4	3887.0	1414698.0	90.0
0.0	0.0	339.0	49.0	10.0	0.2	0.2	15123.0	3804.0	0.0	0.0	0.0	0.0	0.0	0.0	0.0	13.0	17.0	1.0	7110.0	1873408.0	99.0
2.0	1.0	1120.0	60.0	59.0	1.6	2.8	9287.0	15261.0	0.4	0.4	0.4	0.0	0.6	0.4	0.6	90.0	158.2	1.0	179.0	1024437.0	92.0
8.0	4.0	3313.0	332.0	135.0	0.6	0.6	1195810.0	56297.0	16.8	19.6	19.6	0.0	17.2	15.8	17.2	46.2	100.6	3.4	168.0	1092554.0	86.0
4.0	1.0	2605.0	176.0	103.0	0.4	0.4	175026.0	45282.0	0.0	0.0	0.0	0.0	0.0	2.6	4.2	34.8	43.8	3.0	427.0	1629016.0	92.0
1.0	0.0	3989.0	188.0	139.0	0.4	0.4	157284.0	29787.0	0.0	0.0	0.0	0.0	0.0	4.2	4.2	37.4	52.2	2.0	468.0	1060715.0	90.0
3.0	1.0	1635.0	150.0	147.0	1.8	1.6	178375.0	71109.0	2.2	3.2	2.6	0.0	2.0	3.8	5.2	106.6	229.2	2.0	340.0	1110091.0	85.0
8.0	1.0	3276.0	193.0	145.0	1.8	3.2	41480.0	102652.0	0.0	0.0	0.0	0.0	0.0	15.4	20.6	131.4	198.4	1.0	1182.0	1111248.0	85.0
53.0	61.0	4087.0	256.0	176.0	7.8	22.0	119035.0	43429.0	2.0	2.2	2.2	0.0	5.6	2.8	3.2	301.2	568.8	1.8	334.0	1086571.0	68.0
[truncated: 6,192 more rows]
