# Supplementary material for: A regularized stochastic configuration network based on weighted mean of vectors for regression
Source: PeerJ Comput Sci. 2023 May 30;9:e1382. doi: 10.7717/peerj-cs.1382 (PMC10280388; doi:10.7717/peerj-cs.1382)
Supplement: Supplemental Information 7 [file peerj-cs-09-1382-s007.csv]

72	77	76	122	111	0	0	0	0	62	1	1	0	0	0	0	0	0	0	0	0	19	20	0	5	0	0
106	93	76	71	94	0	0	2	36	18	55	6	0	0	0	0	0	0	0	0	0	0	0	0	0	0	0
17	77	107	95	94	0	3	1	0	0	0	0	0	0	0	0	0	0	16	24	0	0	0	0	0	0	10
174	121	76	71	95	0	0	32	47	14	67	58	0	0	0	0	0	0	0	0	0	0	0	0	1	0	0
199	82	76	71	94	28	18	0	63	74	20	0	0	0	0	0	0	0	0	0	0	0	0	0	0	0	0
42	101	76	72	97	0	0	0	0	0	11	45	0	0	0	0	0	0	0	0	0	0	0	0	2	1	0
71	77	77	78	100	0	0	12	50	0	0	0	0	0	0	0	0	0	0	1	0	0	2	5	0	0	80
73	77	77	74	94	25	37	0	1	0	0	0	0	0	0	0	0	0	0	0	2	0	0	0	0	0	100
61	98	76	71	94	0	0	0	16	4	17	36	0	0	0	0	0	0	0	0	0	0	0	0	0	0	30
117	92	76	71	94	62	0	0	0	2	62	0	0	0	0	0	0	0	0	0	0	0	0	0	0	0	0
118	94	78	72	94	0	37	25	0	6	53	9	0	0	0	0	0	0	0	2	0	0	0	0	0	0	0
52	123	77	72	96	0	16	8	0	0	0	25	20	19	1	0	0	0	0	0	0	0	0	2	0	0	0
102	77	76	71	94	2	5	41	37	9	0	0	0	0	0	0	0	0	0	0	0	0	0	0	0	0	0
72	94	127	71	94	50	12	0	0	0	0	0	0	0	0	12	45	0	0	0	0	0	0	0	0	0	0
84	125	76	71	94	0	0	41	7	0	0	32	45	0	0	0	0	0	0	0	0	0	0	0	0	0	0
112	95	78	73	94	0	0	71	8	0	16	29	0	0	0	0	0	0	0	2	0	0	0	0	0	0	0
102	77	77	71	94	0	0	41	32	21	0	0	0	0	0	1	0	0	0	0	0	0	0	0	0	0	0
133	77	76	71	94	0	3	0	89	36	0	0	0	0	0	0	0	0	0	0	0	0	0	0	0	0	0
122	77	76	71	94	27	39	50	0	0	0	0	0	0	0	0	0	0	0	0	0	0	0	0	0	0	0
71	99	102	71	94	0	19	44	0	0	0	0	0	0	5	38	0	0	0	0	0	0	0	0	0	0	0
110	100	76	71	94	0	0	28	20	19	27	34	0	0	0	0	0	0	0	0	0	0	0	0	0	0	0
72	132	80	71	94	19	44	0	0	0	0	0	0	48	12	0	0	0	0	0	0	0	0	0	0	0	0
118	114	76	71	94	1	7	2	31	31	4	75	0	0	0	0	0	0	0	0	0	0	0	0	0	0	0
13	97	183	147	97	0	0	0	0	0	0	0	0	0	0	41	2	39	31	0	0	39	6	0	0	0	0
70	83	78	75	94	2	1	0	0	40	25	0	0	0	0	0	0	0	0	1	4	0	0	0	0	0	100
13	100	101	110	115	0	0	0	0	0	0	0	0	0	8	35	0	0	0	0	0	0	31	7	0	0	0
130	97	76	71	94	0	14	78	0	0	24	29	0	0	0	0	0	0	0	0	0	0	0	0	0	0	0
83	77	76	71	94	0	59	13	2	0	1	1	0	0	0	0	0	0	0	0	0	0	0	0	0	0	50
49	127	76	71	94	0	0	0	0	0	21	24	40	5	0	0	0	0	0	0	0	0	0	0	0	0	0
35	100	150	88	94	0	0	0	2	1	0	38	7	0	0	0	0	24	47	0	0	0	0	0	0	0	0
115	77	76	73	95	0	50	45	14	0	0	0	0	0	0	0	0	0	0	0	0	0	1	1	0	0	0
77	80	80	71	94	2	1	27	38	0	0	0	0	0	0	6	0	0	0	0	0	0	0	0	0	0	100
108	109	78	126	94	0	3	8	1	15	83	25	0	0	0	0	0	0	0	0	5	34	0	0	0	0	0
67	77	76	71	94	0	24	31	0	1	1	0	0	0	0	0	0	0	0	0	0	0	0	0	0	0	100
92	77	76	71	94	1	0	25	50	8	0	0	0	0	0	0	0	0	0	0	0	0	0	0	0	0	40
76	81	76	71	94	0	1	18	7	28	18	0	0	0	0	0	0	0	0	0	0	0	0	0	0	0	100
104	106	76	71	94	16	63	1	2	0	0	14	30	0	0	0	0	0	0	0	0	0	0	0	0	0	0
130	77	76	71	97	9	37	0	0	79	0	0	0	0	0	0	0	0	0	0	0	0	0	0	1	1	0
20	87	136	71	94	0	0	4	3	1	0	0	0	1	1	0	37	20	0	0	0	0	0	0	0	0	0
67	115	76	71	94	42	5	1	2	2	0	0	22	22	0	0	0	0	0	0	0	0	0	0	0	0	50
116	91	76	71	95	14	32	0	0	20	58	0	0	0	0	0	0	0	0	0	0	0	0	0	0	1	0
20	105	104	71	94	0	1	3	3	0	0	0	0	0	13	37	0	0	0	0	0	0	0	0	0	0	0
93	79	76	71	95	0	0	39	39	0	9	0	0	0	0	0	0	0	0	0	0	0	0	0	0	1	20
74	139	90	72	97	34	32	0	0	0	0	0	0	31	44	0	0	0	0	0	0	0	0	0	2	0	0
94	111	93	74	94	5	42	0	0	24	21	0	0	0	33	10	0	0	0	0	0	1	1	0	0	0	30
50	93	76	71	94	0	0	8	2	0	25	20	0	0	0	0	0	0	0	0	0	0	0	0	0	0	80
102	77	76	71	94	18	30	0	18	28	0	0	0	0	0	0	0	0	0	0	0	0	0	0	0	0	0
78	116	76	71	94	0	0	0	0	3	53	54	0	0	0	0	0	0	0	0	0	0	0	0	0	0	0
56	77	78	72	94	23	23	0	0	0	0	0	0	0	0	0	0	0	2	0	0	0	0	0	0	0	100
58	94	76	71	94	0	0	0	0	34	12	0	19	1	0	0	0	0	0	0	0	0	0	0	0	0	80
114	111	87	71	94	0	0	32	45	31	0	0	0	10	34	0	0	0	0	0	0	0	0	0	0	0	0
74	77	76	74	94	0	0	21	44	0	0	0	0	0	0	0	0	0	0	0	0	1	2	0	0	0	100
13	91	142	108	94	0	0	0	0	0	0	0	0	0	2	5	46	0	0	20	20	0	0	0	0	0	0
15	77	84	129	97	0	0	0	1	1	0	0	0	0	0	0	0	0	0	3	17	25	0	0	2	0	0
15	142	88	89	141	0	0	2	0	0	0	0	0	40	37	0	0	0	0	0	0	0	0	12	24	0	0
66	87	76	71	94	0	46	0	0	0	0	21	0	0	0	0	0	0	0	0	0	0	0	0	0	0	100
76	77	76	71	94	1	2	0	6	57	1	0	0	0	0	0	0	0	0	0	0	0	0	0	0	0	100
73	101	99	71	94	0	0	51	13	0	0	0	0	0	14	29	0	0	0	0	0	0	0	0	0	0	0
13	107	92	90	151	0	0	0	0	0	0	0	0	0	38	6	0	0	0	0	0	0	0	8	34	0	0
56	119	90	71	94	0	1	2	0	0	17	62	0	0	0	15	4	0	0	0	0	0	0	0	0	0	0
87	107	76	71	94	0	28	18	2	1	0	59	2	0	0	0	0	0	0	0	0	0	0	0	0	0	10
54	144	76	71	94	0	2	5	0	0	0	58	30	17	0	0	0	0	0	0	0	0	0	0	0	0	0
89	102	76	71	94	0	0	37	9	0	18	43	0	0	0	0	0	0	0	0	0	0	0	0	0	0	30
106	85	76	71	94	0	0	0	12	62	33	0	0	0	0	0	0	0	0	0	0	0	0	0	0	0	0
58	122	92	71	94	0	0	0	46	2	0	0	0	9	49	0	0	0	0	0	0	0	0	0	0	0	0
87	106	93	81	96	0	0	0	24	55	0	0	0	0	33	11	0	0	0	0	0	3	4	0	0	0	50
18	78	146	71	94	0	0	3	3	0	0	0	0	0	0	0	4	52	0	0	0	0	0	0	0	0	0
117	80	82	73	94	23	60	25	0	1	2	0	0	0	0	5	1	0	0	2	0	0	0	0	0	0	0
120	77	76	71	94	0	54	14	37	9	0	0	0	0	0	0	0	0	0	0	0	0	0	0	0	0	0
86	95	76	71	94	0	3	2	0	18	73	0	0	0	0	0	0	0	0	0	0	0	0	0	0	0	60
56	123	90	71	94	0	0	9	37	0	0	0	0	14	45	0	0	0	0	0	0	0	0	0	0	0	0
88	78	77	73	95	0	0	16	63	0	1	2	0	0	0	0	0	0	0	0	1	0	0	1	0	0	60
55	126	99	71	94	0	0	0	0	0	54	7	0	0	30	20	0	0	0	0	0	0	0	0	0	0	0
66	125	80	71	94	3	0	0	0	30	32	0	0	32	12	0	0	0	0	0	0	0	0	0	0	0	0
79	77	76	71	94	17	54	0	0	0	0	0	0	0	0	0	0	0	0	0	0	0	0	0	0	0	70
76	78	76	71	94	0	0	1	50	12	4	1	0	0	0	0	0	0	0	0	0	0	0	0	0	0	100
75	106	76	71	94	0	0	1	5	0	61	30	0	0	0	0	0	0	0	0	0	0	0	0	0	0	0
100	77	76	71	94	0	1	0	51	41	0	0	0	0	0	0	0	0	0	0	0	0	0	0	0	0	0
189	77	76	72	94	0	128	59	0	0	0	0	0	0	0	0	0	0	0	0	0	0	0	1	0	0	0
25	92	76	71	94	1	3	2	1	1	0	0	19	1	0	0	0	0	0	0	0	0	0	0	0	0	100
67	86	76	71	94	0	0	2	2	26	38	0	0	0	0	0	0	0	0	0	0	0	0	0	0	0	100
54	119	139	105	94	0	0	0	0	36	10	0	0	32	12	0	0	0	48	22	0	0	0	0	0	0	0
61	77	76	71	94	0	0	6	45	0	0	0	0	0	0	0	0	0	0	0	0	0	0	0	0	0	100
115	128	104	71	94	19	44	0	28	18	0	0	0	0	62	13	0	0	0	0	0	0	0	0	0	0	0
71	87	116	71	94	0	0	0	0	62	0	0	0	0	0	1	42	0	0	0	0	0	0	0	0	0	0
62	132	76	71	94	0	0	1	2	0	38	16	51	0	0	0	0	0	0	0	0	0	0	0	0	0	0
44	93	76	112	114	0	1	4	0	0	23	22	0	0	0	0	0	0	0	0	0	0	35	3	0	0	0
151	77	76	71	94	10	71	0	25	40	0	0	0	0	0	0	0	0	0	0	0	0	0	0	0	0	0
89	78	103	141	94	0	1	79	0	0	1	0	0	1	1	0	0	0	0	15	53	0	0	0	0	0	0
142	93	76	71	94	0	0	23	69	0	58	4	0	0	0	0	0	0	0	0	0	0	0	0	0	0	0
134	77	76	80	114	0	91	23	14	0	0	0	0	0	0	0	0	0	0	0	0	0	0	8	8	0	0
78	77	76	71	94	0	2	32	18	16	0	0	0	0	0	0	0	0	0	0	0	0	0	0	0	0	100
130	81	76	71	94	28	18	0	0	64	20	0	0	0	0	0	0	0	0	0	0	0	0	0	0	0	0
53	97	81	71	94	0	5	2	4	1	28	17	0	0	3	5	0	0	0	0	0	0	0	0	0	0	60
47	92	76	72	94	0	0	4	1	0	30	15	0	0	0	0	0	0	0	0	0	0	1	0	0	0	90
118	80	76	71	94	0	29	79	1	0	1	1	2	1	0	0	0	0	0	0	0	0	0	0	0	0	0
102	77	76	71	94	0	32	14	20	29	0	0	0	0	0	0	0	0	0	0	0	0	0	0	0	0	0
95	104	76	71	94	0	0	0	28	27	10	51	0	0	0	0	0	0	0	0	0	0	0	0	0	0	0
68	87	76	71	94	0	0	4	1	21	43	0	0	0	0	0	0	0	0	0	0	0	0	0	0	0	100
56	77	77	77	94	0	0	0	46	0	0	0	0	0	0	0	0	0	0	0	0	4	0	0	0	0	100
99	77	76	71	94	0	0	23	28	41	0	0	0	0	0	0	0	0	0	0	0	0	0	0	0	0	0
120	91	76	71	94	0	3	56	6	4	60	0	0	0	0	0	0	0	0	0	0	0	0	0	0	0	0
115	108	76	71	94	0	0	1	0	64	23	52	0	0	0	0	0	0	0	0	0	0	0	0	0	0	0
59	77	76	79	94	28	19	3	0	0	0	0	0	0	0	0	0	0	0	0	0	5	1	0	0	0	100
74	85	76	71	94	0	0	0	3	38	33	0	0	0	0	0	0	0	0	0	0	0	0	0	0	0	100
79	77	76	71	94	0	4	28	37	0	0	0	0	0	0	0	0	0	0	0	0	0	0	0	0	0	100
116	98	76	71	94	2	0	0	0	76	29	19	2	4	0	0	0	0	0	0	0	0	0	0	0	0	0
121	86	76	71	94	40	40	0	0	9	36	0	0	0	0	0	0	0	0	0	0	0	0	0	0	0	0
76	77	76	71	94	0	0	2	39	26	0	0	0	0	0	0	0	0	0	0	0	0	0	0	0	0	100
115	77	76	71	94	12	50	0	5	41	0	0	0	0	0	0	0	0	0	0	0	0	0	0	0	0	0
89	77	76	79	98	0	0	0	32	49	0	0	0	0	0	0	0	0	0	0	0	0	6	2	0	0	80
106	90	76	71	94	0	2	3	32	23	53	0	0	0	0	0	0	0	0	0	0	0	0	0	0	0	0
74	77	76	71	94	39	26	0	0	0	0	0	0	0	0	0	0	0	0	0	0	0	0	0	0	0	100
60	120	76	71	94	0	0	0	3	21	26	0	28	16	0	0	0	0	0	0	0	0	0	0	0	0	0
63	123	76	71	94	0	3	0	0	0	13	76	8	0	0	0	0	0	0	0	0	0	0	0	0	0	0
86	138	151	88	94	0	0	34	31	0	0	0	54	22	0	0	0	25	46	0	0	0	0	0	0	0	0
59	77	76	75	99	0	37	9	1	2	0	0	0	0	0	0	0	0	0	0	0	0	0	4	1	0	80
59	77	98	106	94	0	0	0	30	19	0	0	0	0	0	0	0	1	1	26	14	0	0	0	0	0	0
50	96	76	71	94	0	0	2	3	1	28	25	0	0	0	0	0	0	0	0	0	0	0	0	0	0	50
102	77	76	71	94	15	62	18	0	0	0	0	0	0	0	0	0	0	0	0	0	0	0	0	0	0	0
132	79	76	71	94	12	27	44	0	36	9	0	0	0	0	0	0	0	0	0	0	0	0	0	0	0	0
78	77	76	72	94	0	0	1	19	49	0	0	0	0	0	0	0	0	0	0	0	0	1	0	0	0	100
70	77	76	71	94	2	1	0	40	16	2	1	0	0	0	0	0	0	0	0	0	0	0	0	0	0	100
66	78	76	74	97	0	0	0	1	52	4	1	0	0	0	0	0	0	0	0	0	0	0	4	0	0	100
97	137	76	71	94	0	0	0	0	55	25	27	10	34	0	0	0	0	0	0	0	0	0	0	0	0	0
74	150	77	71	94	0	0	0	19	46	0	0	0	74	1	0	0	0	0	0	0	0	0	0	0	0	0
132	77	76	71	94	0	0	63	34	31	0	0	0	0	0	0	0	0	0	0	0	0	0	0	0	0	0
72	77	76	71	94	0	30	25	3	2	2	1	0	0	0	0	0	0	0	0	0	0	0	0	0	0	100
32	120	95	127	94	0	0	4	17	0	0	0	0	1	57	0	0	0	0	0	3	35	0	0	0	0	0
76	104	98	71	94	3	0	25	37	1	0	0	3	0	16	27	0	0	0	0	0	0	0	0	0	0	10
101	77	91	80	94	0	0	70	23	0	0	0	0	0	0	0	0	0	11	7	0	0	0	0	0	0	0
62	119	76	71	94	3	0	0	0	35	14	0	17	27	0	0	0	0	0	0	0	0	0	0	0	0	0
81	77	76	71	94	3	3	14	51	0	1	1	0	0	0	0	0	0	0	0	0	0	0	0	0	0	100
105	87	78	72	94	0	50	12	0	5	41	0	0	0	0	0	0	0	0	2	0	0	0	0	0	0	0
91	96	76	71	94	1	2	35	20	0	11	34	0	0	0	0	0	0	0	0	0	0	0	0	0	0	70
109	84	76	71	94	0	0	0	3	77	31	0	0	0	0	0	0	0	0	0	0	0	0	0	0	0	0
121	97	76	71	94	7	2	0	2	42	82	0	0	0	0	0	0	0	0	0	0	0	0	0	0	0	0
29	122	143	97	94	0	0	0	0	0	0	7	53	0	0	0	12	44	0	0	0	17	0	0	0	0	0
48	106	76	71	94	0	0	1	0	4	6	56	0	0	0	0	0	0	0	0	0	0	0	0	0	0	0
102	78	78	71	94	5	42	1	20	28	0	0	0	0	0	2	0	0	0	0	0	0	0	0	0	0	0
26	105	103	71	94	0	0	1	0	0	10	10	0	0	1	42	0	0	0	0	0	0	0	0	0	0	10
63	85	80	71	94	0	2	1	0	42	12	0	0	0	6	2	0	0	0	0	0	0	0	0	0	0	100
53	97	89	115	94	0	0	0	2	0	39	22	0	0	0	0	0	0	0	0	40	0	0	0	0	0	0
69	116	76	71	94	0	0	0	0	22	33	7	38	0	0	0	0	0	0	0	0	0	0	0	0	0	0
99	77	76	71	94	32	14	0	9	37	0	0	0	0	0	0	0	0	0	0	0	0	0	0	0	0	0
145	78	78	71	94	0	0	37	25	79	0	0	0	0	0	2	0	0	0	0	0	0	0	0	0	0	0
102	77	76	71	94	0	0	1	38	55	0	0	0	0	0	0	0	0	0	0	0	0	0	0	0	0	0
18	128	84	71	94	0	1	3	1	0	0	0	0	34	25	0	0	0	0	0	0	0	0	0	0	0	0
18	107	134	71	94	0	1	2	2	0	0	0	0	0	0	47	29	0	0	0	0	0	0	0	0	0	0
50	91	76	71	94	0	0	0	9	0	32	14	0	0	0	0	0	0	0	0	0	0	0	0	0	0	90
93	109	76	71	95	1	52	19	1	2	0	2	43	0	0	0	0	0	0	0	0	0	0	0	1	0	20
107	91	76	71	94	0	0	0	0	57	58	0	0	0	0	0	0	0	0	0	0	0	0	0	0	0	0
56	77	76	72	106	0	23	23	0	0	0	0	0	0	0	0	0	0	0	0	0	0	0	0	2	5	50
50	126	76	71	94	0	0	0	0	0	44	2	25	20	0	0	0	0	0	0	0	0	0	0	0	0	0
101	107	76	72	95	51	13	0	0	0	0	59	2	0	0	0	0	0	0	0	0	0	0	1	0	0	0
56	95	77	74	94	1	1	0	0	0	50	12	0	0	0	0	0	0	0	0	2	0	0	0	0	0	60
45	142	76	71	94	5	6	1	0	0	0	19	49	20	0	0	0	0	0	0	0	0	0	0	0	0	0
76	77	79	71	94	0	56	8	3	0	0	0	0	0	0	0	2	0	0	0	0	0	0	0	0	0	100
91	102	77	72	94	0	3	0	5	41	18	43	0	0	0	0	0	0	0	0	1	0	0	0	0	0	0
73	113	103	71	94	0	25	37	1	0	0	0	0	0	32	26	0	0	0	0	0	0	0	0	0	0	0
63	79	107	95	94	0	5	41	3	0	3	4	0	0	0	0	0	0	17	23	0	0	0	0	0	0	0
126	78	76	71	94	25	54	41	0	0	1	2	0	0	0	0	0	0	0	0	0	0	0	0	0	0	0
67	109	76	71	94	0	46	0	0	0	0	1	43	0	0	0	0	0	0	0	0	0	0	0	0	0	40
114	77	76	71	94	0	44	19	28	18	0	0	0	0	0	0	0	0	0	0	0	0	0	0	0	0	0
75	77	123	118	94	1	52	12	0	1	1	0	0	0	0	0	0	0	11	59	0	0	0	0	0	0	0
116	85	76	71	94	0	32	33	0	20	34	0	0	0	0	0	0	0	0	0	0	0	0	0	0	0	0
106	90	76	71	94	0	0	1	35	31	35	10	0	0	0	0	0	0	0	0	0	0	0	0	0	0	0
74	77	76	71	94	0	0	37	25	2	0	0	0	0	0	0	0	0	0	0	0	0	0	0	0	0	100
77	77	76	71	94	2	1	50	15	0	0	0	0	0	0	0	0	0	0	0	0	0	0	0	0	0	100
63	102	100	71	94	28	21	5	0	0	0	0	0	0	13	31	0	0	0	0	0	0	0	0	0	0	0
64	78	77	71	94	2	0	6	45	1	0	0	0	1	0	0	0	0	0	0	0	0	0	0	0	0	100
58	99	76	71	94	0	0	2	1	34	14	0	1	19	0	0	0	0	0	0	0	0	0	0	0	0	80
84	108	76	71	94	0	0	0	43	19	0	10	35	1	0	0	0	0	0	0	0	0	0	0	0	0	0
47	86	76	76	101	0	0	0	0	7	39	0	0	0	0	0	0	0	0	0	0	0	0	7	0	0	80
31	107	76	71	94	1	2	0	1	2	0	9	36	0	0	0	0	0	0	0	0	0	0	0	0	0	0
67	101	94	150	94	12	8	0	0	0	23	38	0	0	0	0	0	0	0	0	57	11	0	0	0	0	0
110	97	76	129	104	0	0	47	32	0	9	36	0	0	0	0	0	0	0	0	0	23	22	0	0	0	0
71	77	76	71	94	0	0	44	14	4	0	0	0	0	0	0	0	0	0	0	0	0	0	0	0	0	100
16	81	99	109	94	0	0	0	1	2	0	0	0	0	2	7	0	0	0	17	23	0	0	0	0	0	0
135	99	76	71	94	0	0	31	45	32	0	45	0	0	0	0	0	0	0	0	0	0	0	0	0	0	0
89	77	146	71	94	0	0	0	81	0	0	0	0	0	0	0	2	54	0	0	0	0	0	0	0	0	0
59	79	76	71	94	0	18	28	3	0	0	0	2	1	0	0	0	0	0	0	0	0	0	0	0	0	100
55	139	76	71	94	0	0	0	3	0	39	22	7	38	0	0	0	0	0	0	0	0	0	0	0	0	0
122	96	115	71	94	0	5	41	0	45	33	0	0	0	0	2	40	0	0	0	0	0	0	0	0	0	0
82	168	76	71	94	0	0	37	25	0	0	0	45	59	0	0	0	0	0	0	0	0	0	0	0	0	0
137	77	76	71	94	28	20	7	70	6	0	0	0	0	0	0	0	0	0	0	0	0	0	0	0	0	0
74	77	76	71	94	0	0	0	14	51	0	0	0	0	0	0	0	0	0	0	0	0	0	0	0	0	100
15	77	101	147	95	0	1	2	0	0	0	0	0	0	0	0	0	0	0	11	58	1	3	0	0	0	0
77	77	76	71	94	34	31	2	0	0	0	0	0	0	0	0	0	0	0	0	0	0	0	0	0	0	80
63	94	76	71	94	0	0	0	0	12	49	6	3	0	0	0	0	0	0	0	0	0	0	0	0	0	60
52	85	76	71	94	0	0	3	1	10	36	0	0	0	0	0	0	0	0	0	0	0	0	0	0	0	100
38	148	76	71	94	8	12	1	1	0	0	0	11	64	0	0	0	0	0	0	0	0	0	0	0	0	0
77	130	84	71	94	0	0	56	6	2	5	0	0	35	24	0	0	0	0	0	0	0	0	0	0	0	0
19	136	79	72	94	0	0	0	0	0	3	3	8	52	0	0	0	0	2	0	0	0	0	0	0	0	0
117	77	76	71	94	0	38	49	25	0	0	0	0	0	0	0	0	0	0	0	0	0	0	0	0	0	0
131	79	77	71	94	0	31	32	31	31	0	0	0	0	2	0	0	0	0	0	0	0	0	0	0	0	0
35	84	138	71	94	0	0	6	16	1	0	0	0	0	0	0	31	26	0	0	0	0	0	0	0	0	0
119	82	76	71	94	0	0	0	31	66	21	0	0	0	0	0	0	0	0	0	0	0	0	0	0	0	0
60	81	82	71	94	43	6	1	0	0	0	0	0	0	0	8	1	0	0	0	0	0	0	0	0	0	100
18	136	76	71	94	0	0	0	0	0	4	2	4	55	0	0	0	0	0	0	0	0	0	0	0	0	0
62	79	78	71	94	0	18	28	0	0	7	2	0	0	0	0	0	1	0	0	0	0	0	0	0	0	100
130	77	93	111	95	0	0	88	37	0	0	0	0	0	0	0	0	0	0	12	27	0	0	0	1	0	0
66	78	81	74	94	0	38	16	0	0	2	1	1	0	0	0	0	0	4	2	0	0	0	0	0	0	100
49	118	76	71	94	0	0	14	6	0	0	13	48	0	0	0	0	0	0	0	0	0	0	0	0	0	0
57	78	76	71	94	0	0	2	0	40	6	0	0	0	0	0	0	0	0	0	0	0	0	0	0	0	100
77	77	76	71	94	51	17	0	0	0	0	0	0	0	0	0	0	0	0	0	0	0	0	0	0	0	70
83	77	77	72	94	0	0	0	43	29	2	0	0	0	0	0	0	0	0	1	0	0	0	0	0	0	100
55	94	76	71	94	0	2	1	0	0	47	13	0	0	0	0	0	0	0	0	0	0	0	0	0	0	60
31	122	76	71	94	3	1	3	0	0	0	0	55	5	0	0	0	0	0	0	0	0	0	0	0	0	0
200	77	76	71	94	0	0	51	128	27	0	0	0	0	0	0	0	0	0	0	0	0	0	0	0	0	0
51	127	101	71	94	0	0	0	0	9	39	4	0	0	39	19	0	0	0	0	0	0	0	0	0	0	0
68	81	76	71	94	2	0	3	1	39	19	0	0	0	0	0	0	0	0	0	0	0	0	0	0	0	100
13	123	92	89	143	0	0	0	0	0	0	0	0	11	48	0	0	0	0	0	0	0	0	11	27	0	0
61	77	76	72	102	0	18	30	3	0	0	0	0	0	0	0	0	0	0	0	0	0	0	0	4	2	70
74	77	76	71	94	0	0	43	16	7	0	0	0	0	0	0	0	0	0	0	0	0	0	0	0	0	100
88	80	76	71	94	0	0	0	1	70	13	0	0	0	0	0	0	0	0	0	0	0	0	0	0	0	100
103	105	76	71	94	0	1	13	50	0	5	56	0	0	0	0	0	0	0	0	0	0	0	0	0	0	10
61	77	76	71	94	2	3	0	14	32	0	0	0	0	0	0	0	0	0	0	0	0	0	0	0	0	100
78	79	78	71	94	0	0	0	61	7	2	0	0	1	0	0	1	0	0	0	0	0	0	0	0	0	100
95	112	76	71	94	71	8	0	0	0	0	0	35	10	0	0	0	0	0	0	0	0	0	0	0	0	0
13	115	91	71	94	0	0	0	0	0	0	0	1	7	40	3	0	0	0	0	0	0	0	0	0	0	0
97	95	76	71	94	0	0	0	0	43	57	8	0	0	0	0	0	0	0	0	0	0	0	0	0	0	50
89	105	76	71	94	0	0	0	3	36	28	44	0	0	0	0	0	0	0	0	0	0	0	0	0	0	0
125	93	78	71	94	2	1	2	16	62	48	0	0	0	6	0	0	0	0	0	0	0	0	0	0	0	0
68	77	76	71	94	15	40	3	0	0	0	0	0	0	0	0	0	0	0	0	0	0	0	0	0	0	100
118	93	76	71	94	1	4	6	56	0	57	5	0	0	0	0	0	0	0	0	0	0	0	0	0	0	0
40	77	76	71	94	0	9	16	3	0	0	0	0	0	0	0	0	0	0	0	0	0	0	0	0	0	100
111	113	77	74	94	0	44	19	0	2	5	72	0	0	0	0	0	0	0	0	1	2	0	0	0	0	0
53	102	76	71	94	0	0	0	3	0	28	37	1	0	0	0	0	0	0	0	0	0	0	0	0	0	0
94	90	79	71	94	55	24	0	0	0	0	7	13	0	0	0	2	0	0	0	0	0	0	0	0	0	0
45	107	76	71	94	1	1	0	1	0	0	60	1	0	0	0	0	0	0	0	0	0	0	0	0	0	0
91	77	101	101	94	12	50	0	12	8	0	0	0	0	0	0	0	0	0	39	2	0	0	0	0	0	0
82	133	76	74	94	38	17	0	0	0	0	0	75	1	0	0	0	0	0	0	0	1	1	0	0	0	0
59	134	96	71	94	1	38	9	0	0	0	0	0	12	63	0	0	0	0	0	0	0	0	0	0	0	0
59	104	96	71	94	0	38	11	0	0	0	0	0	0	25	18	0	0	0	0	0	0	0	0	0	0	30
88	87	76	71	97	0	4	68	0	0	0	16	4	0	0	0	0	0	0	0	0	0	0	0	0	2	60
56	77	76	79	97	0	0	18	28	0	0	0	0	0	0	0	0	0	0	0	0	0	7	0	0	0	100
25	108	112	71	94	0	0	3	3	0	8	1	0	0	2	56	0	0	0	0	0	0	0	0	0	0	0
48	90	97	71	94	0	0	0	0	13	32	0	0	0	3	0	13	6	0	0	0	0	0	0	0	0	90
56	79	76	71	94	0	0	2	1	36	9	0	0	0	0	0	0	0	0	0	0	0	0	0	0	0	100
71	101	76	71	94	5	5	0	0	0	54	23	0	0	0	0	0	0	0	0	0	0	0	0	0	0	0
71	110	97	71	94	0	0	0	31	31	0	0	0	0	35	16	0	0	0	0	0	0	0	0	0	0	20
16	123	110	71	94	0	0	3	0	0	0	0	0	0	40	34	0	0	0	0	0	0	0	0	0	0	0
18	92	136	72	95	0	0	1	5	0	0	0	0	0	0	5	54	4	0	0	0	0	0	1	0	0	0
72	78	76	71	94	0	0	0	6	56	0	1	1	0	0	0	0	0	0	0	0	0	0	0	0	0	100
90	101	76	71	94	0	0	12	50	0	0	34	10	0	0	0	0	0	0	0	0	0	0	0	0	0	50
102	89	76	71	94	0	50	12	0	0	39	6	0	0	0	0	0	0	0	0	0	0	0	0	0	0	0
133	77	76	71	94	67	58	3	0	0	0	0	0	0	0	0	0	0	0	0	0	0	0	0	0	0	0
147	77	77	72	94	0	44	20	32	47	0	0	0	0	0	0	0	0	0	1	0	0	0	0	0	0	0
88	96	123	71	94	24	55	1	0	0	0	0	0	0	0	22	35	0	0	0	0	0	0	0	0	0	0
59	77	95	77	94	0	0	5	43	1	0	0	0	0	0	0	0	2	16	0	0	0	0	0	0	0	90
127	81	76	71	94	0	0	0	19	94	12	1	2	0	0	0	0	0	0	0	0	0	0	0	0	0	0
76	179	110	71	94	45	20	0	0	0	0	0	7	68	7	51	0	0	0	0	0	0	0	0	0	0	0
51	100	82	76	94	0	1	2	0	0	29	32	0	0	0	0	0	0	2	6	0	0	0	0	0	0	10
94	77	76	71	94	0	0	1	34	52	0	0	0	0	0	0	0	0	0	0	0	0	0	0	0	0	40
57	104	114	71	94	0	0	14	33	0	0	0	0	0	0	54	4	0	0	0	0	0	0	0	0	0	0
73	115	102	71	94	44	19	0	0	0	0	2	1	0	34	25	0	0	0	0	0	0	0	0	0	0	0
55	119	100	71	94	0	0	2	0	0	46	15	0	0	12	31	0	0	0	0	0	0	0	0	0	0	0
35	106	94	71	94	19	3	2	0	0	0	0	0	0	32	12	0	0	0	0	0	0	0	0	0	0	60
18	83	121	71	94	0	0	1	5	0	0	0	0	0	0	0	25	17	0	0	0	0	0	0	0	0	0
114	79	76	71	94	0	62	0	1	37	11	0	0	0	0	0	0	0	0	0	0	0	0	0	0	0	0
130	77	76	71	94	63	30	32	0	0	0	0	0	0	0	0	0	0	0	0	0	0	0	0	0	0	0
80	114	76	71	94	0	0	2	62	0	0	0	26	18	0	0	0	0	0	0	0	0	0	0	0	0	0
82	77	76	71	94	0	0	0	50	23	1	0	0	0	0	0	0	0	0	0	0	0	0	0	0	0	100
100	77	76	72	94	23	55	14	0	0	0	0	0	0	0	0	0	0	0	0	0	0	1	0	0	0	0
41	108	76	71	94	0	0	0	0	0	12	40	0	8	0	0	0	0	0	0	0	0	0	0	0	0	0
126	85	76	71	94	2	35	47	0	11	35	0	0	0	0	0	0	0	0	0	0	0	0	0	0	0	0
63	81	77	71	94	0	0	3	23	23	2	7	0	0	1	0	0	0	0	0	0	0	0	0	0	0	100
119	79	79	71	94	47	62	0	0	0	3	4	0	0	0	0	0	1	1	0	0	0	0	0	0	0	0
71	93	80	73	95	0	0	19	44	0	0	0	0	8	12	0	0	0	0	0	0	0	1	1	0	0	100
101	91	76	71	94	23	23	0	0	4	57	1	0	0	0	0	0	0	0	0	0	0	0	0	0	0	0
116	93	76	71	94	0	0	0	24	57	25	20	0	0	0	0	0	0	0	0	0	0	0	0	0	0	0
120	77	78	71	94	7	58	0	30	19	0	0	0	0	0	0	0	1	0	0	0	0	0	0	0	0	0
100	77	76	71	94	0	0	23	69	0	1	0	0	0	0	0	0	0	0	0	0	0	0	0	0	0	0
18	114	104	71	94	0	0	0	0	0	6	0	0	0	29	29	0	0	0	0	0	0	0	0	0	0	0
112	81	78	73	94	1	21	44	0	27	19	0	0	0	0	0	0	0	0	2	0	0	0	0	0	0	0
73	85	76	71	94	0	0	0	9	28	36	0	0	0	0	0	0	0	0	0	0	0	0	0	0	0	100
61	77	76	71	95	2	39	9	0	0	0	0	0	0	0	0	0	0	0	0	0	0	0	0	0	1	100
48	91	77	71	94	0	0	1	3	0	37	9	0	0	1	0	0	0	0	0	0	0	0	0	0	0	90
81	90	76	71	94	0	0	0	1	43	38	0	2	3	0	0	0	0	0	0	0	0	0	0	0	0	100
131	77	76	71	94	0	1	38	87	0	0	0	0	0	0	0	0	0	0	0	0	0	0	0	0	0	0
35	77	76	71	94	0	17	6	1	0	0	0	0	0	0	0	0	0	0	0	0	0	0	0	0	0	100
131	97	78	73	94	1	41	39	0	0	47	16	1	0	0	0	0	0	0	2	0	0	0	0	0	0	0
176	77	76	71	94	32	16	33	93	0	0	0	0	0	0	0	0	0	0	0	0	0	0	0	0	0	0
126	95	76	71	94	25	37	0	0	1	77	0	0	0	0	0	0	0	0	0	0	0	0	0	0	0	0
54	84	122	84	147	0	0	0	0	37	9	0	0	0	0	0	23	19	0	0	0	0	0	0	34	2	0
100	77	80	71	94	79	14	0	0	0	0	0	0	0	0	0	0	2	0	0	0	0	0	0	0	0	0
24	77	76	86	155	0	0	4	7	1	0	0	0	0	0	0	0	0	0	0	0	0	0	0	41	1	0
19	165	110	81	95	0	0	0	3	0	1	2	10	34	40	34	0	0	0	0	0	5	3	0	0	0	0
87	77	136	104	94	0	0	0	24	55	0	0	0	0	0	0	0	0	50	20	0	0	0	0	0	0	0
71	77	76	129	106	0	0	31	31	0	0	0	0	0	0	0	0	0	0	0	0	22	23	0	0	1	0
66	77	76	71	94	23	24	7	0	2	0	0	0	0	0	0	0	0	0	0	0	0	0	0	0	0	100
46	106	82	71	94	0	2	1	0	2	30	15	0	1	19	0	0	0	0	0	0	0	0	0	0	0	0
56	113	84	71	94	0	0	0	32	14	0	0	0	19	25	0	0	0	0	0	0	0	0	0	0	0	0
81	77	76	71	94	0	0	4	23	45	0	0	0	0	0	0	0	0	0	0	0	0	0	0	0	0	100
95	98	76	71	94	0	0	2	6	56	4	41	0	0	0	0	0	0	0	0	0	0	0	0	0	0	40
104	78	76	71	94	0	5	41	32	14	6	0	0	0	0	0	0	0	0	0	0	0	0	0	0	0	0
116	78	76	71	94	0	0	37	66	5	0	2	0	0	0	0	0	0	0	0	0	0	0	0	0	0	0
74	148	76	71	94	0	0	56	6	0	0	0	10	66	0	0	0	0	0	0	0	0	0	0	0	0	0
47	112	118	71	94	1	1	0	0	0	44	2	0	0	0	39	19	0	0	0	0	0	0	0	0	0	0
135	77	76	71	94	10	39	0	63	18	0	0	0	0	0	0	0	0	0	0	0	0	0	0	0	0	0
13	155	86	71	94	0	0	0	0	0	0	0	0	56	31	0	0	0	0	0	0	0	0	0	0	0	0
87	120	77	71	94	0	0	0	55	24	0	0	0	43	1	0	0	0	0	0	0	0	0	0	0	0	0
87	81	79	71	94	0	0	0	24	55	0	0	0	0	4	2	0	0	0	0	0	0	0	0	0	0	100
116	96	76	71	94	0	0	12	52	5	43	19	0	0	0	0	0	0	0	0	0	0	0	0	0	0	0
13	79	95	110	94	0	0	0	0	0	0	0	0	0	2	0	0	0	0	15	25	0	0	0	0	0	0
49	93	79	72	94	0	0	0	1	5	30	19	0	0	0	0	0	0	2	0	0	0	0	0	0	0	70
22	77	83	131	94	0	0	6	3	0	0	0	0	0	0	0	0	0	0	0	21	24	0	0	0	0	0
89	88	78	71	94	0	28	18	0	3	42	0	0	0	1	2	0	0	0	0	0	0	0	0	0	0	70
148	77	76	71	94	0	46	35	63	0	0	0	0	0	0	0	0	0	0	0	0	0	0	0	0	0	0
93	77	88	84	94	0	16	63	0	4	3	0	0	0	0	0	0	0	0	18	0	0	0	0	0	0	0
63	80	79	79	94	0	0	4	5	35	12	0	0	0	0	0	0	0	0	1	7	0	0	0	0	0	100
103	143	76	71	94	0	39	39	3	6	0	0	31	45	0	0	0	0	0	0	0	0	0	0	0	0	0
100	77	77	71	94	42	9	41	0	0	0	0	0	0	1	0	0	0	0	0	0	0	0	0	0	0	0
16	82	77	116	116	0	0	0	3	0	0	0	3	4	0	0	0	0	0	0	1	3	29	8	0	0	0
82	109	76	71	97	0	56	6	0	0	0	1	43	0	0	0	0	0	0	0	0	0	0	0	1	1	60
56	77	89	116	94	14	32	0	0	0	0	0	0	0	0	1	1	0	0	0	35	4	0	0	0	0	0
111	80	76	73	95	0	0	44	19	33	13	0	0	0	0	0	0	0	0	0	0	0	2	0	0	0	0
71	77	128	71	94	0	44	19	0	0	0	0	0	0	0	0	1	41	0	0	0	0	0	0	0	0	0
76	77	76	71	94	0	2	41	25	0	0	0	0	0	0	0	0	0	0	0	0	0	0	0	0	0	100
76	77	76	71	94	0	0	37	29	0	0	0	0	0	0	0	0	0	0	0	0	0	0	0	0	0	100
61	80	80	71	94	0	1	44	6	0	0	0	0	0	2	4	0	0	0	0	0	0	0	0	0	0	100
97	94	76	71	94	0	0	0	0	60	23	25	0	0	0	0	0	0	0	0	0	0	0	0	0	0	60
59	94	76	71	94	0	3	0	3	0	51	11	0	0	0	0	0	0	0	0	0	0	0	0	0	0	60
103	112	76	71	94	37	9	1	3	3	11	66	0	0	0	0	0	0	0	0	0	0	0	0	0	0	0
99	120	76	71	94	9	37	0	0	0	42	10	39	0	0	0	0	0	0	0	0	0	0	0	0	0	0
130	77	76	71	94	0	24	78	23	0	0	0	0	0	0	0	0	0	0	0	0	0	0	0	0	0	0
65	79	76	71	94	0	0	41	5	6	3	3	0	0	0	0	0	0	0	0	0	0	0	0	0	0	100
24	142	86	71	94	0	5	5	1	2	0	0	0	43	32	0	0	0	0	0	0	0	0	0	0	0	0
72	106	76	71	94	0	1	2	0	14	33	44	0	0	0	0	0	0	0	0	0	0	0	0	0	0	0
133	77	76	71	94	56	31	39	1	0	0	0	0	0	0	0	0	0	0	0	0	0	0	0	0	0	0
117	108	76	71	94	0	0	0	16	4	118	5	0	0	0	0	0	0	0	0	0	0	0	0	0	0	0
150	94	76	71	94	0	0	0	63	34	63	5	0	0	0	0	0	0	0	0	0	0	0	0	0	0	0
87	80	76	71	106	0	0	0	0	68	14	0	0	0	0	0	0	0	0	0	0	0	0	0	1	6	50
119	118	76	71	94	24	55	0	0	0	0	60	16	0	0	0	0	0	0	0	0	0	0	0	0	0	0
74	105	76	71	94	0	32	14	0	0	2	22	23	0	0	0	0	0	0	0	0	0	0	0	0	0	50
102	91	77	71	94	0	0	0	0	55	54	0	0	0	1	0	0	0	0	0	0	0	0	0	0	0	30
61	150	90	71	94	0	0	0	1	0	31	53	0	8	43	0	0	0	0	0	0	0	0	0	0	0	0
125	86	76	71	94	0	1	73	9	9	36	0	0	0	0	0	0	0	0	0	0	0	0	0	0	0	0
28	119	116	71	94	1	2	2	0	0	0	1	43	0	0	0	41	1	0	0	0	0	0	0	0	0	0
16	136	77	71	94	0	0	0	0	0	0	0	12	49	3	0	0	0	0	0	0	0	0	0	0	0	0
56	77	78	74	123	0	0	0	46	0	0	0	0	0	0	0	0	0	0	2	0	0	0	0	2	13	0
78	78	76	71	94	0	0	50	12	2	7	0	0	0	0	0	0	0	0	0	0	0	0	0	0	0	100
56	77	153	88	95	23	23	0	0	0	0	0	0	0	0	0	0	31	39	0	0	0	1	1	0	0	0
28	131	86	86	94	0	3	0	0	9	0	0	18	42	0	0	0	0	0	12	6	0	0	0	0	0	0
91	82	78	71	94	0	50	12	3	2	20	0	0	0	0	0	1	0	0	0	0	0	0	0	0	0	30
94	100	76	71	94	42	5	0	2	0	28	33	0	0	0	0	0	0	0	0	0	0	0	0	0	0	30
87	78	99	81	94	0	0	8	71	0	0	0	0	0	0	0	7	1	11	8	0	0	0	0	0	0	40
56	105	97	71	94	0	14	32	0	0	0	0	0	2	21	23	0	0	0	0	0	0	0	0	0	0	20
109	113	76	74	95	0	12	50	0	0	5	72	0	0	0	0	0	0	0	0	0	0	2	0	0	0	0
107	133	76	71	94	1	2	39	39	0	0	0	74	2	0	0	0	0	0	0	0	0	0	0	0	0	0
15	77	76	86	108	0	0	0	0	0	2	0	0	0	0	0	0	0	0	0	0	0	6	11	0	0	20
57	82	76	74	158	0	0	0	23	23	0	0	6	1	0	0	0	0	0	0	0	0	0	0	7	28	0
59	128	85	71	94	2	14	32	0	0	0	0	0	31	28	0	0	0	0	0	0	0	0	0	0	0	0
61	81	81	71	94	0	1	1	9	39	0	0	0	0	2	7	0	0	0	0	0	0	0	0	0	0	100
58	108	76	71	94	0	0	0	3	0	27	51	0	0	0	0	0	0	0	0	0	0	0	0	0	0	0
51	98	78	71	94	0	0	0	0	0	39	22	0	0	0	2	1	0	0	0	0	0	0	0	0	0	20
65	111	76	71	94	5	42	0	0	0	0	0	37	7	0	0	0	0	0	0	0	0	0	0	0	0	30
15	140	104	72	94	0	0	2	0	0	0	0	0	20	46	21	0	0	0	0	0	0	1	0	0	0	0
30	161	76	72	97	0	0	0	0	0	0	2	69	33	0	0	0	0	0	0	0	0	0	0	2	0	0
145	77	76	71	94	19	44	0	0	79	0	0	0	0	0	0	0	0	0	0	0	0	0	0	0	0	0
75	77	76	71	94	0	15	51	0	0	0	0	0	0	0	0	0	0	0	0	0	0	0	0	0	0	100
96	110	76	72	95	0	0	63	16	0	0	0	41	4	0	0	0	0	0	0	0	0	0	1	0	0	20
79	77	79	75	94	0	1	10	58	1	0	0	0	0	0	0	0	0	0	4	1	0	0	0	0	0	100
58	78	76	71	94	0	14	32	0	0	1	2	0	0	0	0	0	0	0	0	0	0	0	0	0	0	100
51	88	76	72	94	2	1	0	3	1	45	0	0	0	0	0	0	0	0	0	0	0	1	0	0	0	100
114	77	76	71	94	0	0	0	23	83	2	0	0	0	0	0	0	0	0	0	0	0	0	0	0	0	0
132	77	76	72	94	71	9	46	0	0	0	0	0	0	0	0	0	0	0	0	0	1	0	0	0	0	0
59	101	100	71	94	1	29	18	0	0	0	0	0	0	12	31	0	0	0	0	0	0	0	0	0	0	0
75	78	76	132	101	0	0	2	37	25	0	2	0	0	0	0	0	0	0	0	0	30	15	0	0	0	0
104	120	76	71	94	0	0	37	25	0	1	58	21	0	0	0	0	0	0	0	0	0	0	0	0	0	0
133	77	76	71	94	24	33	71	0	0	0	0	0	0	0	0	0	0	0	0	0	0	0	0	0	0	0
63	114	76	71	94	0	46	0	1	0	0	0	24	20	0	0	0	0	0	0	0	0	0	0	0	0	30
99	83	76	74	95	3	3	0	23	43	25	0	0	0	0	0	0	0	0	0	0	0	2	0	0	0	20
16	89	116	71	94	0	0	0	1	1	0	0	0	0	1	3	40	0	0	0	0	0	0	0	0	0	0
76	77	76	71	94	0	0	44	22	1	0	0	0	0	0	0	0	0	0	0	0	0	0	0	0	0	100
61	78	76	71	94	0	0	2	47	2	0	0	0	1	0	0	0	0	0	0	0	0	0	0	0	0	100
31	107	76	71	95	3	2	0	0	0	0	10	34	0	0	0	0	0	0	0	0	0	0	0	0	1	0
62	77	76	71	94	10	40	0	0	0	2	0	0	0	0	0	0	0	0	0	0	0	0	0	0	0	100
16	77	110	133	94	0	2	1	0	0	0	0	0	0	0	0	0	0	0	38	30	0	0	0	0	0	0
63	79	77	72	94	0	0	16	32	0	5	2	0	0	0	0	0	0	1	0	0	0	0	0	0	0	100
96	80	76	71	94	3	24	56	0	0	4	5	0	0	0	0	0	0	0	0	0	0	0	0	0	0	0
42	108	79	72	94	0	0	0	1	2	0	53	7	0	0	0	0	1	2	0	0	0	0	0	0	0	0
36	105	76	71	98	0	0	7	2	0	0	17	28	0	0	0	0	0	0	0	0	0	0	0	0	2	0
76	77	78	71	94	0	0	0	37	29	1	0	0	0	0	0	1	0	0	0	0	0	0	0	0	0	100
77	100	101	71	94	0	65	0	2	1	0	0	0	0	8	35	0	0	0	0	0	0	0	0	0	0	0
43	95	76	71	94	0	1	4	0	0	16	29	0	0	0	0	0	0	0	0	0	0	0	0	0	0	60
15	121	78	71	94	0	2	0	0	0	0	0	0	42	4	0	0	0	0	0	0	0	0	0	0	0	0
76	77	76	72	122	3	0	20	45	0	0	0	0	0	0	0	0	0	0	0	0	0	0	0	4	12	0
117	77	76	71	94	57	9	5	41	0	0	0	0	0	0	0	0	0	0	0	0	0	0	0	0	0	0
58	121	79	71	94	0	0	1	2	0	16	59	15	0	0	0	3	0	0	0	0	0	0	0	0	0	0
89	105	76	71	94	0	24	25	0	0	7	54	0	0	0	0	0	0	0	0	0	0	0	0	0	0	30
90	77	165	98	94	0	0	63	16	3	0	0	0	0	0	0	0	26	53	11	0	0	0	0	0	0	0
55	100	76	71	94	0	0	0	0	0	42	26	0	0	0	0	0	0	0	0	0	0	0	0	0	0	0
68	77	76	71	94	3	21	28	4	3	0	0	0	0	0	0	0	0	0	0	0	0	0	0	0	0	100
114	77	76	71	94	0	9	37	37	25	0	0	0	0	0	0	0	0	0	0	0	0	0	0	0	0	0
50	98	119	71	94	0	0	0	0	20	25	0	0	0	0	12	37	0	0	0	0	0	0	0	0	0	0
95	119	96	71	94	0	8	71	1	4	4	0	0	0	53	5	0	0	0	0	0	0	0	0	0	0	20
75	77	76	71	94	0	0	0	31	33	3	0	0	0	0	0	0	0	0	0	0	0	0	0	0	0	100
43	95	78	71	94	0	0	0	2	3	16	30	0	0	0	0	1	1	0	0	0	0	0	0	0	0	50
71	92	143	71	94	0	2	2	1	23	41	5	0	0	0	0	13	43	0	0	0	0	0	0	0	0	0
43	94	145	71	94	0	1	2	0	0	27	19	0	0	0	0	5	51	0	0	0	0	0	0	0	0	0
40	109	112	71	94	0	0	3	0	0	14	31	0	0	0	12	30	0	0	0	0	0	0	0	0	0	0
134	101	76	71	94	37	25	0	0	21	41	29	0	0	0	0	0	0	0	0	0	0	0	0	0	0	0
59	123	91	71	94	42	6	1	0	0	0	0	0	12	47	0	0	0	0	0	0	0	0	0	0	0	10
56	77	90	113	94	0	0	0	28	18	0	0	0	0	0	0	0	0	0	4	35	0	0	0	0	0	0
59	77	76	71	94	5	42	3	0	0	0	0	0	0	0	0	0	0	0	0	0	0	0	0	0	0	100
87	122	77	71	94	0	0	32	47	0	0	0	1	45	1	0	0	0	0	0	0	0	0	0	0	0	10
82	77	76	71	94	0	0	49	25	0	0	0	0	0	0	0	0	0	0	0	0	0	0	0	0	0	90
115	77	79	71	94	0	42	67	0	0	0	0	0	0	0	0	1	2	0	0	0	0	0	0	0	0	0
71	92	93	157	94	0	19	44	0	0	0	0	0	4	16	0	0	0	0	0	36	31	0	0	0	0	0
65	78	76	71	94	4	5	0	28	18	0	0	0	1	0	0	0	0	0	0	0	0	0	0	0	0	100
117	77	76	71	94	0	44	19	25	24	0	0	0	0	0	0	0	0	0	0	0	0	0	0	0	0	0
103	103	77	79	95	0	0	31	31	0	13	48	0	0	0	0	0	0	0	0	3	3	0	0	1	0	10
74	119	77	71	94	44	19	1	1	0	0	0	0	40	3	0	0	0	0	0	0	0	0	0	0	0	70
42	102	77	71	94	0	0	3	2	0	13	32	0	6	1	0	0	0	0	0	0	0	0	0	0	0	10
77	77	76	71	94	8	58	0	0	2	0	0	0	0	0	0	0	0	0	0	0	0	0	0	0	0	100
114	134	78	71	94	0	0	0	31	47	25	20	0	38	6	0	0	0	0	0	0	0	0	0	0	0	0
99	77	86	86	94	9	60	23	0	0	0	0	0	0	0	0	0	0	0	13	5	0	0	0	0	0	0
50	103	76	72	94	0	0	0	4	0	14	47	0	0	0	0	0	0	0	0	0	1	0	0	0	0	0
126	86	77	74	94	5	1	12	50	22	40	0	0	0	0	0	0	0	0	0	0	2	0	0	0	0	0
112	85	76	79	98	0	0	0	0	81	33	0	0	0	0	0	0	0	0	0	0	0	6	1	0	0	0
115	98	76	71	94	0	0	0	5	57	50	20	0	0	0	0	0	0	0	0	0	0	0	0	0	0	0
122	116	76	71	94	3	0	0	69	41	0	0	16	29	0	0	0	0	0	0	0	0	0	0	0	0	0
59	77	76	71	94	0	1	20	28	0	0	0	0	0	0	0	0	0	0	0	0	0	0	0	0	0	100
102	77	76	71	94	0	14	46	35	0	0	0	0	0	0	0	0	0	0	0	0	0	0	0	0	0	0
136	77	76	71	94	0	25	54	6	47	0	0	0	0	0	0	0	0	0	0	0	0	0	0	0	0	0
96	77	76	71	94	1	47	20	14	6	0	0	0	0	0	0	0	0	0	0	0	0	0	0	0	0	0
92	118	76	71	94	0	0	2	18	63	0	0	7	37	0	0	0	0	0	0	0	0	0	0	0	0	0
92	81	76	71	94	24	55	0	0	0	2	7	0	0	0	0	0	0	0	0	0	0	0	0	0	0	0
59	77	76	71	94	46	0	1	2	0	0	0	0	0	0	0	0	0	0	0	0	0	0	0	0	0	100
131	77	76	71	94	25	81	19	1	0	0	0	0	0	0	0	0	0	0	0	0	0	0	0	0	0	0
109	89	124	71	94	0	3	44	19	12	34	0	0	0	0	0	17	25	0	0	0	0	0	0	0	0	0
163	77	96	75	94	0	1	57	87	16	0	0	0	0	0	0	0	7	11	0	0	0	0	0	0	0	0
44	77	76	71	94	0	12	20	0	0	0	0	0	0	0	0	0	0	0	0	0	0	0	0	0	0	100
77	77	76	71	94	1	2	38	27	0	0	0	0	0	0	0	0	0	0	0	0	0	0	0	0	0	100
87	81	79	71	94	0	63	16	0	0	0	0	0	0	4	2	0	0	0	0	0	0	0	0	0	0	30
16	124	89	71	94	0	0	3	0	0	0	0	0	18	41	0	0	0	0	0	0	0	0	0	0	0	0
130	77	76	71	94	0	31	93	0	0	0	0	0	0	0	0	0	0	0	0	0	0	0	0	0	0	0
60	126	106	71	94	1	1	17	32	0	0	0	0	0	54	20	0	0	0	0	0	0	0	0	0	0	0
132	77	76	72	97	0	15	94	19	0	0	0	0	0	0	0	0	0	0	0	0	0	0	0	2	0	0
76	77	76	71	94	1	2	27	37	0	0	0	0	0	0	0	0	0	0	0	0	0	0	0	0	0	100
78	77	76	71	94	2	2	0	21	44	0	0	0	0	0	0	0	0	0	0	0	0	0	0	0	0	100
63	81	76	71	94	0	2	14	32	0	4	2	2	0	0	0	0	0	0	0	0	0	0	0	0	0	100
71	115	120	71	94	0	0	31	31	0	0	0	0	0	8	66	0	0	0	0	0	0	0	0	0	0	0
157	77	76	71	94	0	0	50	77	28	0	0	0	0	0	0	0	0	0	0	0	0	0	0	0	0	0
148	86	76	71	94	0	18	74	0	24	38	0	0	0	0	0	0	0	0	0	0	0	0	0	0	0	0
38	108	78	73	94	1	0	0	1	4	0	28	24	0	0	0	0	0	0	2	1	0	0	0	0	0	0
39	111	76	71	94	0	0	1	2	0	0	40	21	0	0	0	0	0	0	0	0	0	0	0	0	0	0
13	103	121	78	101	0	0	0	0	0	0	0	0	0	2	41	20	0	0	0	0	0	2	6	0	0	0
124	85	76	71	94	2	1	8	71	13	33	0	0	0	0	0	0	0	0	0	0	0	0	0	0	0	0
27	77	115	86	94	2	9	2	2	0	0	0	0	0	0	0	0	0	40	1	0	0	0	0	0	0	0
150	85	76	71	94	0	0	44	51	27	32	0	0	0	0	0	0	0	0	0	0	0	0	0	0	0	0
27	161	108	71	94	5	0	0	0	0	1	2	36	9	48	26	0	0	0	0	0	0	0	0	0	0	0
13	125	160	71	94	0	0	0	0	0	0	0	0	0	38	36	9	33	0	0	0	0	0	0	0	0	0
96	95	76	71	94	0	0	62	0	0	15	30	0	0	0	0	0	0	0	0	0	0	0	0	0	0	30
54	85	78	71	94	0	3	0	1	18	30	0	0	0	0	2	0	0	0	0	0	0	0	0	0	0	100
89	82	140	71	94	3	0	0	16	63	0	0	0	0	0	0	22	35	0	0	0	0	0	0	0	0	0
72	82	79	71	94	25	37	0	0	0	0	1	2	0	2	4	0	0	0	0	0	0	0	0	0	0	100
70	106	76	121	102	5	42	0	0	0	0	14	30	0	0	0	0	0	0	0	0	21	18	0	0	0	0
74	92	119	71	94	0	20	45	0	0	0	0	0	0	0	11	38	0	0	0	0	0	0	0	0	0	0
49	123	107	71	94	0	0	0	0	6	7	55	0	0	0	31	12	0	0	0	0	0	0	0	0	0	0
73	81	76	71	98	62	0	0	1	0	0	0	1	4	0	0	0	0	0	0	0	0	0	0	0	2	100
132	103	76	71	94	0	0	78	14	0	16	45	0	0	0	0	0	0	0	0	0	0	0	0	0	0	0
35	81	76	71	94	3	2	0	0	6	15	2	0	0	0	0	0	0	0	0	0	0	0	0	0	0	100
57	84	78	71	98	0	1	0	46	0	0	0	0	5	4	0	0	0	0	0	0	0	0	0	0	2	100
14	147	84	71	94	0	0	0	0	0	0	0	6	54	15	4	0	0	0	0	0	0	0	0	0	0	0
60	96	76	71	94	0	0	5	5	0	42	20	0	0	0	0	0	0	0	0	0	0	0	0	0	0	40
115	78	76	71	94	0	0	0	2	102	7	0	0	0	0	0	0	0	0	0	0	0	0	0	0	0	0
81	77	76	71	94	1	2	5	41	25	0	0	0	0	0	0	0	0	0	0	0	0	0	0	0	0	100
118	77	76	71	94	0	5	42	57	8	0	0	0	0	0	0	0	0	0	0	0	0	0	0	0	0	0
47	136	87	73	94	0	0	0	0	0	23	38	0	12	31	0	0	0	0	1	1	0	0	0	0	0	0
74	77	76	73	96	0	0	0	32	33	0	0	0	0	0	0	0	0	0	0	0	0	0	2	0	0	100
110	112	77	71	94	0	0	0	0	1	135	3	0	1	0	0	0	0	0	0	0	0	0	0	0	0	0
76	77	76	71	94	12	50	0	4	1	0	0	0	0	0	0	0	0	0	0	0	0	0	0	0	0	100
26	124	76	71	94	0	0	0	0	0	0	0	57	6	0	0	0	0	0	0	0	0	0	0	0	0	0
79	77	78	71	94	0	2	7	61	0	0	0	0	0	0	0	0	1	0	0	0	0	0	0	0	0	100
27	107	76	124	98	0	1	0	0	0	0	10	34	0	0	0	0	0	0	0	0	29	9	0	0	0	0
79	77	79	71	94	1	2	4	19	43	0	0	0	0	0	0	0	1	1	0	0	0	0	0	0	0	100
57	134	76	71	94	42	5	0	0	0	0	0	2	57	0	0	0	0	0	0	0	0	0	0	0	0	0
119	87	79	75	94	0	56	6	0	19	42	0	0	0	0	0	0	0	2	1	0	1	1	0	0	0	0
61	77	76	71	95	0	0	0	16	35	0	0	0	0	0	0	0	0	0	0	0	0	0	0	1	0	100
60	87	116	71	94	42	7	1	0	0	0	1	0	0	0	0	41	1	0	0	0	0	0	0	0	0	0
51	156	83	73	94	0	0	0	0	7	38	0	17	59	0	0	0	1	5	0	0	0	0	0	0	0	0
18	110	114	71	94	0	3	0	0	0	0	2	7	0	0	54	4	0	0	0	0	0	0	0	0	0	0
99	109	77	74	94	18	29	0	0	0	21	56	0	0	0	0	0	0	0	0	1	1	0	0	0	0	0
76	82	84	78	94	0	0	41	23	2	0	0	0	0	5	3	0	0	0	5	3	0	0	0	0	0	100
117	77	76	71	94	0	5	61	45	0	0	0	0	0	0	0	0	0	0	0	0	0	0	0	0	0	0
145	77	76	71	94	0	47	75	19	0	0	0	0	0	0	0	0	0	0	0	0	0	0	0	0	0	0
108	94	76	71	94	28	21	19	0	0	36	15	1	0	0	0	0	0	0	0	0	0	0	0	0	0	0
57	78	76	71	94	0	0	1	2	40	6	0	0	0	0	0	0	0	0	0	0	0	0	0	0	0	100
57	77	80	74	94	14	32	0	1	0	0	0	0	0	0	0	0	0	2	2	0	0	0	0	0	0	100
57	115	96	71	94	0	0	0	0	26	28	0	0	0	32	16	0	0	0	0	0	0	0	0	0	0	0
64	88	76	71	94	0	0	3	2	15	47	0	0	0	0	0	0	0	0	0	0	0	0	0	0	0	100
30	113	76	71	94	0	0	0	2	9	1	0	29	15	0	0	0	0	0	0	0	0	0	0	0	0	0
77	77	76	71	94	6	17	1	0	42	3	0	0	0	0	0	0	0	0	0	0	0	0	0	0	0	100
14	120	77	96	94	0	0	0	0	1	1	0	0	44	0	0	0	0	0	0	2	16	0	0	0	0	0
17	77	118	83	95	0	1	0	1	1	0	0	0	0	0	0	0	9	32	0	0	0	0	0	0	1	0
73	130	76	71	94	0	0	3	0	0	36	61	15	4	0	0	0	0	0	0	0	0	0	0	0	0	0
197	85	76	71	94	2	63	0	0	106	34	0	0	0	0	0	0	0	0	0	0	0	0	0	0	0	0
57	91	77	74	94	0	0	0	0	3	58	0	0	0	0	0	0	0	0	0	2	0	0	0	0	0	90
133	108	76	71	94	0	6	56	0	4	74	6	14	0	0	0	0	0	0	0	0	0	0	0	0	0	0
79	113	76	71	94	1	0	62	0	0	0	0	28	16	0	0	0	0	0	0	0	0	0	0	0	0	30
107	85	77	72	94	0	28	18	0	30	32	0	0	0	0	0	0	0	0	0	1	0	0	0	0	0	0
77	77	76	71	94	2	1	32	33	0	0	0	0	0	0	0	0	0	0	0	0	0	0	0	0	0	100
76	81	76	71	94	0	0	30	18	13	8	0	1	2	0	0	0	0	0	0	0	0	0	0	0	0	100
114	77	76	71	94	0	0	46	56	6	0	0	0	0	0	0	0	0	0	0	0	0	0	0	0	0	0
98	93	78	71	94	0	0	0	28	18	58	4	0	0	0	0	0	0	1	0	0	0	0	0	0	0	50
121	100	76	126	97	0	0	32	47	0	26	36	0	0	0	0	0	0	0	0	0	32	7	0	0	0	0
75	78	76	71	94	52	13	0	0	0	1	2	0	0	0	0	0	0	0	0	0	0	0	0	0	0	90
54	118	92	71	94	0	0	0	5	7	42	0	0	0	38	6	0	0	0	0	0	0	0	0	0	0	0
81	135	76	71	94	0	0	1	0	5	41	60	23	2	0	0	0	0	0	0	0	0	0	0	0	0	0
22	129	84	71	94	0	4	5	0	0	0	0	0	36	23	0	0	0	0	0	0	0	0	0	0	0	0
60	79	82	71	94	0	1	44	5	0	0	1	0	0	0	2	5	0	0	0	0	0	0	0	0	0	100
115	98	103	71	94	0	25	60	23	0	0	0	0	0	0	42	0	0	0	0	0	0	0	0	0	0	0
90	88	82	71	94	5	42	0	0	8	37	0	0	0	0	1	5	0	0	0	0	0	0	0	0	0	50
107	84	76	71	94	0	0	12	50	17	29	0	0	0	0	0	0	0	0	0	0	0	0	0	0	0	0
76	79	77	71	94	0	0	0	48	19	0	0	0	0	2	0	0	0	0	0	0	0	0	0	0	0	100
74	77	76	72	94	0	0	21	44	0	0	0	0	0	0	0	0	0	0	0	0	0	1	0	0	5	70
114	77	76	71	95	0	0	12	82	14	0	0	0	0	0	0	0	0	0	0	0	0	0	0	1	0	0
79	97	76	71	94	0	0	0	0	30	39	21	0	0	0	0	0	0	0	0	0	0	0	0	0	0	40
61	77	76	71	94	37	9	0	3	2	0	0	0	0	0	0	0	0	0	0	0	0	0	0	0	0	100
110	112	76	71	94	0	0	0	0	2	130	8	0	0	0	0	0	0	0	0	0	0	0	0	0	0	0
64	77	76	71	94	46	0	4	2	1	0	0	0	0	0	0	0	0	0	0	0	0	0	0	0	0	100
25	152	116	77	94	0	0	0	0	0	0	0	51	9	1	58	0	0	0	2	3	0	0	0	0	0	0
132	77	76	71	94	0	19	46	50	12	0	0	0	0	0	0	0	0	0	0	0	0	0	0	0	0	0
83	115	76	71	94	1	1	44	19	0	2	1	31	15	0	0	0	0	0	0	0	0	0	0	0	0	0
75	149	81	74	94	0	0	0	1	2	3	111	24	0	0	0	0	0	4	2	0	0	0	0	0	0	0
17	77	76	168	115	1	3	1	0	0	0	0	0	0	0	0	0	0	0	0	0	34	43	0	0	0	0
69	165	76	71	94	0	0	0	0	0	10	76	59	6	0	0	0	0	0	0	0	0	0	0	0	0	0
133	77	76	71	94	33	48	0	46	0	0	0	0	0	0	0	0	0	0	0	0	0	0	0	0	0	0
18	77	141	99	94	0	0	5	0	0	0	0	0	0	0	0	0	0	65	5	0	0	0	0	0	0	0
74	78	77	71	94	0	0	44	22	0	0	0	0	0	2	1	0	0	0	0	0	0	0	0	0	0	100
92	105	77	71	94	0	1	2	0	10	90	7	0	2	1	0	0	0	0	0	0	0	0	0	0	0	0
90	101	76	71	94	44	19	0	0	0	0	34	11	0	0	0	0	0	0	0	0	0	0	0	0	0	30
58	78	81	71	94	2	0	0	9	37	0	0	0	0	0	2	1	2	1	0	0	0	0	0	0	0	100
16	95	120	83	94	2	1	0	0	0	0	0	0	16	3	0	0	10	31	1	0	0	0	0	0	0	0
103	103	76	71	94	0	0	6	56	0	14	47	0	0	0	0	0	0	0	0	0	0	0	0	0	0	20
79	77	76	71	94	0	3	17	50	0	0	0	0	0	0	0	0	0	0	0	0	0	0	0	0	0	100
93	77	76	71	94	40	40	0	4	2	0	0	0	0	0	0	0	0	0	0	0	0	0	0	0	0	0
92	119	79	71	94	0	0	0	0	0	89	33	0	0	5	1	0	0	0	0	0	0	0	0	0	0	0
59	98	76	71	94	0	5	4	0	0	37	24	0	0	0	0	0	0	0	0	0	0	0	0	0	0	40
84	109	76	71	94	0	0	1	2	0	80	27	0	0	0	0	0	0	0	0	0	0	0	0	0	0	0
18	100	119	71	94	0	0	1	2	2	0	0	0	0	0	38	20	0	0	0	0	0	0	0	0	0	0
48	92	79	71	94	0	0	2	1	1	44	0	0	0	5	1	0	0	0	0	0	0	0	0	0	0	90
103	79	76	71	94	0	0	5	74	14	5	2	0	0	0	0	0	0	0	0	0	0	0	0	0	0	0
87	93	76	71	94	0	49	1	0	0	24	21	0	0	0	0	0	0	0	0	0	0	0	0	0	0	80
72	77	127	73	94	50	12	0	0	0	0	0	0	0	0	0	0	37	5	0	0	0	0	0	0	0	0
117	77	76	71	94	37	27	1	9	37	0	0	0	0	0	0	0	0	0	0	0	0	0	0	0	0	0
57	99	102	71	94	1	0	23	23	0	0	0	0	0	4	39	0	0	0	0	0	0	0	0	0	0	0
13	139	142	71	94	0	0	0	0	0	0	0	0	0	23	94	0	0	0	0	0	0	0	0	0	0	0
56	77	108	102	114	0	0	23	23	0	0	0	0	0	0	0	0	0	20	21	0	0	0	8	9	0	0
81	106	79	71	94	0	0	2	0	0	79	20	0	0	0	0	2	1	0	0	0	0	0	0	0	0	0
107	84	76	71	94	0	0	0	25	54	29	0	0	0	0	0	0	0	0	0	0	0	0	0	0	0	0
62	77	76	89	140	1	7	41	2	1	0	0	0	0	0	0	0	0	0	0	0	0	0	14	23	0	0
85	99	76	71	94	49	5	0	0	0	0	45	0	0	0	0	0	0	0	0	0	0	0	0	0	0	70
87	95	112	75	104	0	71	8	0	0	0	0	0	0	0	28	17	0	2	0	0	0	0	0	7	0	0
76	77	76	71	94	0	3	62	2	0	0	0	0	0	0	0	0	0	0	0	0	0	0	0	0	0	100
94	120	81	74	94	38	16	0	0	0	0	53	24	0	0	0	0	0	3	3	0	0	0	0	0	0	0
46	163	128	72	94	0	0	0	0	1	40	7	1	74	0	0	0	40	2	0	0	0	0	0	0	0	0
46	92	76	71	94	2	0	0	0	1	32	15	0	0	0	0	0	0	0	0	0	0	0	0	0	0	80
110	96	84	71	94	1	29	18	0	35	26	0	0	0	14	5	0	0	0	0	0	0	0	0	0	0	0
15	136	76	82	149	0	0	0	0	0	0	1	4	56	0	0	0	0	0	0	0	0	0	0	29	6	0
130	77	76	90	102	71	8	9	37	0	0	0	0	0	0	0	0	0	0	0	0	0	17	0	0	0	0
41	92	77	96	94	0	0	0	0	0	27	19	0	0	0	0	0	0	0	0	2	16	0	0	0	0	70
110	88	76	71	94	0	0	28	18	30	32	7	0	0	0	0	0	0	0	0	0	0	0	0	0	0	0
66	77	110	117	94	1	12	43	0	0	0	0	0	0	0	0	0	0	23	18	3	14	0	0	0	0	0
134	78	76	71	94	0	0	8	100	19	1	2	0	0	0	0	0	0	0	0	0	0	0	0	0	0	0
116	157	85	71	94	0	0	62	0	8	54	0	0	49	26	0	0	0	0	0	0	0	0	0	0	0	0
93	101	76	71	94	2	1	0	24	23	21	40	0	0	0	0	0	0	0	0	0	0	0	0	0	0	10
72	78	78	71	94	56	6	0	0	0	0	0	0	0	0	3	0	0	0	0	0	0	0	0	0	0	100
125	85	76	71	94	0	0	1	17	75	35	0	0	0	0	0	0	0	0	0	0	0	0	0	0	0	0
92	104	125	71	94	1	1	56	6	0	0	35	10	0	0	0	11	30	0	0	0	0	0	0	0	0	0
67	77	76	71	94	0	1	43	8	5	0	0	0	0	0	0	0	0	0	0	0	0	0	0	0	0	100
74	79	76	71	94	3	1	1	0	50	12	0	0	0	0	0	0	0	0	0	0	0	0	0	0	0	100
73	80	76	71	94	1	3	1	0	49	13	0	0	0	0	0	0	0	0	0	0	0	0	0	0	0	100
87	104	76	71	94	0	0	32	14	0	8	52	0	0	0	0	0	0	0	0	0	0	0	0	0	0	10
19	115	120	71	94	0	2	1	3	0	0	1	0	0	8	66	0	0	0	0	0	0	0	0	0	0	0
102	78	76	71	94	28	19	0	0	43	5	0	0	0	0	0	0	0	0	0	0	0	0	0	0	0	0
143	91	76	71	94	0	0	0	23	74	57	0	0	0	0	0	0	0	0	0	0	0	0	0	0	0	0
15	93	194	75	94	0	0	0	1	2	0	0	0	0	0	25	18	60	11	0	0	0	0	0	0	0	0
71	78	76	72	94	0	43	13	1	1	5	0	0	0	0	0	0	0	0	0	0	0	1	0	0	0	100
46	146	82	74	94	0	0	0	0	0	0	33	72	0	0	1	0	0	3	3	0	0	0	0	0	0	0
102	77	78	71	94	1	35	14	23	23	0	0	0	0	0	0	1	0	0	0	0	0	0	0	0	0	0
99	82	76	71	94	37	12	0	0	30	17	2	0	0	0	0	0	0	0	0	0	0	0	0	0	0	0
95	77	76	71	94	2	52	33	0	0	0	0	0	0	0	0	0	0	0	0	0	0	0	0	0	0	0
87	77	79	81	150	0	79	0	0	0	0	0	0	0	0	0	2	1	0	0	0	0	0	0	26	9	0
106	103	76	71	94	31	33	0	0	0	15	46	0	0	0	0	0	0	0	0	0	0	0	0	0	0	0
57	77	76	76	103	0	0	14	32	1	0	0	0	0	0	0	0	0	0	0	0	0	0	6	2	0	60
35	77	76	74	98	0	2	5	17	0	0	0	0	0	0	0	0	0	0	0	0	0	0	3	1	0	90
117	77	77	72	94	32	70	9	0	0	0	0	0	0	0	0	0	0	0	0	1	0	0	0	0	0	0
77	132	82	71	94	0	44	19	0	2	5	0	0	42	17	0	0	0	0	0	0	0	0	0	0	0	0
78	91	82	71	94	0	0	62	0	6	1	0	0	1	18	0	0	0	0	0	0	0	0	0	0	0	90
46	94	76	71	94	3	2	2	0	0	20	25	0	0	0	0	0	0	0	0	0	0	0	0	0	0	70
36	150	103	71	94	0	0	0	0	1	0	31	30	0	31	27	0	0	0	0	0	0	0	0	0	0	0
46	92	79	74	94	0	0	1	3	1	30	15	0	0	0	0	0	0	1	3	0	0	0	0	0	0	90
57	89	85	118	94	0	1	3	1	8	42	4	0	0	0	0	0	0	0	0	29	11	0	0	0	0	0
20	139	90	71	94	3	0	2	2	0	0	0	0	31	44	0	0	0	0	0	0	0	0	0	0	0	0
119	77	76	71	94	0	0	19	73	22	0	0	0	0	0	0	0	0	0	0	0	0	0	0	0	0	0
137	78	78	71	94	15	36	81	1	0	0	0	0	0	0	1	1	0	0	0	0	0	0	0	0	0	0
52	103	78	73	94	1	0	0	5	1	16	45	0	0	0	0	0	0	0	2	0	0	0	0	0	0	0
63	77	76	71	94	45	7	0	0	0	1	1	0	0	0	0	0	0	0	0	0	0	0	0	0	0	100
92	77	76	71	94	40	42	0	1	2	0	0	0	0	0	0	0	0	0	0	0	0	0	0	0	0	0
138	86	76	71	94	0	0	32	47	28	36	0	0	0	0	0	0	0	0	0	0	0	0	0	0	0	0
66	77	76	71	94	0	37	11	5	2	0	0	0	0	0	0	0	0	0	0	0	0	0	0	0	0	100
63	143	76	71	94	0	0	0	0	33	13	0	44	32	0	0	0	0	0	0	0	0	0	0	0	0	0
16	175	118	71	94	0	1	2	0	0	0	0	0	31	73	29	0	0	0	0	0	0	0	0	0	0	0
87	110	107	71	94	0	0	39	39	0	0	0	0	0	19	39	0	0	0	0	0	0	0	0	0	0	0
59	123	110	71	94	1	39	9	0	0	0	0	0	0	40	34	0	0	0	0	0	0	0	0	0	0	0
54	131	84	74	94	0	0	0	0	36	10	0	0	35	24	0	0	0	0	0	1	1	0	0	0	0	0
81	99	82	71	94	0	1	3	0	7	77	6	0	0	0	0	2	3	0	0	0	0	0	0	0	0	0
56	77	79	72	94	0	5	41	0	0	0	0	0	0	0	0	0	1	2	0	0	0	0	0	0	0	100
57	79	82	71	94	0	0	9	37	0	1	1	0	0	0	0	6	0	0	0	0	0	0	0	0	0	100
89	77	76	71	94	0	0	2	47	31	0	0	0	0	0	0	0	0	0	0	0	0	0	0	0	0	70
99	92	76	71	94	0	0	12	50	0	27	19	0	0	0	0	0	0	0	0	0	0	0	0	0	0	30
94	84	76	73	122	0	0	0	1	62	31	0	0	0	0	0	0	0	0	0	0	0	0	0	5	11	0
58	77	76	71	94	18	28	0	0	0	2	0	0	0	0	0	0	0	0	0	0	0	0	0	0	0	100
59	77	82	131	94	0	14	33	2	0	0	0	0	0	0	0	0	0	0	0	19	26	0	0	0	0	0
76	79	76	71	94	31	33	0	0	0	2	0	2	1	0	0	0	0	0	0	0	0	0	0	0	0	90
56	117	99	72	94	42	5	0	0	0	0	0	0	0	49	10	0	0	1	0	0	0	0	0	0	0	0
91	103	76	71	94	0	0	2	0	4	99	5	0	0	0	0	0	0	0	0	0	0	0	0	0	0	0
40	77	76	71	94	1	18	10	0	0	0	0	0	0	0	0	0	0	0	0	0	0	0	0	0	0	100
22	178	90	71	94	0	0	0	0	0	0	0	37	66	1	14	5	0	0	0	0	0	0	0	0	0	0
100	121	94	96	95	5	83	5	0	0	0	0	0	4	55	0	0	0	0	0	0	15	3	0	0	0	0
137	77	76	71	94	25	56	3	48	0	0	0	0	0	0	0	0	0	0	0	0	0	0	0	0	0	0
145	93	77	71	97	40	40	0	0	11	67	0	0	0	0	1	0	0	0	0	0	0	0	0	1	1	0
135	77	76	71	94	2	128	0	0	0	0	0	0	0	0	0	0	0	0	0	0	0	0	0	0	0	0
78	90	88	87	94	0	19	2	0	10	52	0	0	0	0	0	2	0	0	10	8	0	0	0	0	0	80
46	131	94	71	94	0	0	0	0	3	42	0	0	4	55	0	0	0	0	0	0	0	0	0	0	0	0
99	94	76	71	94	0	0	0	0	62	24	24	0	0	0	0	0	0	0	0	0	0	0	0	0	0	50
69	85	76	71	94	1	2	0	0	32	32	0	0	0	0	0	0	0	0	0	0	0	0	0	0	0	100
149	78	78	71	94	63	53	25	3	0	1	1	0	0	0	0	2	0	0	0	0	0	0	0	0	0	0
41	102	89	83	94	0	0	0	0	2	5	48	0	0	0	0	0	0	5	13	0	0	0	0	0	0	10
86	90	76	71	94	0	42	5	0	0	38	8	0	0	0	0	0	0	0	0	0	0	0	0	0	0	80
92	100	79	72	94	0	33	14	0	0	26	36	0	0	0	0	0	0	2	1	0	0	0	0	0	0	60
162	81	76	71	94	63	55	39	0	0	0	0	2	3	0	0	0	0	0	0	0	0	0	0	0	0	0
76	79	76	71	94	3	2	1	1	53	9	0	0	0	0	0	0	0	0	0	0	0	0	0	0	0	100
19	121	78	71	94	6	0	0	0	0	0	0	1	43	0	1	1	0	0	0	0	0	0	0	0	0	0
74	105	113	71	94	0	44	21	1	0	0	0	0	0	1	57	0	0	0	0	0	0	0	0	0	0	0
186	94	76	71	94	0	19	67	55	0	52	9	0	0	0	0	0	0	0	0	0	0	0	0	0	0	0
130	77	76	71	94	0	0	8	71	46	0	0	1	0	0	0	0	0	0	0	0	0	0	0	0	0	0
15	136	88	71	94	0	0	0	0	0	0	0	9	26	37	0	0	0	0	0	0	0	0	0	0	0	0
74	105	76	71	94	0	0	0	6	3	54	31	0	0	0	0	0	0	0	0	0	0	0	0	0	0	0
148	77	76	71	94	0	0	1	48	94	0	0	0	0	0	0	0	0	0	0	0	0	0	0	0	0	0
46	104	76	71	94	0	0	1	1	0	9	52	0	0	0	0	0	0	0	0	0	0	0	0	0	0	0
62	115	106	137	94	0	0	0	0	0	26	66	0	0	0	0	0	0	0	26	43	0	0	0	0	0	0
106	144	76	71	94	0	0	0	63	16	0	2	79	8	0	0	0	0	0	0	0	0	0	0	0	0	0
24	123	91	71	94	5	7	0	0	0	0	0	0	12	47	0	0	0	0	0	0	0	0	0	0	0	0
60	115	102	71	94	0	0	10	39	0	1	1	0	0	36	23	0	0	0	0	0	0	0	0	0	0	0
114	86	77	71	94	5	4	0	46	24	38	0	0	0	0	0	0	0	1	0	0	0	0	0	0	0	0
20	77	76	103	137	0	2	6	0	0	0	0	0	0	0	0	0	0	0	0	0	0	3	36	5	0	0
74	77	84	71	94	0	44	19	1	1	0	0	0	0	0	0	0	6	0	0	0	0	0	0	0	0	100
47	106	76	71	94	0	0	1	4	0	2	59	0	0	0	0	0	0	0	0	0	0	0	0	0	0	0
62	149	76	71	94	2	2	1	0	43	3	0	8	67	0	0	0	0	0	0	0	0	0	0	0	0	0
58	77	76	71	94	37	9	0	0	0	2	0	0	0	0	0	0	0	0	0	0	0	0	0	0	0	100
55	85	76	71	94	1	2	3	2	12	34	0	0	0	0	0	0	0	0	0	0	0	0	0	0	0	100
41	95	80	71	94	0	0	0	0	0	26	20	0	0	2	1	2	0	0	0	0	0	0	0	0	0	50
118	78	76	71	95	0	58	43	9	0	0	2	0	0	0	0	0	0	0	0	0	0	0	0	1	0	0
110	83	76	71	95	0	0	1	8	76	25	0	0	0	0	0	0	0	0	0	0	0	0	0	1	0	0
102	77	78	73	94	1	43	32	18	0	0	0	0	0	0	0	0	0	0	2	0	0	0	0	0	0	0
157	109	76	71	94	0	15	33	25	37	24	54	0	0	0	0	0	0	0	0	0	0	0	0	0	0	0
80	96	76	71	94	0	0	0	37	9	13	32	0	0	0	0	0	0	0	0	0	0	0	0	0	0	70
139	85	76	71	94	24	55	0	2	29	33	0	0	0	0	0	0	0	0	0	0	0	0	0	0	0	0
19	110	89	71	94	1	4	0	0	0	0	1	0	3	41	0	0	0	0	0	0	0	0	0	0	0	10
18	101	99	71	94	0	3	0	1	2	0	0	0	0	13	30	0	0	0	0	0	0	0	0	0	0	20
81	85	76	71	94	0	0	3	0	45	34	0	0	0	0	0	0	0	0	0	0	0	0	0	0	0	100
72	104	76	71	94	28	18	0	0	0	0	24	21	0	0	0	0	0	0	0	0	0	0	0	0	0	70
84	140	78	71	94	0	0	0	0	0	60	62	0	14	6	0	0	0	0	0	0	0	0	0	0	0	0
108	77	76	71	94	0	2	8	85	6	0	0	0	0	0	0	0	0	0	0	0	0	0	0	0	0	0
86	105	79	71	94	0	14	32	0	0	7	54	0	0	0	0	2	0	0	0	0	0	0	0	0	0	20
94	126	76	71	94	14	32	0	0	20	25	0	2	42	0	0	0	0	0	0	0	0	0	0	0	0	0
148	77	76	71	94	1	64	39	39	0	0	1	0	0	0	0	0	0	0	0	0	0	0	0	0	0	0
37	131	108	71	94	0	0	0	0	0	10	35	0	0	22	39	0	0	0	0	0	0	0	0	0	0	0
64	143	76	71	94	23	23	0	0	0	0	0	31	45	0	0	0	0	0	0	0	0	0	0	0	0	0
81	98	76	71	94	0	0	3	46	0	4	41	0	0	0	0	0	0	0	0	0	0	0	0	0	0	60
23	117	76	71	94	0	2	2	2	2	0	0	14	30	0	0	0	0	0	0	0	0	0	0	0	0	0
69	79	76	71	94	0	0	0	1	52	9	0	0	0	0	0	0	0	0	0	0	0	0	0	0	0	100
87	124	76	71	94	0	0	10	10	0	20	86	1	0	0	0	0	0	0	0	0	0	0	0	0	0	0
57	81	76	71	94	0	0	0	1	32	18	0	0	0	0	0	0	0	0	0	0	0	0	0	0	0	100
79	77	76	71	94	59	11	1	0	0	0	0	0	0	0	0	0	0	0	0	0	0	0	0	0	0	60
77	148	76	74	94	0	21	44	0	0	0	0	13	63	0	0	0	0	0	0	0	2	0	0	0	0	0
145	77	76	71	94	0	8	71	12	50	0	0	0	0	0	0	0	0	0	0	0	0	0	0	0	0	0
89	128	79	71	94	37	9	0	0	2	43	0	0	35	9	0	0	0	0	0	0	0	0	0	0	0	0
73	79	76	82	94	62	1	0	0	0	0	0	2	1	0	0	0	0	0	0	0	6	2	0	0	0	100
125	81	77	73	94	0	0	0	18	87	19	0	0	0	0	0	0	0	0	0	2	0	0	0	0	0	0
74	79	76	71	94	0	0	0	50	12	1	5	0	0	0	0	0	0	0	0	0	0	0	0	0	0	100
89	107	92	71	94	32	50	0	0	0	0	0	0	0	38	6	0	0	0	0	0	0	0	0	0	0	10
36	109	76	71	94	0	0	0	0	3	5	21	29	0	0	0	0	0	0	0	0	0	0	0	0	0	0
114	81	95	71	94	0	0	12	68	28	0	0	0	0	0	0	16	3	0	0	0	0	0	0	0	0	0
101	77	76	71	94	0	47	41	5	0	0	0	0	0	0	0	0	0	0	0	0	0	0	0	0	0	0
79	77	76	71	94	0	6	57	7	0	0	0	0	0	0	0	0	0	0	0	0	0	0	0	0	0	100
62	77	76	74	94	0	24	24	3	0	0	0	0	0	0	0	0	0	0	0	0	2	0	0	0	0	100
13	133	103	71	94	0	0	0	0	0	0	0	0	0	73	6	0	0	0	0	0	0	0	0	0	0	0
59	134	77	71	94	0	0	14	32	3	0	0	0	57	2	0	0	0	0	0	0	0	0	0	0	0	0
71	77	76	77	98	0	31	31	0	0	0	0	0	0	0	0	0	0	0	0	0	0	4	2	1	0	90
101	77	76	71	94	0	25	24	0	43	3	0	0	0	0	0	0	0	0	0	0	0	0	0	0	0	0
118	77	76	71	94	0	44	19	25	24	0	0	0	0	0	0	0	0	0	0	0	0	0	0	0	0	0
59	121	94	71	94	28	20	1	0	0	0	0	0	4	55	0	0	0	0	0	0	0	0	0	0	0	20
91	92	128	71	94	0	71	9	3	0	0	0	0	0	0	5	52	0	0	0	0	0	0	0	0	0	0
132	77	78	71	94	44	19	19	45	1	0	0	0	0	0	0	0	1	0	0	0	0	0	0	0	0	0
52	93	76	71	94	2	3	0	0	0	41	12	0	0	0	0	0	0	0	0	0	0	0	0	0	0	80
31	102	76	78	95	0	0	0	0	0	0	31	14	0	0	0	0	0	0	0	0	3	2	0	0	0	0
77	77	76	74	100	0	5	20	44	0	0	0	0	0	0	0	0	0	0	0	0	0	0	4	1	0	80
59	118	98	71	94	0	0	26	23	0	0	0	0	0	50	9	0	0	0	0	0	0	0	0	0	0	0
13	77	84	126	101	0	0	0	0	0	0	0	0	0	0	0	0	1	0	0	21	18	0	7	1	0	0
110	82	76	71	94	14	32	0	0	40	23	0	0	0	0	0	0	0	0	0	0	0	0	0	0	0	0
129	86	76	71	94	1	26	37	0	30	38	0	0	0	0	0	0	0	0	0	0	0	0	0	0	0	0
114	108	76	71	94	0	6	56	0	0	27	51	0	0	0	0	0	0	0	0	0	0	0	0	0	0	0
115	77	119	123	94	44	19	32	14	0	0	0	0	0	0	0	0	0	0	66	3	0	0	0	0	0	0
145	131	100	71	94	31	31	16	63	0	0	0	0	0	72	3	0	0	0	0	0	0	0	0	0	0	0
54	98	76	71	94	0	0	0	2	0	38	24	0	0	0	0	0	0	0	0	0	0	0	0	0	0	20
86	120	76	71	94	0	0	0	14	32	0	52	25	0	0	0	0	0	0	0	0	0	0	0	0	0	0
69	110	77	72	94	0	0	0	3	20	25	24	20	0	0	0	0	0	0	1	0	0	0	0	0	0	0
56	77	76	74	103	0	5	41	0	0	0	0	0	0	0	0	0	0	0	0	0	2	1	0	0	4	70
65	77	76	71	94	0	32	18	5	0	0	0	0	0	0	0	0	0	0	0	0	0	0	0	0	0	100
74	79	76	71	94	0	3	3	0	50	12	0	0	0	0	0	0	0	0	0	0	0	0	0	0	0	100
130	77	76	71	94	90	36	0	0	0	0	0	0	0	0	0	0	0	0	0	0	0	0	0	0	0	0
95	98	76	72	94	37	9	0	1	0	37	24	0	0	0	0	0	0	0	0	0	1	0	0	0	0	20
130	80	76	71	94	0	0	2	24	91	10	1	0	0	0	0	0	0	0	0	0	0	0	0	0	0	0
75	78	76	71	94	6	56	2	1	0	0	2	1	0	0	0	0	0	0	0	0	0	0	0	0	0	100
77	101	76	71	94	0	28	21	0	0	0	34	11	0	0	0	0	0	0	0	0	0	0	0	0	0	70
61	77	151	87	94	0	9	37	0	3	2	0	0	0	0	0	0	27	44	0	0	0	0	0	0	0	0
115	77	76	72	94	0	32	32	44	0	0	0	0	0	0	0	0	0	0	0	0	1	0	0	0	0	0
72	168	84	71	94	2	1	0	0	0	75	8	2	50	25	0	0	0	0	0	0	0	0	0	0	0	0
72	77	83	76	118	12	50	0	0	0	0	0	0	0	0	0	2	4	0	0	0	0	0	0	14	2	0
66	118	76	71	95	8	1	0	0	19	26	0	35	10	0	0	0	0	0	0	0	0	0	0	1	0	0
127	82	76	71	94	0	25	23	0	55	23	0	0	0	0	0	0	0	0	0	0	0	0	0	0	0	0
136	77	76	71	94	0	0	62	63	4	3	0	0	0	0	0	0	0	0	0	0	0	0	0	0	0	0
71	77	101	79	94	0	0	12	50	0	0	0	0	0	0	0	0	12	6	4	2	0	1	0	0	0	50
43	94	77	71	94	0	0	0	0	0	38	8	0	3	2	0	0	0	0	0	0	0	0	0	0	0	70
130	77	76	71	94	0	0	37	87	0	1	0	0	0	0	0	0	0	0	0	0	0	0	0	0	0	0
115	77	76	71	94	0	6	98	5	0	0	0	0	0	0	0	0	0	0	0	0	0	0	0	0	0	0
35	121	76	71	94	0	0	3	5	1	0	1	59	0	0	0	0	0	0	0	0	0	0	0	0	0	0
16	113	84	71	94	0	0	0	1	2	0	0	0	18	26	0	0	0	0	0	0	0	0	0	0	0	0
59	132	76	71	95	0	0	0	0	0	23	45	37	0	0	0	0	0	0	0	0	0	0	0	0	1	0
109	77	76	73	94	0	34	56	12	0	0	0	0	0	0	0	0	0	0	0	0	1	1	1	0	0	0
60	131	76	71	94	0	0	0	0	0	8	77	20	0	0	0	0	0	0	0	0	0	0	0	0	0	0
26	112	76	72	97	1	1	0	2	1	0	0	34	11	0	0	0	0	0	0	0	0	0	0	2	0	0
58	79	78	81	94	0	0	0	37	9	2	0	0	0	3	0	0	0	0	0	4	4	0	0	0	0	100
136	104	76	71	94	55	24	0	1	2	43	35	0	0	0	0	0	0	0	0	0	0	0	0	0	0	0
160	105	76	71	94	63	62	0	0	0	5	56	0	0	0	0	0	0	0	0	0	0	0	0	0	0	0
109	77	76	71	94	0	45	58	0	0	0	0	0	0	0	0	0	0	0	0	0	0	0	0	0	0	0
81	77	76	71	94	4	67	0	0	0	1	1	0	0	0	0	0	0	0	0	0	0	0	0	0	0	60
23	92	128	71	94	0	1	1	1	8	0	0	0	0	0	5	52	0	0	0	0	0	0	0	0	0	0
48	90	90	114	94	0	0	1	4	0	38	8	0	0	0	0	0	0	0	4	36	0	0	0	0	0	0
27	127	104	71	94	0	0	0	0	0	0	13	32	0	0	41	2	0	0	0	0	0	0	0	0	0	0
82	89	76	71	94	0	0	14	7	16	49	0	0	0	0	0	0	0	0	0	0	0	0	0	0	0	100
138	97	77	71	94	0	0	23	23	46	44	17	0	0	1	0	0	0	0	0	0	0	0	0	0	0	0
81	78	76	79	94	0	3	15	50	0	6	1	0	0	0	0	0	0	0	0	0	5	1	0	0	0	100
87	119	76	71	94	0	0	55	24	0	0	0	2	42	0	0	0	0	0	0	0	0	0	0	0	0	30
50	89	110	92	94	3	3	0	0	0	41	4	0	0	0	0	0	0	25	15	0	0	0	0	0	0	30
73	110	77	71	94	0	0	0	46	0	0	25	20	6	1	0	0	0	0	0	0	0	0	0	0	0	0
68	118	79	71	94	0	3	0	4	16	0	65	12	0	0	0	1	1	0	0	0	0	0	0	0	0	0
76	77	76	71	94	0	0	1	15	51	1	0	0	0	0	0	0	0	0	0	0	0	0	0	0	0	100
89	77	76	77	100	32	47	0	0	2	0	0	0	0	0	0	0	0	0	0	0	0	1	6	0	0	0
80	99	76	71	94	0	0	0	10	39	1	45	0	0	0	0	0	0	0	0	0	0	0	0	0	0	30
97	110	76	71	94	0	55	24	0	0	0	0	42	2	0	0	0	0	0	0	0	0	0	0	0	0	0
74	77	114	98	94	0	0	46	19	0	0	0	0	0	0	0	0	0	23	25	0	0	0	0	0	0	0
58	101	76	71	94	0	1	1	7	2	23	38	0	0	0	0	0	0	0	0	0	0	0	0	0	0	0
60	77	91	153	94	0	8	41	0	0	0	0	0	0	0	0	0	0	0	0	48	20	0	0	0	0	0
74	112	76	71	94	2	1	0	0	0	53	45	0	0	0	0	0	0	0	0	0	0	0	0	0	0	0
63	105	132	71	94	0	0	1	0	24	38	0	0	0	0	20	38	5	0	0	0	0	0	0	0	0	0
60	114	102	71	94	0	0	37	9	2	1	1	0	0	34	25	0	0	0	0	0	0	0	0	0	0	0
21	118	79	71	94	3	0	0	3	2	1	0	0	37	7	0	0	0	0	0	0	0	0	0	0	0	0
74	110	88	121	102	51	14	0	0	0	0	0	0	6	37	0	0	0	0	0	0	21	17	0	0	0	0
25	78	76	107	120	0	0	0	4	8	2	1	0	0	0	0	0	0	0	0	0	0	22	16	0	0	0
92	103	77	71	94	0	0	0	0	39	46	22	0	4	1	0	0	0	0	0	0	0	0	0	0	0	0
15	109	108	77	94	0	0	0	0	2	0	0	0	0	14	44	0	0	0	0	0	3	1	0	0	0	0
101	81	76	71	94	0	0	0	41	39	17	1	0	0	0	0	0	0	0	0	0	0	0	0	0	0	10
135	80	76	78	115	2	7	47	32	30	15	0	0	0	0	0	0	0	0	0	0	0	0	4	12	0	0
102	77	76	71	94	0	3	0	83	9	0	0	0	0	0	0	0	0	0	0	0	0	0	0	0	0	0
21	143	76	76	95	0	0	0	0	0	0	0	32	43	0	0	0	0	0	0	0	2	2	0	0	0	0
96	105	76	71	94	0	0	19	44	0	0	52	2	1	0	0	0	0	0	0	0	0	0	0	0	0	20
45	131	96	71	94	0	0	0	0	1	43	4	0	0	54	4	0	0	0	0	0	0	0	0	0	0	0
115	77	76	71	95	0	81	28	0	0	0	0	0	0	0	0	0	0	0	0	0	0	0	0	0	1	0
74	92	104	98	94	2	1	0	0	16	62	0	0	0	0	0	0	0	8	32	0	0	0	0	0	0	30
116	79	77	71	94	1	7	56	23	23	0	0	0	0	2	0	0	0	0	0	0	0	0	0	0	0	0
130	77	76	71	94	47	32	28	18	0	0	0	0	0	0	0	0	0	0	0	0	0	0	0	0	0	0
74	77	76	73	101	0	1	14	50	0	0	0	0	0	0	0	0	0	0	0	0	0	0	0	5	0	80
119	83	76	71	94	19	44	20	29	0	0	0	8	1	0	0	0	0	0	0	0	0	0	0	0	0	0
72	87	76	71	94	0	7	5	0	18	44	0	0	0	0	0	0	0	0	0	0	0	0	0	0	0	100
130	89	76	71	94	0	0	23	41	28	40	5	0	0	0	0	0	0	0	0	0	0	0	0	0	0	0
58	119	77	71	94	14	32	0	0	0	0	0	7	37	0	1	0	0	0	0	0	0	0	0	0	0	30
89	89	76	71	94	0	0	28	20	1	39	6	0	0	0	0	0	0	0	0	0	0	0	0	0	0	80
87	107	76	71	94	0	28	19	2	0	0	59	2	0	0	0	0	0	0	0	0	0	0	0	0	0	10
59	104	96	71	94	2	1	0	23	23	0	0	0	0	23	20	0	0	0	0	0	0	0	0	0	0	40
122	77	76	71	94	64	0	21	28	3	0	0	0	0	0	0	0	0	0	0	0	0	0	0	0	0	0
75	77	76	71	94	0	0	37	25	3	2	0	0	0	0	0	0	0	0	0	0	0	0	0	0	0	100
85	93	76	71	94	0	12	37	0	0	22	23	0	0	0	0	0	0	0	0	0	0	0	0	0	0	90
64	77	76	71	94	0	1	5	19	29	0	0	0	0	0	0	0	0	0	0	0	0	0	0	0	0	100
127	94	77	74	94	0	0	0	50	18	72	0	0	0	0	0	0	0	0	0	2	0	0	0	0	0	0
137	87	76	71	94	32	47	0	0	23	41	0	0	0	0	0	0	0	0	0	0	0	0	0	0	0	0
58	79	105	138	94	33	15	0	0	0	0	0	0	3	0	0	0	0	0	23	46	0	0	0	0	0	0
71	81	123	77	94	0	0	0	0	48	18	0	0	0	0	0	0	24	17	0	0	0	0	0	0	0	0
60	77	76	71	94	0	3	1	9	37	0	0	0	0	0	0	0	0	0	0	0	0	0	0	0	0	100
73	97	139	90	94	45	19	0	0	0	0	0	0	0	0	40	3	0	31	10	0	0	0	0	0	0	0
87	77	76	114	142	0	8	71	0	0	0	0	0	0	0	0	0	0	0	0	0	0	17	28	8	0	0
114	77	77	72	94	0	0	0	59	49	0	0	0	0	0	0	0	0	0	1	0	0	0	0	0	0	0
113	98	76	71	94	19	44	0	0	21	3	42	0	0	0	0	0	0	0	0	0	0	0	0	0	0	0
143	81	76	71	94	0	2	40	39	43	18	0	0	0	0	0	0	0	0	0	0	0	0	0	0	0	0
52	139	76	71	94	0	0	0	0	0	20	25	56	4	0	0	0	0	0	0	0	0	0	0	0	0	0
135	77	76	71	94	0	33	81	16	0	0	0	0	0	0	0	0	0	0	0	0	0	0	0	0	0	0
56	77	83	76	94	18	28	0	0	0	0	0	0	0	0	0	0	2	4	0	1	1	0	0	0	0	100
113	99	76	71	94	39	27	1	2	0	32	29	0	0	0	0	0	0	0	0	0	0	0	0	0	0	0
91	77	97	113	94	0	0	21	43	19	0	0	0	0	0	0	0	1	4	11	29	0	0	0	0	0	0
13	123	99	71	94	0	0	0	0	0	0	0	0	5	54	0	6	0	0	0	0	0	0	0	0	0	0
99	77	76	72	96	5	42	0	28	18	0	0	0	0	0	0	0	0	0	0	0	0	0	1	1	0	0
118	77	76	71	94	1	34	14	56	7	0	0	0	0	0	0	0	0	0	0	0	0	0	0	0	0	0
99	77	76	71	94	0	0	46	18	28	0	0	0	0	0	0	0	0	0	0	0	0	0	0	0	0	0
40	116	76	71	94	1	0	7	17	0	0	0	15	29	0	0	0	0	0	0	0	0	0	0	0	0	0
128	103	76	71	94	6	56	0	0	1	69	15	2	1	0	0	0	0	0	0	0	0	0	0	0	0	0
87	89	79	71	94	0	46	0	0	0	42	4	0	0	0	0	1	1	0	0	0	0	0	0	0	0	70
68	78	76	71	94	43	12	0	1	1	0	0	1	1	0	0	0	0	0	0	0	0	0	0	0	0	100
24	113	84	71	94	5	0	0	4	3	0	0	0	19	25	0	0	0	0	0	0	0	0	0	0	0	0
188	77	76	71	94	0	77	64	37	9	0	0	0	0	0	0	0	0	0	0	0	0	0	0	0	0	0
83	77	76	71	94	19	52	1	1	1	0	0	0	0	0	0	0	0	0	0	0	0	0	0	0	0	40
47	92	97	112	96	0	0	0	0	4	34	14	0	0	0	0	0	0	0	25	15	1	5	0	0	0	0
128	98	76	71	94	0	16	63	0	0	46	16	3	0	0	0	0	0	0	0	0	0	0	0	0	0	0
118	89	76	71	94	0	0	0	43	33	47	0	0	1	0	0	0	0	0	0	0	0	0	0	0	0	0
16	77	76	95	95	0	0	0	3	0	0	0	0	0	0	0	0	0	0	0	0	14	3	0	0	0	100
89	83	76	71	94	0	0	8	71	0	0	0	7	2	0	0	0	0	0	0	0	0	0	0	0	0	70
105	87	76	71	94	44	19	0	0	5	41	0	0	0	0	0	0	0	0	0	0	0	0	0	0	0	0
77	77	76	71	94	0	3	0	38	25	2	0	0	0	0	0	0	0	0	0	0	0	0	0	0	0	100
100	77	76	71	94	14	46	32	0	0	1	0	0	0	0	0	0	0	0	0	0	0	0	0	0	0	0
26	179	91	71	94	3	0	0	5	4	0	0	9	62	48	0	0	0	0	0	0	0	0	0	0	0	0
58	77	76	72	95	0	9	37	0	1	2	0	0	0	0	0	0	0	0	0	0	0	0	1	0	0	100
13	138	125	71	94	0	0	0	0	0	0	0	0	24	20	37	21	0	0	0	0	0	0	0	0	0	0
74	83	76	71	94	3	0	0	50	12	0	0	1	5	0	0	0	0	0	0	0	0	0	0	0	0	100
56	156	103	71	94	0	0	28	18	0	0	0	0	38	42	22	0	0	0	0	0	0	0	0	0	0	0
76	78	76	71	94	6	57	2	2	0	0	0	1	0	0	0	0	0	0	0	0	0	0	0	0	0	100
95	82	76	71	94	37	9	0	0	25	21	1	0	0	0	0	0	0	0	0	0	0	0	0	0	0	0
60	95	76	71	94	0	0	0	4	2	50	12	0	0	0	0	0	0	0	0	0	0	0	0	0	0	50
115	77	83	75	94	0	60	48	0	0	0	0	0	0	0	0	0	0	6	2	0	0	0	0	0	0	0
102	77	99	145	94	0	14	35	5	41	0	0	0	0	0	0	0	0	0	3	65	0	0	0	0	0	0
47	99	76	71	94	0	3	1	1	0	16	37	0	0	0	0	0	0	0	0	0	0	0	0	0	0	20
62	91	78	71	94	0	0	0	2	17	46	0	0	0	3	1	0	0	0	0	0	0	0	0	0	0	100
89	104	76	71	94	0	0	1	1	12	79	15	0	0	0	0	0	0	0	0	0	0	0	0	0	0	0
85	108	119	71	94	0	0	0	6	45	33	0	0	0	0	36	22	0	0	0	0	0	0	0	0	0	0
171	79	76	71	94	8	71	0	9	74	9	0	1	0	0	0	0	0	0	0	0	0	0	0	0	0	0
56	77	76	74	171	0	0	0	0	45	1	0	0	0	0	0	0	0	0	0	0	0	1	0	5	36	0
72	77	76	103	124	56	6	0	0	0	0	0	0	0	0	0	0	0	0	0	0	0	12	25	0	0	0
59	77	76	71	94	23	25	1	0	0	0	0	0	0	0	0	0	0	0	0	0	0	0	0	0	0	100
116	78	76	71	94	0	3	0	43	60	4	0	0	0	0	0	0	0	0	0	0	0	0	0	0	0	0
42	94	160	77	94	0	1	1	0	0	21	24	0	0	0	0	0	54	17	0	0	0	0	0	0	0	0
92	77	76	71	94	2	43	39	0	0	0	0	0	0	0	0	0	0	0	0	0	0	0	0	0	0	0
13	77	122	108	94	0	0	0	0	0	0	0	0	0	0	0	0	0	22	39	0	0	0	0	0	0	0
16	77	160	135	94	0	0	0	2	1	0	0	0	0	0	0	0	17	53	0	37	3	0	0	0	0	0
47	107	77	82	94	0	0	0	0	0	18	43	6	1	0	0	0	0	0	0	2	6	0	0	0	0	0
23	128	76	107	135	1	2	0	0	0	0	0	30	30	0	0	0	0	0	0	0	2	2	41	0	0	0
74	77	76	71	94	0	0	2	57	6	0	0	0	0	0	0	0	0	0	0	0	0	0	0	0	0	100
110	91	76	71	94	0	0	4	5	54	54	0	1	0	0	0	0	0	0	0	0	0	0	0	0	0	0
38	134	76	81	113	0	0	0	0	0	1	20	64	0	0	0	0	0	0	0	0	0	0	10	6	0	0
74	112	86	73	94	0	3	0	19	43	0	0	0	15	29	0	0	0	0	0	2	0	0	0	0	0	10
54	114	76	71	94	0	0	6	14	0	0	30	31	0	0	0	0	0	0	0	0	0	0	0	0	0	0
15	151	89	73	96	0	0	0	0	0	0	0	7	39	42	0	0	0	0	0	0	0	0	2	0	0	0
61	80	79	71	94	0	1	29	18	0	2	0	0	0	0	4	0	0	0	0	0	0	0	0	0	0	100
120	77	76	71	94	9	37	44	23	1	0	0	0	0	0	0	0	0	0	0	0	0	0	0	0	0	0
92	117	76	72	106	2	1	0	0	36	11	76	0	0	0	0	0	0	0	0	0	0	0	0	3	4	0
16	98	103	71	94	0	0	0	2	1	0	0	0	0	1	42	0	0	0	0	0	0	0	0	0	0	0
200	78	76	71	94	31	31	39	77	25	0	0	1	0	0	0	0	0	0	0	0	0	0	0	0	0	0
59	78	82	71	94	2	1	0	18	28	0	0	0	0	0	0	6	0	0	0	0	0	0	0	0	0	100
23	132	76	71	94	0	2	2	1	1	0	0	17	44	0	0	0	0	0	0	0	0	0	0	0	0	0
46	91	76	71	94	1	1	2	0	0	32	14	0	0	0	0	0	0	0	0	0	0	0	0	0	0	90
98	83	76	71	94	0	0	48	2	22	25	0	0	0	0	0	0	0	0	0	0	0	0	0	0	0	10
18	157	112	71	94	0	1	4	1	0	0	0	0	34	38	37	0	0	0	0	0	0	0	0	0	0	0
13	82	80	76	155	0	0	0	0	0	0	0	0	0	6	3	0	0	0	0	0	0	0	0	14	21	0
108	114	76	71	94	0	19	44	0	0	1	76	0	0	0	0	0	0	0	0	0	0	0	0	0	0	0
59	113	84	71	94	3	0	14	32	0	0	0	0	18	26	0	0	0	0	0	0	0	0	0	0	0	20
22	159	89	82	94	0	0	0	0	0	0	0	39	25	39	0	0	0	0	0	0	7	1	0	0	0	0
75	85	76	71	94	8	1	2	1	30	32	0	0	0	0	0	0	0	0	0	0	0	0	0	0	0	100
67	77	76	71	94	0	3	39	16	1	0	0	0	0	0	0	0	0	0	0	0	0	0	0	0	0	100
49	95	76	95	133	0	0	4	8	0	16	29	0	0	0	0	0	0	0	0	0	0	0	29	8	0	0
56	77	99	148	95	0	0	0	28	18	0	0	0	0	0	0	0	0	0	3	65	0	2	0	0	0	0
15	134	111	71	94	0	0	0	2	0	0	0	0	14	34	39	0	0	0	0	0	0	0	0	0	0	0
109	107	76	71	94	0	1	2	7	45	33	45	0	0	0	0	0	0	0	0	0	0	0	0	0	0	0
16	190	120	71	94	0	0	0	1	2	0	0	1	14	131	4	0	0	0	0	0	0	0	0	0	0	0
69	138	76	71	94	0	0	0	0	31	14	0	69	7	0	0	0	0	0	0	0	0	0	0	0	0	0
67	86	95	118	94	0	0	0	0	30	36	0	0	0	0	0	0	0	0	13	33	0	0	0	0	0	0
133	77	76	71	94	0	5	120	1	2	0	0	0	0	0	0	0	0	0	0	0	0	0	0	0	0	0
166	83	76	71	94	0	32	75	18	18	28	0	0	0	0	0	0	0	0	0	0	0	0	0	0	0	0
46	99	79	71	94	0	1	1	0	0	33	15	0	6	0	0	2	1	0	0	0	0	0	0	0	0	40
59	77	76	71	94	0	1	2	23	23	0	1	0	0	0	0	0	0	0	0	0	0	0	0	0	0	100
13	126	87	76	96	0	0	0	0	0	0	0	0	24	35	0	0	0	0	0	0	2	0	2	1	0	0
35	106	85	73	94	0	0	0	0	5	4	19	26	0	0	0	0	3	5	0	0	0	0	0	0	0	0
71	77	79	79	94	0	0	0	6	56	0	0	0	0	0	0	0	0	0	0	7	0	0	0	0	0	100
69	78	76	71	94	0	0	0	6	52	0	3	0	0	0	0	0	0	0	0	0	0	0	0	0	0	100
125	83	76	71	94	0	1	64	0	34	28	0	0	0	0	0	0	0	0	0	0	0	0	0	0	0	0
91	77	76	71	94	0	8	12	56	6	0	0	0	0	0	0	0	0	0	0	0	0	0	0	0	0	40
71	78	78	71	94	0	0	0	37	25	0	0	0	0	0	1	1	0	0	0	0	0	0	0	0	0	100
120	87	78	71	94	0	0	0	25	62	37	0	0	0	1	2	0	0	0	0	0	0	0	0	0	0	0
60	77	78	73	94	2	15	33	0	0	0	0	0	0	0	0	0	0	0	2	1	0	0	0	0	0	100
19	80	78	72	123	0	0	4	3	0	0	0	0	0	4	0	0	0	0	0	0	0	0	0	3	12	0
105	104	76	71	94	0	44	19	4	6	2	47	5	0	0	0	0	0	0	0	0	0	0	0	0	0	0
18	79	144	71	94	0	0	0	0	5	0	0	0	0	0	0	11	45	0	0	0	0	0	0	0	0	0
76	78	77	71	94	0	0	41	23	2	0	0	0	1	0	0	0	0	0	0	0	0	0	0	0	0	100
98	77	76	71	94	0	40	41	6	3	0	0	0	0	0	0	0	0	0	0	0	0	0	0	0	0	0
59	77	92	79	94	0	28	18	0	3	0	0	0	0	0	0	0	0	14	4	0	0	0	0	0	0	90
108	83	76	71	94	6	56	0	0	18	27	0	0	0	0	0	0	0	0	0	0	0	0	0	0	0	0
48	86	77	127	111	0	1	0	0	8	37	0	0	0	0	0	0	0	0	0	0	10	37	0	0	0	0
55	83	76	71	94	0	2	1	1	20	28	0	0	0	0	0	0	0	0	0	0	0	0	0	0	0	100
59	77	80	77	94	1	48	0	0	0	0	0	0	0	0	1	0	0	0	2	3	0	0	0	0	0	100
62	77	76	71	94	23	24	3	2	0	0	0	0	0	0	0	0	0	0	0	0	0	0	0	0	0	100
60	77	76	89	141	0	1	2	24	23	0	0	0	0	0	0	0	0	0	0	0	0	0	12	24	0	0
137	87	76	71	94	2	1	47	32	18	44	0	0	0	0	0	0	0	0	0	0	0	0	0	0	0	0
60	78	76	71	94	1	1	0	23	23	0	2	0	0	0	0	0	0	0	0	0	0	0	0	0	0	100
76	77	76	77	95	0	0	0	21	46	0	0	0	0	0	0	0	0	0	0	0	2	3	0	0	0	100
18	134	98	126	94	0	3	3	0	0	0	0	0	12	63	0	0	0	0	0	7	32	0	0	0	0	0
114	77	76	71	94	0	0	11	97	0	0	0	0	0	0	0	0	0	0	0	0	0	0	0	0	0	0
114	77	76	71	94	0	0	0	62	46	0	0	0	0	0	0	0	0	0	0	0	0	0	0	0	0	0
102	77	76	71	94	32	15	43	5	0	0	0	0	0	0	0	0	0	0	0	0	0	0	0	0	0	0
118	106	76	71	94	0	0	10	72	0	1	60	0	0	0	0	0	0	0	0	0	0	0	0	0	0	0
58	114	105	76	94	0	0	0	0	9	53	0	0	0	14	29	0	0	4	4	0	0	0	0	0	0	0
72	104	76	71	94	0	0	0	0	43	3	26	19	0	0	0	0	0	0	0	0	0	0	0	0	0	0
131	77	76	71	94	0	0	3	25	97	2	0	0	0	0	0	0	0	0	0	0	0	0	0	0	0	0
73	78	76	81	95	0	56	6	0	0	0	2	0	0	0	0	0	0	0	0	0	4	4	0	0	0	100
88	144	85	71	94	63	16	0	0	0	1	2	0	47	28	0	0	0	0	0	0	0	0	0	0	0	0
59	77	76	74	104	0	42	5	0	3	0	0	0	0	0	0	0	0	0	0	0	0	0	1	6	0	50
56	114	103	71	94	0	0	23	23	0	0	0	1	1	31	27	0	0	0	0	0	0	0	0	0	0	0
32	110	76	71	94	1	2	1	3	2	0	0	43	1	0	0	0	0	0	0	0	0	0	0	0	0	0
66	106	77	72	94	18	8	0	0	0	3	58	0	0	0	0	0	0	0	1	0	0	0	0	0	0	0
92	87	76	71	94	18	28	0	3	5	41	0	0	0	0	0	0	0	0	0	0	0	0	0	0	0	30
130	77	76	88	142	0	25	37	19	43	0	0	0	0	0	0	0	0	0	0	0	0	0	9	27	0	0
21	117	76	71	94	0	0	0	0	0	1	4	22	22	0	0	0	0	0	0	0	0	0	0	0	0	0
36	105	76	71	94	3	0	2	3	1	0	19	25	0	0	0	0	0	0	0	0	0	0	0	0	0	0
91	105	76	71	94	2	1	0	1	27	47	34	0	0	0	0	0	0	0	0	0	0	0	0	0	0	0
61	78	83	71	94	0	9	38	2	3	0	0	0	0	0	0	4	2	0	0	0	0	0	0	0	0	100
68	88	76	71	94	7	2	0	0	15	47	0	0	0	0	0	0	0	0	0	0	0	0	0	0	0	100
87	82	79	72	94	0	16	63	0	0	0	0	0	6	0	0	0	0	2	0	0	0	0	0	0	0	40
74	77	76	71	94	0	0	32	33	0	0	0	0	0	0	0	0	0	0	0	0	0	0	0	0	0	100
101	93	136	71	94	0	0	14	7	49	31	0	0	0	0	0	35	21	0	0	0	0	0	0	0	0	0
45	99	76	71	94	0	0	0	2	2	14	39	0	0	0	0	0	0	0	0	0	0	0	0	0	0	20
77	77	76	71	94	25	37	4	2	0	0	0	0	0	0	0	0	0	0	0	0	0	0	0	0	0	90
42	110	76	126	97	0	0	14	6	0	0	0	41	3	0	0	0	0	0	0	0	33	6	0	0	0	0
92	87	76	71	94	24	25	0	0	3	42	0	0	0	0	0	0	0	0	0	0	0	0	0	0	0	30
59	77	110	91	94	5	43	1	0	0	0	0	0	0	0	0	0	0	26	15	0	0	0	0	0	0	0
62	87	76	117	108	0	0	0	0	22	40	0	1	0	0	0	0	0	0	0	0	9	29	0	0	0	0
146	78	76	71	94	25	37	55	24	0	0	0	1	0	0	0	0	0	0	0	0	0	0	0	0	0	0
38	98	77	74	94	0	2	1	0	0	3	42	0	0	0	0	0	0	0	0	1	2	0	0	0	0	30
15	135	80	71	94	0	0	0	0	1	2	0	2	49	12	0	0	0	0	0	0	0	0	0	0	0	0
56	121	76	71	94	0	0	0	0	0	3	87	1	0	0	0	0	0	0	0	0	0	0	0	0	0	0
76	77	76	71	94	2	46	19	0	0	0	0	0	0	0	0	0	0	0	0	0	0	0	0	0	0	100
119	77	76	71	94	0	46	23	43	1	0	0	0	0	0	0	0	0	0	0	0	0	0	0	0	0	0
162	78	76	71	94	0	0	71	10	75	4	0	0	0	0	0	0	0	0	0	0	0	0	0	0	0	0
74	79	76	71	94	2	1	0	37	25	0	0	0	2	0	0	0	0	0	0	0	0	0	0	0	0	100
37	79	78	71	94	2	19	0	0	2	3	0	0	0	0	2	0	0	0	0	0	0	0	0	0	0	100
102	95	76	71	94	3	3	0	31	31	16	30	0	0	0	0	0	0	0	0	0	0	0	0	0	0	20
122	89	76	71	94	0	0	0	14	67	46	2	0	0	0	0	0	0	0	0	0	0	0	0	0	0	0
131	82	76	71	94	56	6	7	0	40	22	0	0	0	0	0	0	0	0	0	0	0	0	0	0	0	0
127	86	76	71	94	0	0	1	81	12	37	0	0	0	0	0	0	0	0	0	0	0	0	0	0	0	0
82	77	76	72	95	8	3	1	19	43	0	0	0	0	0	0	0	0	0	0	0	0	0	1	0	0	100
101	77	76	71	94	18	28	0	37	9	2	0	0	0	0	0	0	0	0	0	0	0	0	0	0	0	0
114	77	79	71	94	0	31	31	23	23	0	0	0	0	0	0	0	2	0	0	0	0	0	0	0	0	0
66	93	76	71	94	0	1	2	0	9	55	6	0	0	0	0	0	0	0	0	0	0	0	0	0	0	70
119	94	77	72	94	0	6	56	0	17	45	0	2	5	0	0	0	0	0	1	0	0	0	0	0	0	0
90	77	76	71	94	3	57	15	1	6	0	0	0	0	0	0	0	0	0	0	0	0	0	0	0	0	10
60	131	76	71	94	0	0	5	41	0	0	0	17	43	0	0	0	0	0	0	0	0	0	0	0	0	0
94	77	76	71	94	21	53	12	0	0	0	0	0	0	0	0	0	0	0	0	0	0	0	0	0	0	0
102	123	77	72	94	2	1	0	0	0	90	49	0	0	0	0	0	0	0	0	1	0	0	0	0	0	0
147	77	76	72	94	0	2	0	41	100	0	0	0	0	0	0	0	0	0	0	0	0	1	0	0	0	0
125	81	76	71	94	0	0	0	12	94	17	0	0	0	0	0	0	0	0	0	0	0	0	0	0	0	0
100	92	76	101	126	1	14	32	0	0	59	3	0	0	0	0	0	0	0	0	0	0	8	29	0	0	0
91	77	76	71	94	67	17	0	0	0	0	0	0	0	0	0	0	0	0	0	0	0	0	0	0	0	0
36	82	79	71	94	12	8	0	0	0	0	6	3	0	0	0	2	1	0	0	0	0	0	0	0	0	100
74	79	76	71	94	0	12	50	0	0	1	3	0	0	0	0	0	0	0	0	0	0	0	0	0	0	100
15	129	103	71	94	0	0	1	1	0	0	0	0	0	64	10	0	0	0	0	0	0	0	0	0	0	0
115	91	76	71	94	0	0	0	6	58	59	0	0	0	0	0	0	0	0	0	0	0	0	0	0	0	0
57	78	80	73	94	37	9	0	0	0	0	1	1	0	0	0	0	0	3	2	0	0	0	0	0	0	100
74	77	77	74	94	0	0	0	27	37	0	0	0	0	0	0	0	0	0	0	1	1	0	0	0	0	100
96	82	76	71	94	0	37	9	1	24	23	0	0	0	0	0	0	0	0	0	0	0	0	0	0	0	10
72	135	117	71	94	0	10	10	0	0	17	61	0	0	0	44	14	0	0	0	0	0	0	0	0	0	0
79	77	76	71	94	0	3	4	38	25	0	0	0	0	0	0	0	0	0	0	0	0	0	0	0	0	100
23	164	106	73	94	0	0	0	0	0	0	0	41	3	72	3	0	1	5	0	0	0	0	0	0	0	0
16	77	76	83	154	2	1	0	0	0	0	0	0	0	0	0	0	0	0	0	0	0	4	0	22	13	0
72	119	76	71	94	0	0	0	0	0	40	66	0	0	0	0	0	0	0	0	0	0	0	0	0	0	0
80	77	76	71	94	0	0	63	6	2	1	0	0	0	0	0	0	0	0	0	0	0	0	0	0	0	100
83	112	76	71	94	0	0	17	4	0	36	54	0	0	0	0	0	0	0	0	0	0	0	0	0	0	0
65	158	86	71	94	0	0	0	0	24	38	5	3	44	32	0	0	0	0	0	0	0	0	0	0	0	0
105	102	76	71	94	0	0	0	0	54	36	34	0	0	0	0	0	0	0	0	0	0	0	0	0	0	0
130	77	81	75	94	0	79	37	9	0	0	0	0	0	0	0	0	0	1	5	0	0	0	0	0	0	0
58	93	76	71	94	0	0	5	1	5	48	1	6	0	0	0	0	0	0	0	0	0	0	0	0	0	80
56	78	79	168	94	32	14	0	0	0	0	0	0	0	1	2	0	0	0	0	4	62	0	0	0	0	0
74	78	80	72	94	6	58	1	0	0	0	0	0	0	1	2	0	0	2	0	0	0	0	0	0	0	100
102	90	76	71	94	0	50	12	1	1	37	9	0	0	0	0	0	0	0	0	0	0	0	0	0	0	0
117	89	76	71	94	0	0	0	8	71	38	7	0	0	0	0	0	0	0	0	0	0	0	0	0	0	0
66	82	79	76	156	0	0	0	0	42	20	0	0	0	0	0	2	1	0	0	0	0	0	0	12	23	0
102	77	76	71	94	0	37	55	2	1	0	0	0	0	0	0	0	0	0	0	0	0	0	0	0	0	0
59	113	84	71	94	0	1	20	28	0	0	0	0	18	26	0	0	0	0	0	0	0	0	0	0	0	20
88	105	76	71	94	0	0	2	57	6	0	17	28	0	0	0	0	0	0	0	0	0	0	0	0	0	20
72	116	87	71	94	1	2	0	1	47	17	0	0	11	32	0	0	0	0	0	0	0	0	0	0	0	0
114	77	76	71	94	0	0	5	41	61	1	0	0	0	0	0	0	0	0	0	0	0	0	0	0	0	0
68	123	76	71	94	0	0	0	46	0	0	0	53	8	0	0	0	0	0	0	0	0	0	0	0	0	0
18	98	103	71	94	0	3	2	1	0	0	0	0	0	2	41	0	0	0	0	0	0	0	0	0	0	0
57	93	76	71	94	0	2	1	0	0	54	7	0	0	0	0	0	0	0	0	0	0	0	0	0	0	70
77	77	76	71	94	0	0	3	33	32	0	0	0	0	0	0	0	0	0	0	0	0	0	0	0	0	100
16	118	98	74	94	0	1	1	0	0	1	0	0	0	49	10	0	0	0	0	0	2	1	0	0	0	0
96	96	76	71	97	37	25	0	0	0	13	32	0	0	0	0	0	0	0	0	0	0	0	0	0	2	0
26	77	113	140	94	0	2	9	3	0	0	0	0	0	0	0	0	0	3	35	38	0	0	0	0	0	0
115	77	76	71	94	0	23	60	25	0	0	0	0	0	0	0	0	0	0	0	0	0	0	0	0	0	0
107	85	76	71	94	18	28	0	0	28	34	1	0	0	0	0	0	0	0	0	0	0	0	0	0	0	0
87	119	76	72	94	0	0	0	0	0	71	52	0	0	0	0	0	0	0	0	0	0	1	0	0	0	0
66	88	76	76	95	0	0	3	3	16	46	0	0	0	0	0	0	0	0	0	0	0	4	0	0	0	100
80	77	76	73	95	0	25	37	7	2	0	0	0	0	0	0	0	0	0	0	0	0	2	1	0	0	90
73	94	111	72	96	0	0	0	4	50	13	0	0	0	0	16	26	0	0	0	0	0	1	0	0	1	0
74	77	80	74	94	2	1	12	50	0	0	0	0	0	0	0	0	0	1	3	0	0	0	0	0	0	100
32	106	81	71	94	0	0	0	1	2	1	22	23	0	0	1	4	0	0	0	0	0	0	0	0	0	0
26	141	76	71	94	0	0	0	2	1	1	0	39	36	0	0	0	0	0	0	0	0	0	0	0	0	0
63	77	76	71	94	0	2	5	5	41	0	0	0	0	0	0	0	0	0	0	0	0	0	0	0	0	100
146	77	76	71	94	0	1	0	133	8	0	0	0	0	0	0	0	0	0	0	0	0	0	0	0	0	0
82	109	76	71	94	0	0	0	0	30	32	35	10	0	0	0	0	0	0	0	0	0	0	0	0	0	0
113	81	76	71	94	1	2	0	19	72	17	0	0	0	0	0	0	0	0	0	0	0	0	0	0	0	0
97	96	76	71	94	1	24	23	0	0	43	19	0	0	0	0	0	0	0	0	0	0	0	0	0	0	30
57	78	76	129	118	0	0	0	46	0	0	2	0	0	0	0	0	0	0	0	0	6	43	3	0	0	0
28	84	143	71	94	0	0	0	0	3	17	0	0	0	0	0	12	44	0	0	0	0	0	0	0	0	0
74	77	77	74	94	1	38	25	0	0	0	0	0	0	0	0	0	0	0	0	2	0	0	0	0	0	100
43	120	184	71	94	0	0	0	1	2	26	20	0	0	0	47	20	48	0	0	0	0	0	0	0	0	0
108	86	76	71	94	31	31	2	1	6	40	0	0	0	0	0	0	0	0	0	0	0	0	0	0	0	0
74	77	78	73	94	0	0	19	44	2	1	0	0	0	0	0	0	0	0	2	0	0	0	0	0	0	100
71	124	90	71	94	0	0	0	25	37	0	0	0	16	43	0	0	0	0	0	0	0	0	0	0	0	0
66	77	76	71	94	0	0	38	19	0	0	0	0	0	0	0	0	0	0	0	0	0	0	0	0	0	100
43	92	79	71	94	1	2	0	0	0	29	16	0	0	0	0	0	2	0	0	0	0	0	0	0	0	80
78	131	81	71	94	0	16	53	1	0	0	0	0	45	14	0	0	0	0	0	0	0	0	0	0	0	0
118	92	76	71	94	0	0	0	12	54	61	0	0	0	0	0	0	0	0	0	0	0	0	0	0	0	0
86	113	128	72	94	0	1	25	24	0	0	46	19	0	0	0	0	39	3	0	0	0	0	0	0	0	0
77	78	76	71	94	0	1	52	12	0	3	1	0	0	0	0	0	0	0	0	0	0	0	0	0	0	100
13	77	77	113	119	0	0	0	0	0	0	0	0	0	0	0	0	0	0	0	1	4	23	15	0	0	0
43	95	78	74	94	3	0	0	3	0	15	30	0	0	0	0	0	0	1	2	0	1	0	0	0	0	60
77	89	76	74	103	2	1	0	0	26	52	0	0	0	0	0	0	0	0	0	0	0	0	1	6	0	60
86	93	76	71	94	0	0	3	23	23	24	21	0	0	0	0	0	0	0	0	0	0	0	0	0	0	90
79	77	76	71	94	0	3	3	33	31	0	0	0	0	0	0	0	0	0	0	0	0	0	0	0	0	100
67	104	122	71	95	0	0	0	0	46	16	0	0	0	2	31	28	0	0	0	0	0	0	0	1	0	0
99	95	76	71	94	0	14	51	0	0	16	30	0	0	0	0	0	0	0	0	0	0	0	0	0	0	0
13	80	143	72	96	0	0	0	0	0	0	0	0	0	0	0	13	43	0	0	0	0	0	2	0	0	0
98	138	97	71	94	0	1	39	9	29	17	0	0	8	67	0	0	0	0	0	0	0	0	0	0	0	0
74	118	76	71	94	0	0	0	0	25	37	4	41	0	0	0	0	0	0	0	0	0	0	0	0	0	0
45	137	89	72	94	0	0	0	0	0	45	0	0	24	35	0	0	0	1	1	0	0	0	0	0	0	0
74	134	101	72	94	0	1	20	44	0	0	0	0	12	63	0	0	1	3	0	0	0	0	0	0	0	0
114	83	76	71	94	0	2	44	20	22	26	0	0	0	0	0	0	0	0	0	0	0	0	0	0	0	0
57	77	82	76	94	0	0	0	5	41	0	1	0	0	0	0	0	0	2	6	0	0	0	0	0	0	100
47	103	80	71	95	0	0	0	0	0	23	38	0	0	0	4	1	0	0	0	0	0	0	0	0	1	0
160	95	76	71	94	1	95	33	1	0	17	28	0	0	0	0	0	0	0	0	0	0	0	0	0	0	0
32	77	164	130	94	0	0	0	6	14	0	0	0	0	0	0	0	0	60	50	0	0	0	0	0	0	0
51	94	78	73	94	0	0	2	3	0	35	18	0	0	0	0	0	0	1	2	0	0	0	0	0	0	60
32	144	114	71	94	0	0	0	0	0	0	36	9	0	28	46	0	0	0	0	0	0	0	0	0	0	0
102	91	76	71	94	0	44	19	2	1	32	14	0	0	0	0	0	0	0	0	0	0	0	0	0	0	0
24	132	80	71	94	0	6	6	0	0	0	0	0	47	13	0	0	0	0	0	0	0	0	0	0	0	0
15	77	76	81	154	0	0	0	0	0	2	1	0	0	0	0	0	0	0	0	0	0	0	0	26	12	0
75	119	76	71	94	0	1	1	0	0	40	66	0	0	0	0	0	0	0	0	0	0	0	0	0	0	0
117	77	76	71	94	42	32	38	0	0	0	0	0	0	0	0	0	0	0	0	0	0	0	0	0	0	0
92	77	76	71	94	0	3	72	8	0	0	0	0	0	0	0	0	0	0	0	0	0	0	0	0	0	10
18	103	116	71	94	0	0	0	2	4	0	0	0	0	0	48	10	0	0	0	0	0	0	0	0	0	0
113	151	96	71	94	0	0	0	0	30	54	71	0	0	22	21	0	0	0	0	0	0	0	0	0	0	0
77	78	76	71	94	0	12	50	0	1	7	0	0	0	0	0	0	0	0	0	0	0	0	0	0	0	100
34	132	76	75	96	0	0	2	1	0	0	2	74	0	0	0	0	0	0	0	0	0	3	1	0	0	0
99	77	76	71	94	2	8	24	56	2	0	0	0	0	0	0	0	0	0	0	0	0	0	0	0	0	0
45	111	122	71	94	0	0	0	0	2	37	9	0	0	0	27	31	0	0	0	0	0	0	0	0	0	0
71	98	76	71	94	0	1	2	0	0	73	8	0	0	0	0	0	0	0	0	0	0	0	0	0	0	20
84	110	76	71	94	0	0	0	2	1	79	28	0	0	0	0	0	0	0	0	0	0	0	0	0	0	0
74	77	76	71	94	0	0	2	7	56	0	0	0	0	0	0	0	0	0	0	0	0	0	0	0	0	100
31	121	76	71	94	0	4	1	0	0	0	0	58	2	0	0	0	0	0	0	0	0	0	0	0	0	0
117	77	76	71	94	0	3	23	42	43	0	0	0	0	0	0	0	0	0	0	0	0	0	0	0	0	0
16	131	152	71	94	0	0	0	0	3	0	0	0	0	8	90	17	0	0	0	0	0	0	0	0	0	0
50	104	144	71	94	0	0	0	0	6	16	44	0	0	0	0	10	47	0	0	0	0	0	0	0	0	0
189	77	76	71	94	63	59	19	18	28	0	0	0	0	0	0	0	0	0	0	0	0	0	0	0	0	0
51	93	76	71	94	0	0	0	2	7	32	14	2	0	0	0	0	0	0	0	0	0	0	0	0	0	70
67	79	76	71	94	3	4	37	9	0	3	3	0	0	0	0	0	0	0	0	0	0	0	0	0	0	100
62	77	76	71	94	2	2	34	14	0	0	0	0	0	0	0	0	0	0	0	0	0	0	0	0	0	100
74	80	82	91	94	0	0	0	56	7	1	0	5	0	0	0	0	0	0	0	17	0	0	0	0	0	90
69	98	107	95	94	0	0	2	2	0	67	10	0	0	0	0	0	0	15	25	0	0	0	0	0	0	10
100	77	76	71	94	6	4	48	32	3	0	0	0	0	0	0	0	0	0	0	0	0	0	0	0	0	0
43	96	81	72	94	5	0	0	0	0	13	32	0	0	0	0	0	0	4	0	0	0	0	0	0	0	60
102	77	76	71	94	28	18	0	20	29	0	0	0	0	0	0	0	0	0	0	0	0	0	0	0	0	0
58	133	76	71	94	0	0	0	0	5	56	0	2	42	0	0	0	0	0	0	0	0	0	0	0	0	0
54	109	171	135	94	0	0	0	0	0	52	9	0	0	0	3	54	8	0	32	37	0	0	0	0	0	0
48	101	80	71	94	0	1	2	0	0	32	21	0	0	8	0	0	1	0	0	0	0	0	0	0	0	10
110	83	77	73	94	0	56	6	0	22	25	1	0	0	0	0	0	0	0	0	2	0	0	0	0	0	0
130	94	76	71	94	0	0	0	55	25	53	9	0	0	0	0	0	0	0	0	0	0	0	0	0	0	0
99	115	76	73	159	0	3	4	0	4	85	35	0	0	0	0	0	0	0	0	0	0	0	0	6	29	0
87	78	85	91	94	0	0	55	24	0	0	0	0	0	0	2	3	0	0	0	15	2	0	0	0	0	60
44	133	114	71	94	0	0	0	1	0	5	56	0	0	0	55	3	0	0	0	0	0	0	0	0	0	0
72	77	76	72	97	0	7	18	38	0	0	0	0	0	0	0	0	0	0	0	0	0	0	0	2	0	100
59	77	77	76	94	0	28	18	1	2	0	0	0	0	0	0	0	0	0	0	3	2	0	0	0	0	100
18	142	90	71	94	0	0	1	1	0	0	0	8	28	43	0	0	0	0	0	0	0	0	0	0	0	0
74	119	76	71	94	1	2	44	19	0	0	0	3	41	0	0	0	0	0	0	0	0	0	0	0	0	20
122	77	76	71	94	44	19	0	38	16	0	0	0	0	0	0	0	0	0	0	0	0	0	0	0	0	0
79	89	77	72	94	0	0	2	4	27	51	0	0	0	0	0	0	0	0	1	0	0	0	0	0	0	100
146	85	76	73	96	63	16	0	31	31	0	0	1	8	0	0	0	0	0	0	0	0	0	2	0	0	0
105	86	76	71	94	0	0	0	43	27	37	0	0	0	0	0	0	0	0	0	0	0	0	0	0	0	0
87	79	81	78	94	0	0	0	63	16	0	0	0	0	0	3	1	0	0	0	5	1	0	0	0	0	80
65	129	76	71	94	14	32	2	1	0	0	0	24	35	0	0	0	0	0	0	0	0	0	0	0	0	0
110	99	76	71	94	0	0	1	72	8	0	44	1	0	0	0	0	0	0	0	0	0	0	0	0	0	0
24	90	76	71	94	0	2	1	0	0	1	9	12	0	0	0	0	0	0	0	0	0	0	0	0	0	100
56	77	122	78	94	5	42	0	0	0	0	0	0	0	0	0	0	23	18	0	0	0	0	0	0	0	0
58	149	97	74	94	0	0	0	0	0	10	48	63	0	0	0	0	10	9	0	0	0	0	0	0	0	0
45	90	76	71	94	0	0	0	2	1	36	9	0	0	0	0	0	0	0	0	0	0	0	0	0	0	90
145	78	76	71	94	0	50	12	79	0	0	0	0	1	0	0	0	0	0	0	0	0	0	0	0	0	0
132	78	76	71	94	71	8	2	1	41	5	0	0	0	0	0	0	0	0	0	0	0	0	0	0	0	0
87	97	76	71	94	0	0	0	0	18	81	0	1	0	0	0	0	0	0	0	0	0	0	0	0	0	30
115	77	76	71	94	0	93	15	0	0	0	0	0	0	0	0	0	0	0	0	0	0	0	0	0	0	0
131	91	76	71	95	0	0	24	55	3	58	0	0	0	0	0	0	0	0	0	0	0	0	0	1	0	0
54	100	113	71	94	0	0	0	0	39	7	0	0	7	1	12	30	0	0	0	0	0	0	0	0	0	0
93	80	79	74	94	0	0	0	42	40	1	6	0	0	0	0	0	0	0	4	0	0	0	0	0	0	50
74	136	101	71	94	0	0	46	19	0	0	0	0	15	60	0	5	1	0	0	0	0	0	0	0	0	0
90	102	76	71	94	0	0	0	38	25	0	32	13	0	0	0	0	0	0	0	0	0	0	0	0	0	30
77	79	76	71	94	0	0	3	4	55	8	0	0	0	0	0	0	0	0	0	0	0	0	0	0	0	100
92	103	77	71	94	9	39	1	0	0	18	43	0	0	1	0	0	0	0	0	0	0	0	0	0	0	60
92	77	76	71	94	40	40	0	3	2	0	0	0	0	0	0	0	0	0	0	0	0	0	0	0	0	0
129	79	76	71	94	0	0	0	55	63	8	0	0	0	0	0	0	0	0	0	0	0	0	0	0	0	0
76	77	76	71	94	56	6	5	0	0	0	0	0	0	0	0	0	0	0	0	0	0	0	0	0	0	80
15	77	79	126	94	1	1	0	0	0	0	0	0	0	0	0	0	0	0	0	8	31	0	0	0	0	0
66	77	78	71	94	0	1	5	14	36	1	0	0	0	0	0	1	0	0	0	0	0	0	0	0	0	100
90	77	76	71	94	0	3	0	55	24	1	0	0	0	0	0	0	0	0	0	0	0	0	0	0	0	60
58	77	122	78	94	0	2	0	46	0	0	0	0	0	0	0	0	22	19	0	0	0	0	0	0	0	0
46	96	125	71	94	0	0	0	0	0	36	16	0	0	0	0	11	31	0	0	0	0	0	0	0	0	0
132	77	79	71	94	0	0	0	56	72	0	0	0	0	0	0	1	1	0	0	0	0	0	0	0	0	0
166	77	76	71	94	0	71	74	16	2	0	0	0	0	0	0	0	0	0	0	0	0	0	0	0	0	0
57	84	83	71	94	18	28	0	0	0	0	0	2	5	0	0	5	1	0	0	0	0	0	0	0	0	100
72	77	76	80	101	50	12	0	0	0	0	0	0	0	0	0	0	0	0	0	0	0	4	5	0	0	70
104	98	123	119	94	0	6	23	28	0	36	25	0	0	0	0	0	0	9	60	0	0	0	0	0	0	0
174	90	76	71	94	0	0	0	125	16	34	11	0	0	0	0	0	0	0	0	0	0	0	0	0	0	0
15	77	170	165	94	0	0	0	0	0	2	0	0	0	0	0	0	30	41	0	56	12	0	0	0	0	0
116	78	76	71	94	62	0	0	3	40	6	0	0	0	0	0	0	0	0	0	0	0	0	0	0	0	0
74	77	77	72	94	0	0	0	39	26	0	0	0	0	0	1	1	0	0	0	0	0	1	0	0	0	100
74	79	76	71	94	0	0	0	19	43	1	3	0	0	0	0	0	0	0	0	0	0	0	0	0	0	100
18	77	87	86	94	0	0	0	2	2	0	0	0	0	0	0	0	0	0	14	4	0	0	0	0	0	100
84	93	76	71	94	0	1	0	46	0	23	22	0	0	0	0	0	0	0	0	0	0	0	0	0	0	100
59	77	76	71	94	0	23	26	0	0	0	0	0	0	0	0	0	0	0	0	0	0	0	0	0	0	100
20	126	90	71	94	0	0	0	1	1	6	1	0	16	43	0	0	0	0	0	0	0	0	0	0	0	0
44	114	119	71	94	0	0	0	0	0	38	8	2	0	0	36	22	0	0	0	0	0	0	0	0	0	0
56	99	104	71	94	5	42	0	0	0	0	0	0	0	5	38	0	2	1	0	0	0	0	0	0	0	0
71	77	77	78	94	0	0	37	25	0	0	0	0	0	0	0	0	0	0	0	2	3	0	0	0	0	100
78	77	79	71	94	2	0	19	25	23	0	0	0	0	0	0	1	1	0	0	0	0	0	0	0	0	100
89	78	78	71	94	0	1	80	0	0	0	0	0	0	0	2	0	0	0	0	0	0	0	0	0	0	30
64	91	76	71	94	0	10	10	0	0	37	11	0	0	0	0	0	0	0	0	0	0	0	0	0	0	100
92	77	76	71	94	0	8	75	2	0	0	0	0	0	0	0	0	0	0	0	0	0	0	0	0	0	10
121	77	76	71	94	42	27	32	14	0	0	0	0	0	0	0	0	0	0	0	0	0	0	0	0	0	0
59	114	121	71	94	5	42	0	2	1	0	0	0	0	4	70	0	0	0	0	0	0	0	0	0	0	0
82	77	76	86	107	0	0	12	50	11	1	0	0	0	0	0	0	0	0	0	0	0	6	11	0	0	20
140	77	79	79	94	0	9	73	16	38	0	0	0	0	0	0	0	0	0	1	7	0	0	0	0	0	0
35	110	107	71	94	8	12	2	1	0	0	0	0	0	20	38	0	0	0	0	0	0	0	0	0	0	0
78	79	76	71	94	12	50	1	2	0	5	2	0	0	0	0	0	0	0	0	0	0	0	0	0	0	90
15	77	76	95	133	0	0	2	0	0	0	0	0	0	0	0	0	0	0	0	0	0	0	29	7	0	0
59	153	76	71	94	0	0	1	2	0	13	36	75	0	0	0	0	0	0	0	0	0	0	0	0	0	0
56	77	76	74	98	0	0	23	23	0	0	0	0	0	0	0	0	0	0	0	0	0	0	3	1	0	90
16	105	113	71	94	0	0	0	1	2	0	0	0	0	0	57	1	0	0	0	0	0	0	0	0	0	0
43	92	76	71	94	1	2	0	0	0	27	18	0	0	0	0	0	0	0	0	0	0	0	0	0	0	80
114	99	76	71	94	27	39	19	2	0	0	44	1	0	0	0	0	0	0	0	0	0	0	0	0	0	0
114	77	76	71	94	14	32	0	43	19	0	0	0	0	0	0	0	0	0	0	0	0	0	0	0	0	0
95	83	76	71	94	19	29	1	0	19	26	0	0	0	0	0	0	0	0	0	0	0	0	0	0	0	0
144	91	77	71	94	0	79	30	0	0	34	11	0	0	1	0	0	0	0	0	0	0	0	0	0	0	0
52	83	76	71	94	0	0	0	0	24	24	1	0	0	0	0	0	0	0	0	0	0	0	0	0	0	100
59	77	76	71	94	19	30	0	0	0	0	0	0	0	0	0	0	0	0	0	0	0	0	0	0	0	100
117	77	76	71	94	2	32	50	28	0	0	0	0	0	0	0	0	0	0	0	0	0	0	0	0	0	0
26	160	90	71	94	4	2	0	0	0	0	0	30	31	43	0	0	0	0	0	0	0	0	0	0	0	0
66	77	76	76	98	1	50	5	0	0	0	0	0	0	0	0	0	0	0	0	0	0	2	4	0	0	90
69	118	76	71	94	0	54	2	0	1	0	0	7	37	0	0	0	0	0	0	0	0	0	0	0	0	40
74	114	103	73	94	0	31	32	2	0	0	0	0	0	36	23	0	0	0	2	0	0	0	0	0	0	0
101	95	77	72	94	2	3	41	5	0	50	12	0	0	0	0	0	0	0	0	1	0	0	0	0	0	10
56	78	81	71	94	0	0	18	28	0	0	0	0	0	0	1	4	0	0	0	0	0	0	0	0	0	100
74	117	76	73	96	0	0	0	6	56	0	0	11	33	0	0	0	0	0	0	0	0	0	2	0	0	0
56	124	109	71	94	0	0	32	14	0	0	0	0	0	44	30	0	0	0	0	0	0	0	0	0	0	0
17	79	76	104	134	0	0	0	0	0	4	3	0	0	0	0	0	0	0	0	0	0	4	40	0	0	0
22	133	79	74	94	0	0	2	7	0	0	0	0	52	7	0	0	0	0	0	0	2	0	0	0	0	0
60	121	94	71	94	0	0	2	11	37	0	0	0	4	55	0	0	0	0	0	0	0	0	0	0	0	0
37	77	76	71	94	21	0	0	4	0	0	0	0	0	0	0	0	0	0	0	0	0	0	0	0	0	100
75	83	76	71	94	50	12	1	2	0	0	0	2	5	0	0	0	0	0	0	0	0	0	0	0	0	100
61	77	76	71	94	0	11	40	0	0	0	0	0	0	0	0	0	0	0	0	0	0	0	0	0	0	100
52	99	80	73	96	0	0	0	0	0	44	17	0	0	1	5	0	0	0	0	0	0	0	2	0	0	20
114	84	76	71	94	25	37	1	5	17	29	0	0	0	0	0	0	0	0	0	0	0	0	0	0	0	0
67	86	76	71	94	0	4	1	0	25	37	0	0	0	0	0	0	0	0	0	0	0	0	0	0	0	100
84	77	76	71	94	0	1	1	48	25	0	0	0	0	0	0	0	0	0	0	0	0	0	0	0	0	100
61	138	94	71	94	0	0	0	18	28	6	0	0	19	55	0	0	0	0	0	0	0	0	0	0	0	0
119	77	76	71	94	0	37	9	58	8	0	0	0	0	0	0	0	0	0	0	0	0	0	0	0	0	0
53	82	139	101	94	0	0	2	0	24	21	0	0	0	0	0	0	0	59	11	0	0	0	0	0	0	0
107	101	76	71	94	0	0	44	19	0	27	36	0	0	0	0	0	0	0	0	0	0	0	0	0	0	0
117	77	76	71	94	5	42	37	26	1	0	0	0	0	0	0	0	0	0	0	0	0	0	0	0	0	0
133	77	76	71	94	12	50	0	58	7	1	0	0	0	0	0	0	0	0	0	0	0	0	0	0	0	0
118	77	76	71	94	79	23	6	1	2	0	0	0	0	0	0	0	0	0	0	0	0	0	0	0	0	0
63	117	76	71	94	9	37	2	0	1	2	0	12	32	0	0	0	0	0	0	0	0	0	0	0	0	30
92	77	112	89	94	0	0	2	32	49	0	0	0	0	0	0	0	0	33	8	0	0	0	0	0	0	0
22	89	113	71	94	0	2	0	1	6	0	0	0	0	0	10	33	0	0	0	0	0	0	0	0	0	0
132	77	76	71	94	0	18	67	39	2	1	0	0	0	0	0	0	0	0	0	0	0	0	0	0	0	0
60	78	100	71	94	0	0	0	23	24	3	0	0	0	0	0	1	18	0	0	0	0	0	0	0	0	70
73	119	96	71	94	0	0	57	6	0	0	0	0	0	56	3	0	0	0	0	0	0	0	0	0	0	10
65	77	76	71	94	5	42	2	7	0	0	0	0	0	0	0	0	0	0	0	0	0	0	0	0	0	100
62	94	126	74	94	0	0	9	0	0	52	9	0	0	0	0	0	34	7	0	0	0	0	0	0	0	0
115	81	76	71	94	0	0	23	29	56	0	0	4	2	0	0	0	0	0	0	0	0	0	0	0	0	0
34	113	113	71	94	0	0	0	0	0	1	43	2	0	0	11	32	0	0	0	0	0	0	0	0	0	0
71	77	76	74	100	0	62	0	0	0	0	0	0	0	0	0	0	0	0	0	0	0	0	4	2	0	80
89	142	76	71	94	0	25	37	8	1	0	0	38	38	0	0	0	0	0	0	0	0	0	0	0	0	0
17	146	76	79	122	0	0	0	0	0	0	0	18	57	0	0	0	0	0	0	0	4	0	0	5	10	0
90	117	78	81	94	0	0	0	0	34	14	75	0	0	0	0	0	0	0	0	5	3	0	0	0	0	0
163	81	76	71	94	0	47	55	55	0	0	4	3	0	0	0	0	0	0	0	0	0	0	0	0	0	0
74	77	76	88	142	0	0	0	34	31	0	0	0	0	0	0	0	0	0	0	0	0	0	10	26	0	0
138	106	76	71	94	45	20	0	0	0	76	22	0	0	0	0	0	0	0	0	0	0	0	0	0	0	0
90	77	91	112	94	0	0	32	50	1	0	0	0	0	0	0	0	0	0	7	33	0	0	0	0	0	0
47	105	78	71	94	0	0	0	2	1	11	50	0	0	1	2	0	0	0	0	0	0	0	0	0	0	0
71	77	76	71	94	1	2	48	9	1	0	0	0	0	0	0	0	0	0	0	0	0	0	0	0	0	100
59	114	83	71	94	0	18	29	1	0	0	0	0	22	21	0	0	0	0	0	0	0	0	0	0	0	40
106	90	76	71	94	3	2	25	37	0	38	8	0	0	0	0	0	0	0	0	0	0	0	0	0	0	0
62	77	76	71	94	0	5	23	24	0	0	0	0	0	0	0	0	0	0	0	0	0	0	0	0	0	100
139	112	76	71	94	50	44	31	0	0	1	0	34	11	0	0	0	0	0	0	0	0	0	0	0	0	0
59	77	76	71	94	0	3	0	14	32	0	0	0	0	0	0	0	0	0	0	0	0	0	0	0	0	100
25	115	76	71	94	0	0	1	3	4	0	0	19	25	0	0	0	0	0	0	0	0	0	0	0	0	0
35	121	93	71	94	0	6	17	0	0	0	0	0	5	54	0	0	0	0	0	0	0	0	0	0	0	0
81	77	76	71	94	0	1	8	61	2	0	0	0	0	0	0	0	0	0	0	0	0	0	0	0	0	100
46	89	78	126	94	0	1	1	0	0	40	5	0	0	0	0	0	0	0	0	6	33	0	0	0	0	0
74	81	79	71	95	31	33	1	0	0	0	0	0	0	5	1	0	0	0	0	0	0	0	0	0	1	100
55	100	123	71	94	0	0	3	0	30	15	0	0	0	0	23	34	0	0	0	0	0	0	0	0	0	0
77	77	76	71	94	1	52	12	1	2	0	0	0	0	0	0	0	0	0	0	0	0	0	0	0	0	100
56	99	76	80	151	0	0	0	0	0	46	22	0	0	0	0	0	0	0	0	0	0	0	0	24	12	0
54	109	76	127	96	0	0	0	0	0	21	56	0	0	0	0	0	0	0	0	0	34	4	0	0	0	0
69	107	76	71	94	0	0	0	0	13	33	45	0	0	0	0	0	0	0	0	0	0	0	0	0	0	0
73	85	78	71	94	0	62	0	0	0	2	1	0	4	5	0	0	0	0	0	0	0	0	0	0	0	100
94	83	76	71	94	0	18	28	0	20	26	1	0	0	0	0	0	0	0	0	0	0	0	0	0	0	30
76	77	76	71	94	0	1	4	31	31	0	0	0	0	0	0	0	0	0	0	0	0	0	0	0	0	100
98	93	76	71	94	0	0	0	43	19	24	21	0	0	0	0	0	0	0	0	0	0	0	0	0	0	40
92	77	78	71	94	0	0	0	14	68	3	0	0	0	0	0	0	0	1	0	0	0	0	0	0	0	70
44	77	76	71	94	3	25	4	1	0	0	0	0	0	0	0	0	0	0	0	0	0	0	0	0	0	100
76	77	76	71	94	0	0	36	31	0	0	0	0	0	0	0	0	0	0	0	0	0	0	0	0	0	100
132	77	76	71	94	0	45	20	31	31	0	0	0	0	0	0	0	0	0	0	0	0	0	0	0	0	0
61	105	125	71	94	0	0	0	0	18	44	0	0	0	0	15	42	0	0	0	0	0	0	0	0	0	0
116	78	76	72	94	0	0	46	1	62	0	0	1	0	0	0	0	0	0	0	0	1	0	0	0	0	0
58	121	95	71	94	0	42	5	0	0	2	0	0	0	58	0	0	0	0	0	0	0	0	0	0	0	0
87	108	78	72	94	44	19	0	0	0	1	18	27	2	0	0	0	0	2	0	0	0	0	0	0	0	50
62	86	192	109	94	0	0	0	0	49	5	0	0	0	0	0	34	22	36	34	0	0	0	0	0	0	0
52	160	91	71	94	0	1	2	0	0	32	29	0	27	48	0	0	0	0	0	0	0	0	0	0	0	0
65	85	76	71	94	1	1	0	0	28	33	0	0	0	0	0	0	0	0	0	0	0	0	0	0	0	100
59	116	97	73	94	0	0	0	2	47	0	0	0	6	45	0	0	1	5	0	0	0	0	0	0	0	0
80	77	76	73	95	0	37	25	5	4	0	0	0	0	0	0	0	0	0	0	0	0	2	0	0	0	90
33	111	76	100	128	0	1	3	0	0	0	16	36	0	0	0	0	0	0	0	0	0	4	33	0	0	0
17	118	76	71	94	1	2	0	0	0	0	0	7	37	0	0	0	0	0	0	0	0	0	0	0	0	0
65	79	76	71	94	37	9	0	5	5	0	0	1	1	0	0	0	0	0	0	0	0	0	0	0	0	100
134	86	76	71	94	0	46	46	1	8	38	0	0	0	0	0	0	0	0	0	0	0	0	0	0	0	0
60	78	76	71	94	2	42	5	0	0	1	2	0	0	0	0	0	0	0	0	0	0	0	0	0	0	100
69	109	76	115	120	0	3	0	23	23	0	1	43	0	0	0	0	0	0	0	0	4	23	16	0	0	0
84	123	76	71	94	0	0	0	0	1	57	65	0	0	0	0	0	0	0	0	0	0	0	0	0	0	0
87	91	76	71	94	42	5	0	0	0	36	11	0	0	0	0	0	0	0	0	0	0	0	0	0	0	60
76	77	76	71	94	0	2	50	15	0	0	0	0	0	0	0	0	0	0	0	0	0	0	0	0	0	100
76	77	76	71	94	0	19	44	1	4	0	0	0	0	0	0	0	0	0	0	0	0	0	0	0	0	100
74	78	85	71	94	0	0	21	44	0	0	0	0	0	0	0	6	3	0	0	0	0	0	0	0	0	100
78	131	76	71	94	14	32	0	0	0	2	11	66	0	0	0	0	0	0	0	0	0	0	0	0	0	0
76	90	112	71	94	0	0	7	57	2	1	0	0	0	0	12	30	0	0	0	0	0	0	0	0	0	0
54	81	83	72	94	0	2	1	0	27	19	0	0	0	0	0	0	4	2	0	0	0	0	0	0	0	100
56	77	104	98	94	0	0	0	41	5	0	0	0	0	0	0	0	0	8	32	0	0	0	0	0	0	20
13	87	140	71	94	0	0	0	0	0	0	0	0	0	0	0	42	19	0	0	0	0	0	0	0	0	0
88	107	112	77	94	0	0	0	71	9	0	0	0	0	8	50	0	0	0	1	5	0	0	0	0	0	0
78	78	76	71	94	1	5	0	6	56	1	1	0	0	0	0	0	0	0	0	0	0	0	0	0	0	100
56	104	76	71	94	8	4	0	0	0	12	49	0	0	0	0	0	0	0	0	0	0	0	0	0	0	0
100	93	77	71	94	12	50	0	0	0	31	15	0	1	1	0	0	0	0	0	0	0	0	0	0	0	0
21	77	127	74	95	0	0	3	0	4	2	0	0	0	0	0	0	38	4	0	0	0	1	1	0	0	0
28	195	76	71	94	0	0	0	0	1	0	0	61	74	0	0	0	0	0	0	0	0	0	0	0	0	0
59	77	76	97	131	0	1	2	32	14	0	0	0	0	0	0	0	0	0	0	0	0	0	34	3	0	0
102	77	76	71	94	11	70	14	0	0	0	0	0	0	0	0	0	0	0	0	0	0	0	0	0	0	0
107	84	76	71	94	0	50	12	0	17	29	0	0	0	0	0	0	0	0	0	0	0	0	0	0	0	0
73	130	83	71	94	0	37	26	0	0	0	0	0	38	21	0	0	0	0	0	0	0	0	0	0	0	0
74	77	76	71	94	0	6	56	3	0	0	0	0	0	0	0	0	0	0	0	0	0	0	0	0	0	100
71	79	82	73	94	0	25	37	0	0	0	0	0	0	0	2	4	0	0	0	2	0	0	0	0	0	100
62	131	76	71	94	0	0	0	0	0	11	79	17	0	0	0	0	0	0	0	0	0	0	0	0	0	0
71	109	97	71	94	0	0	5	0	42	20	0	1	1	21	22	0	0	0	0	0	0	0	0	0	0	10
88	92	76	71	94	0	0	19	30	2	27	18	0	0	0	0	0	0	0	0	0	0	0	0	0	0	90
28	113	76	71	94	0	0	0	1	2	0	8	40	4	0	0	0	0	0	0	0	0	0	0	0	0	0
94	98	76	71	94	0	25	37	0	0	5	40	0	0	0	0	0	0	0	0	0	0	0	0	0	0	40
128	87	76	71	94	2	63	0	3	22	44	0	0	0	0	0	0	0	0	0	0	0	0	0	0	0	0
66	82	87	116	94	0	0	0	0	40	22	0	0	0	0	0	0	0	0	0	35	4	0	0	0	0	0
87	77	78	72	94	0	0	0	47	31	0	0	0	0	0	0	0	0	1	1	0	0	0	0	0	0	90
100	77	76	74	94	42	42	9	0	0	0	0	0	0	0	0	0	0	0	0	0	1	2	0	0	0	0
50	88	76	71	94	0	0	0	4	2	45	0	0	0	0	0	0	0	0	0	0	0	0	0	0	0	100
111	95	76	71	94	0	0	0	62	0	47	14	0	0	0	0	0	0	0	0	0	0	0	0	0	0	0
62	127	100	71	94	0	0	0	1	17	47	0	0	0	42	17	0	0	0	0	0	0	0	0	0	0	0
117	77	82	80	94	0	5	42	21	43	0	0	0	0	0	0	0	2	0	0	7	1	0	0	0	0	0
65	77	76	71	94	0	0	43	12	0	0	0	0	0	0	0	0	0	0	0	0	0	0	0	0	0	100
68	78	76	71	94	0	0	43	13	3	0	0	1	0	0	0	0	0	0	0	0	0	0	0	0	0	100
69	81	76	75	99	0	3	0	0	43	18	0	0	0	0	0	0	0	0	0	0	0	0	5	1	0	90
23	126	76	73	95	0	0	0	0	0	0	0	40	20	0	0	0	0	0	0	0	0	2	1	0	0	0
24	176	104	71	94	0	0	0	0	0	0	0	48	28	32	26	0	1	0	0	0	0	0	0	0	0	0
63	79	76	71	94	0	5	41	2	1	6	1	0	0	0	0	0	0	0	0	0	0	0	0	0	0	100
45	104	78	73	94	1	0	0	0	0	8	52	0	0	0	0	0	0	0	1	1	0	0	0	0	0	0
116	92	77	71	94	0	63	0	0	2	59	0	0	0	1	0	0	0	0	0	0	0	0	0	0	0	0
82	77	76	73	99	0	0	21	20	32	0	0	0	0	0	0	0	0	0	0	0	0	0	1	3	0	90
36	102	120	74	94	1	1	6	14	0	1	0	0	0	15	28	0	11	7	0	0	0	0	0	0	0	0
74	77	76	71	94	0	0	0	64	1	0	0	0	0	0	0	0	0	0	0	0	0	0	0	0	0	100
59	98	103	71	94	0	9	37	2	0	0	0	0	0	0	42	0	0	0	0	0	0	0	0	0	0	0
24	117	76	71	97	0	1	6	0	0	1	0	14	30	0	0	0	0	0	0	0	0	0	0	1	1	0
90	105	77	71	94	0	14	32	2	0	14	47	0	0	3	0	0	0	0	0	0	0	0	0	0	0	20
89	105	76	71	94	0	0	0	28	20	9	52	0	0	0	0	0	0	0	0	0	0	0	0	0	0	0
80	78	87	127	94	6	3	0	50	12	0	0	0	0	1	0	0	0	0	0	33	13	0	0	0	0	0
124	92	76	71	94	0	0	0	54	34	30	15	0	0	0	0	0	0	0	0	0	0	0	0	0	0	0
138	77	76	71	94	1	64	16	6	46	0	0	0	0	0	0	0	0	0	0	0	0	0	0	0	0	0
48	85	126	200	94	0	0	0	0	13	33	0	0	0	0	0	0	6	0	30	74	31	0	0	0	0	0
50	99	78	73	94	0	0	3	6	0	14	39	0	0	0	0	0	0	0	1	1	0	0	0	0	0	20
60	77	83	75	94	1	1	0	47	0	0	0	0	0	0	0	0	0	4	4	0	0	0	0	0	0	100
76	79	76	71	94	0	0	65	0	0	0	4	1	0	0	0	0	0	0	0	0	0	0	0	0	0	100
16	137	99	71	94	0	2	1	0	0	0	0	0	8	71	0	0	0	0	0	0	0	0	0	0	0	0
44	92	76	71	94	0	1	1	0	0	29	16	0	0	0	0	0	0	0	0	0	0	0	0	0	0	80
53	104	104	92	94	0	0	0	0	34	12	0	0	0	12	31	0	0	0	0	13	4	0	0	0	0	10
61	77	76	71	94	0	0	18	30	3	0	0	0	0	0	0	0	0	0	0	0	0	0	0	0	0	100
44	96	80	71	94	2	3	1	0	0	20	25	0	0	0	2	3	0	0	0	0	0	0	0	0	0	60
60	116	77	72	94	0	0	0	32	14	0	0	16	28	0	0	0	0	0	1	0	0	0	0	0	0	0
56	118	76	73	101	0	0	0	5	7	0	62	15	0	0	0	0	0	0	0	0	0	0	1	5	0	0
21	77	147	71	94	0	1	4	4	0	0	0	0	0	0	0	1	55	0	0	0	0	0	0	0	0	0
90	78	80	71	94	0	8	71	2	1	0	0	0	0	0	2	3	0	0	0	0	0	0	0	0	0	30
83	83	77	71	94	0	31	39	4	0	0	0	0	5	1	0	0	0	0	0	0	0	0	0	0	0	70
143	107	76	72	95	0	71	8	0	18	27	39	6	0	0	0	0	0	0	0	0	0	0	0	1	0	0
83	115	76	71	94	0	0	0	0	10	54	45	4	0	0	0	0	0	0	0	0	0	0	0	0	0	0
89	89	77	79	94	0	0	3	28	18	39	6	0	0	0	0	0	0	0	0	1	5	0	0	0	0	90
93	132	76	71	94	0	2	1	0	0	55	79	4	0	0	0	0	0	0	0	0	0	0	0	0	0	0
135	77	76	71	94	0	0	6	93	31	0	0	0	0	0	0	0	0	0	0	0	0	0	0	0	0	0
90	77	76	71	97	0	71	9	2	0	0	0	0	0	0	0	0	0	0	0	0	0	0	0	1	1	0
16	85	137	71	94	0	0	3	0	0	0	0	0	0	2	7	17	32	0	0	0	0	0	0	0	0	0
92	77	76	71	94	32	51	1	0	0	0	0	0	0	0	0	0	0	0	0	0	0	0	0	0	0	0
89	77	78	73	94	2	1	0	8	71	0	0	0	0	0	0	0	0	1	2	0	0	0	0	0	0	80
49	103	134	71	94	0	0	5	4	0	25	20	0	0	0	0	43	14	0	0	0	0	0	0	0	0	0
19	92	128	76	94	0	1	2	2	2	0	0	0	0	0	21	22	4	15	0	0	0	0	0	0	0	0
96	87	76	71	94	0	0	0	43	14	42	0	0	0	0	0	0	0	0	0	0	0	0	0	0	0	50
61	97	78	71	94	0	0	6	2	3	39	22	0	0	0	0	1	1	0	0	0	0	0	0	0	0	40
38	94	78	77	94	0	0	0	0	0	18	27	0	0	0	0	0	0	0	0	5	1	0	0	0	0	60
67	79	104	139	94	0	0	0	0	53	5	3	0	0	0	0	0	0	0	21	47	0	0	0	0	0	0
59	86	122	91	94	0	0	0	34	15	0	0	0	0	1	18	0	0	27	14	0	0	0	0	0	0	0
30	103	76	78	119	0	0	0	0	0	0	26	19	0	0	0	0	0	0	0	0	0	0	2	17	0	0
145	77	76	71	94	0	0	0	89	52	0	0	0	0	0	0	0	0	0	0	0	0	0	0	0	0	0
62	78	76	71	94	0	1	2	0	48	1	2	0	0	0	0	0	0	0	0	0	0	0	0	0	0	100
117	77	76	71	94	12	68	29	1	0	0	0	0	0	0	0	0	0	0	0	0	0	0	0	0	0	0
65	86	83	71	94	0	0	0	0	31	32	2	0	0	0	0	4	3	0	0	0	0	0	0	0	0	100
75	84	76	71	94	0	25	39	0	0	1	2	0	6	0	0	0	0	0	0	0	0	0	0	0	0	100
22	115	76	75	97	0	0	3	1	0	0	0	21	23	0	0	0	0	0	0	0	0	2	2	0	0	0
76	77	76	71	94	0	0	0	58	9	0	1	0	0	0	0	0	0	0	0	0	0	0	0	0	0	100
117	77	76	71	94	0	0	0	63	48	0	0	0	0	0	0	0	0	0	0	0	0	0	0	0	0	0
99	113	76	71	94	1	3	2	0	1	97	25	0	0	0	0	0	0	0	0	0	0	0	0	0	0	0
109	77	77	72	94	40	59	4	0	0	0	0	0	0	0	0	0	0	0	1	0	0	0	0	0	0	0
111	81	76	118	106	12	50	0	0	30	16	0	0	0	0	0	0	0	0	0	0	12	26	0	0	0	0
143	77	76	71	94	23	74	42	0	0	0	0	0	0	0	0	0	0	0	0	0	0	0	0	0	0	0
74	77	76	87	105	0	12	50	0	2	0	0	0	0	0	0	0	0	0	0	0	0	10	7	0	0	40
47	86	77	97	94	0	0	0	0	8	37	0	0	0	0	0	0	0	0	0	0	17	0	0	0	0	90
133	77	76	71	94	32	77	19	0	0	0	0	0	0	0	0	0	0	0	0	0	0	0	0	0	0	0
106	88	77	71	94	0	0	0	0	72	36	0	0	2	1	0	0	0	0	0	0	0	0	0	0	0	0
85	106	76	71	94	0	0	0	0	46	3	58	0	0	0	0	0	0	0	0	0	0	0	0	0	0	0
74	77	80	97	99	25	39	1	0	0	0	0	0	0	0	0	0	0	0	5	1	7	10	0	0	0	90
76	79	80	71	94	0	0	1	14	52	0	0	0	0	0	4	1	0	0	0	0	0	0	0	0	0	100
132	77	76	71	94	12	81	34	0	0	0	0	0	0	0	0	0	0	0	0	0	0	0	0	0	0	0
115	77	76	71	94	0	54	54	0	0	0	0	0	0	0	0	0	0	0	0	0	0	0	0	0	0	0
13	117	80	105	121	0	0	0	0	0	0	0	0	34	10	0	0	0	0	0	0	0	18	19	0	0	0
52	99	94	78	94	0	0	2	1	0	31	30	0	0	0	0	0	0	18	0	0	0	0	0	0	0	30
60	95	77	71	94	0	21	2	0	0	19	26	0	0	0	1	0	0	0	0	0	0	0	0	0	0	90
44	98	76	71	94	1	8	0	0	0	5	40	0	0	0	0	0	0	0	0	0	0	0	0	0	0	40
74	77	76	71	94	0	0	3	0	61	1	0	0	0	0	0	0	0	0	0	0	0	0	0	0	0	100
13	106	139	79	95	0	0	0	0	0	0	0	0	0	33	10	1	20	21	0	0	0	0	0	0	1	0
117	77	76	71	94	42	25	44	0	0	0	0	0	0	0	0	0	0	0	0	0	0	0	0	0	0	0
46	109	76	71	94	0	0	0	3	4	1	50	11	0	0	0	0	0	0	0	0	0	0	0	0	0	0
14	115	102	71	101	0	0	0	0	0	0	1	0	0	36	23	0	0	0	0	0	0	0	0	0	4	0
19	79	126	71	94	1	3	1	0	0	1	1	0	0	0	0	10	32	0	0	0	0	0	0	0	0	0
110	81	76	71	94	0	50	12	0	29	17	0	0	0	0	0	0	0	0	0	0	0	0	0	0	0	0
71	77	87	120	94	0	62	0	0	0	0	0	0	0	0	0	0	0	0	0	35	6	0	0	0	0	0
103	94	76	71	94	0	25	38	3	2	20	25	0	0	0	0	0	0	0	0	0	0	0	0	0	0	0
75	91	83	75	94	0	0	0	2	19	60	0	0	0	0	0	0	0	6	2	0	0	0	0	0	0	90
107	104	76	71	94	0	2	52	12	0	13	49	0	0	0	0	0	0	0	0	0	0	0	0	0	0	0
99	77	76	71	94	0	0	0	28	63	1	0	0	0	0	0	0	0	0	0	0	0	0	0	0	0	20
87	77	80	73	94	0	0	0	24	55	0	0	0	0	0	0	0	0	3	1	0	0	0	0	0	0	90
58	77	127	83	94	0	5	41	0	2	1	0	0	0	0	0	0	16	32	0	0	0	0	0	0	0	0
57	135	76	71	94	0	0	0	28	18	0	0	3	57	0	0	0	0	0	0	0	0	0	0	0	0	0
16	77	146	105	121	0	1	1	0	0	0	0	0	0	0	0	2	54	0	0	0	0	18	19	0	0	0
94	80	77	71	94	21	62	0	0	0	4	1	0	0	2	1	0	0	0	0	0	0	0	0	0	0	0
41	108	77	87	105	0	0	0	0	0	0	58	3	0	0	1	0	0	0	0	0	0	11	6	0	0	0
73	78	78	71	94	0	0	0	25	39	1	0	0	0	1	1	0	0	0	0	0	0	0	0	0	0	100
44	90	122	79	94	0	1	0	0	0	37	9	0	0	0	0	0	20	21	0	0	0	0	0	0	0	0
86	105	78	73	94	0	0	0	41	5	5	56	0	0	0	0	0	1	1	0	0	1	0	0	0	0	0
121	101	76	71	94	16	63	0	0	0	23	38	0	0	0	0	0	0	0	0	0	0	0	0	0	0	0
48	102	93	110	94	0	0	0	0	0	22	41	0	0	0	0	0	0	0	13	27	0	0	0	0	0	0
115	77	77	71	94	0	40	68	0	0	0	0	0	0	0	0	1	0	0	0	0	0	0	0	0	0	0
74	77	85	88	94	2	1	0	37	25	0	0	0	0	0	0	0	0	0	8	10	0	0	0	0	0	100
22	114	102	71	94	3	6	0	0	0	0	0	0	0	35	24	0	0	0	0	0	0	0	0	0	0	0
64	81	76	71	94	1	2	1	2	36	18	0	0	0	0	0	0	0	0	0	0	0	0	0	0	0	100
56	77	137	103	94	0	0	0	18	28	0	0	0	0	0	0	0	0	53	17	0	0	0	0	0	0	0
158	77	76	71	94	0	41	57	56	0	0	0	0	0	0	0	0	0	0	0	0	0	0	0	0	0	0
30	110	95	108	94	0	0	0	0	0	0	20	33	0	0	0	0	0	0	19	21	0	0	0	0	0	0
19	134	76	90	102	3	2	0	0	0	0	0	4	55	0	0	0	0	0	0	0	0	17	0	0	0	0
86	92	76	71	94	0	0	28	19	3	27	18	0	0	0	0	0	0	0	0	0	0	0	0	0	0	90
78	79	76	71	94	0	0	0	62	0	9	0	0	0	0	0	0	0	0	0	0	0	0	0	0	0	100
104	146	76	71	94	0	28	41	23	0	0	0	21	54	0	0	0	0	0	0	0	0	0	0	0	0	0
71	77	76	81	97	0	12	50	0	0	0	0	0	0	0	0	0	0	0	0	0	4	4	0	1	0	100
83	94	126	71	94	5	42	25	1	1	0	0	0	0	0	13	44	0	0	0	0	0	0	0	0	0	0
16	150	77	71	94	3	0	0	0	0	0	0	0	72	3	0	0	0	0	0	0	0	0	0	0	0	0
74	77	76	71	94	1	2	62	0	0	0	0	0	0	0	0	0	0	0	0	0	0	0	0	0	0	100
61	77	147	72	94	0	46	6	0	0	0	0	0	0	0	0	2	54	0	1	0	0	0	0	0	0	0
115	77	76	71	94	0	76	32	0	0	0	0	0	0	0	0	0	0	0	0	0	0	0	0	0	0	0
145	77	76	71	94	0	0	55	67	19	0	0	0	0	0	0	0	0	0	0	0	0	0	0	0	0	0
128	87	76	71	94	0	2	0	31	56	43	0	0	0	0	0	0	0	0	0	0	0	0	0	0	0	0
94	77	76	71	94	0	12	72	1	1	0	0	0	0	0	0	0	0	0	0	0	0	0	0	0	0	0
116	106	76	71	94	0	0	18	51	23	2	18	27	0	0	0	0	0	0	0	0	0	0	0	0	0	0
61	77	78	73	94	0	1	2	1	48	0	0	0	0	0	0	0	0	0	2	0	0	0	0	0	0	100
117	77	77	71	94	0	3	0	60	48	0	0	0	0	0	0	1	0	0	0	0	0	0	0	0	0	0
15	80	125	71	94	0	2	0	0	0	0	0	0	0	0	0	12	30	0	0	0	0	0	0	0	0	0
75	161	113	71	94	0	0	0	0	27	52	0	0	1	86	15	0	0	0	0	0	0	0	0	0	0	0
54	84	76	71	94	3	2	0	0	17	29	0	0	0	0	0	0	0	0	0	0	0	0	0	0	0	100
106	77	76	71	94	0	12	8	47	31	0	0	0	0	0	0	0	0	0	0	0	0	0	0	0	0	0
65	88	76	71	94	2	1	2	1	13	48	0	0	0	0	0	0	0	0	0	0	0	0	0	0	0	100
104	104	77	71	94	0	0	12	50	0	19	42	0	0	2	0	0	0	0	0	0	0	0	0	0	0	10
94	108	96	71	95	0	0	0	0	30	56	29	0	0	0	0	14	5	0	0	0	0	0	0	1	0	0
56	100	101	71	94	23	23	0	0	0	0	0	0	0	9	35	0	0	0	0	0	0	0	0	0	0	0
106	101	76	71	94	0	0	0	0	25	99	0	0	0	0	0	0	0	0	0	0	0	0	0	0	0	0
133	91	76	71	94	0	0	24	55	9	53	1	1	0	0	0	0	0	0	0	0	0	0	0	0	0	0
130	82	122	71	94	0	0	0	68	56	0	0	0	0	0	0	21	21	0	0	0	0	0	0	0	0	0
50	103	79	71	94	0	0	0	3	2	15	46	0	0	0	0	1	1	0	0	0	0	0	0	0	0	0
63	90	80	73	94	0	0	2	1	10	54	0	0	0	0	0	0	0	3	1	0	0	0	0	0	0	100
76	77	76	74	95	37	25	0	4	0	0	0	0	0	0	0	0	0	0	0	0	0	2	0	0	0	90
74	85	76	71	94	0	0	0	21	44	0	0	1	8	0	0	0	0	0	0	0	0	0	0	0	0	100
56	95	81	74	94	2	1	0	0	0	50	12	0	0	0	0	0	0	3	3	0	0	0	0	0	0	60
57	95	80	71	94	28	18	0	0	0	0	1	1	9	10	0	0	0	0	0	0	0	0	0	0	0	100
69	87	76	71	95	0	2	4	1	22	41	0	0	0	0	0	0	0	0	0	0	0	0	0	1	0	100
68	77	84	71	94	0	14	45	0	0	0	0	0	0	0	0	0	5	1	0	0	0	0	0	0	0	100
82	77	76	71	94	0	0	2	66	5	0	0	0	0	0	0	0	0	0	0	0	0	0	0	0	0	100
18	77	108	134	94	0	0	0	2	3	0	0	0	0	0	0	0	0	0	33	35	0	0	0	0	0	0
116	90	76	71	94	0	0	0	19	50	55	0	0	0	0	0	0	0	0	0	0	0	0	0	0	0	0
74	77	76	71	94	0	0	1	39	25	0	0	0	0	0	0	0	0	0	0	0	0	0	0	0	0	100
40	97	76	71	95	0	0	0	4	0	6	39	0	0	0	0	0	0	0	0	0	0	0	0	1	0	40
117	77	76	71	94	0	60	48	3	0	0	0	0	0	0	0	0	0	0	0	0	0	0	0	0	0	0
89	93	109	71	94	0	1	2	8	71	0	0	0	0	0	24	19	0	0	0	0	0	0	0	0	0	0
48	130	95	72	94	1	2	0	0	0	18	43	0	0	27	16	0	0	0	0	0	0	0	1	0	0	0
121	98	78	71	94	42	5	0	37	9	4	41	0	0	0	0	0	1	0	0	0	0	0	0	0	0	0
19	120	83	90	94	1	5	0	0	0	0	0	0	43	1	0	0	0	0	2	16	0	0	0	0	0	0
174	108	76	71	94	0	0	71	10	30	56	36	0	0	0	0	0	0	0	0	0	0	0	0	0	0	0
39	98	77	71	94	0	0	0	0	0	21	25	0	3	1	0	0	0	0	0	0	0	0	0	0	0	30
20	78	163	74	94	0	1	3	3	0	0	0	1	0	0	0	0	63	8	0	0	0	0	0	0	0	0
85	77	76	71	94	0	31	31	5	9	0	0	0	0	0	0	0	0	0	0	0	0	0	0	0	0	60
109	82	76	71	94	0	0	0	31	56	20	0	0	0	0	0	0	0	0	0	0	0	0	0	0	0	0
72	137	81	74	94	0	0	0	0	41	6	1	68	8	0	0	0	0	4	2	0	0	0	0	0	0	0
14	124	114	71	94	0	0	0	0	0	0	0	5	1	28	46	0	0	0	0	0	0	0	0	0	0	0
71	83	76	71	94	0	0	2	3	39	23	1	0	0	0	0	0	0	0	0	0	0	0	0	0	0	100
74	101	76	71	94	0	0	0	9	3	56	22	0	0	0	0	0	0	0	0	0	0	0	0	0	0	0
87	83	121	72	94	63	16	0	0	0	0	0	0	0	0	0	27	15	0	0	0	0	1	0	0	0	0
59	77	76	108	118	9	37	1	1	0	0	0	0	0	0	0	0	0	0	0	0	0	25	13	0	0	0
79	77	76	71	94	0	2	5	44	19	0	0	0	0	0	0	0	0	0	0	0	0	0	0	0	0	100
79	112	76	71	94	0	0	0	25	37	0	0	32	12	0	0	0	0	0	0	0	0	0	0	0	0	0
116	77	76	71	94	0	0	25	56	28	0	0	0	0	0	0	0	0	0	0	0	0	0	0	0	0	0
53	95	76	78	99	0	0	0	0	0	46	15	0	0	0	0	0	0	0	0	0	0	3	4	0	0	40
63	113	76	71	101	0	0	0	0	27	19	5	39	0	0	0	0	0	0	0	0	0	0	0	0	4	0
59	77	78	75	94	0	0	23	25	1	0	0	0	0	0	0	0	0	0	1	3	0	0	0	0	0	100
85	94	76	71	94	0	0	0	24	24	21	24	0	0	0	0	0	0	0	0	0	0	0	0	0	0	80
44	92	76	75	99	0	0	0	2	1	28	17	0	0	0	0	0	0	0	0	0	0	0	5	0	0	80
20	134	78	71	94	1	0	2	3	1	0	0	0	55	5	0	0	0	0	0	0	0	0	0	0	0	0
65	142	76	101	126	0	0	0	0	0	4	91	27	0	0	0	0	0	0	0	0	0	8	29	0	0	0
114	77	77	72	94	0	9	37	37	25	0	0	0	0	0	0	0	0	0	1	0	0	0	0	0	0	0
66	102	79	71	94	0	0	2	2	0	53	25	0	0	0	0	2	0	0	0	0	0	0	0	0	0	0
102	77	76	71	94	2	1	74	18	0	0	0	0	0	0	0	0	0	0	0	0	0	0	0	0	0	0
54	82	122	71	94	17	6	16	6	0	0	0	0	0	0	0	23	19	0	0	0	0	0	0	0	0	0
115	77	76	71	94	12	50	5	41	0	0	0	0	0	0	0	0	0	0	0	0	0	0	0	0	0	0
61	92	76	71	94	2	1	0	0	2	59	3	0	0	0	0	0	0	0	0	0	0	0	0	0	0	80
16	120	77	71	94	2	1	0	0	0	0	0	0	44	0	1	0	0	0	0	0	0	0	0	0	0	0
192	90	76	71	94	0	32	91	19	9	53	0	0	0	0	0	0	0	0	0	0	0	0	0	0	0	0
133	77	76	71	94	32	16	1	39	40	0	0	0	0	0	0	0	0	0	0	0	0	0	0	0	0	0
61	102	76	125	97	2	10	3	1	0	19	42	0	0	0	0	0	0	0	0	0	31	8	0	0	0	0
100	77	76	71	94	42	42	9	0	0	0	0	0	0	0	0	0	0	0	0	0	0	0	0	0	0	0
45	100	76	71	94	3	2	0	0	0	8	44	0	0	0	0	0	0	0	0	0	0	0	0	0	0	10
74	77	76	71	94	56	6	0	1	1	0	0	0	0	0	0	0	0	0	0	0	0	0	0	0	0	100
121	85	76	71	94	0	0	0	62	27	34	0	0	0	0	0	0	0	0	0	0	0	0	0	0	0	0
79	91	77	71	94	5	4	0	21	32	0	10	10	0	3	0	0	0	0	0	0	0	0	0	0	0	100
47	95	107	95	94	0	2	0	0	0	29	23	0	0	0	0	0	0	17	23	0	0	0	0	0	0	50
109	97	76	71	94	0	0	0	79	0	6	39	0	0	0	0	0	0	0	0	0	0	0	0	0	0	0
60	77	78	71	94	0	1	11	37	1	0	0	0	0	0	0	0	1	0	0	0	0	0	0	0	0	100
144	79	76	71	94	0	0	71	8	55	8	0	0	0	0	0	0	0	0	0	0	0	0	0	0	0	0
88	88	76	80	114	0	0	5	41	0	45	0	0	0	0	0	0	0	0	0	0	0	0	7	9	0	0
37	101	76	71	94	0	0	2	3	1	0	35	10	0	0	0	0	0	0	0	0	0	0	0	0	0	10
37	77	95	118	94	3	20	0	0	0	2	0	0	0	0	0	0	0	0	13	33	0	0	0	0	0	0
115	77	76	71	94	0	42	67	0	0	0	0	0	0	0	0	0	0	0	0	0	0	0	0	0	0	0
97	86	76	71	94	0	0	0	0	60	39	0	0	0	0	0	0	0	0	0	0	0	0	0	0	0	60
18	77	76	152	146	0	3	2	0	0	0	0	0	0	0	0	0	0	0	0	0	21	24	28	9	0	0
13	129	122	118	94	0	0	0	0	0	0	0	0	0	66	8	0	8	0	0	29	11	0	0	0	0	0
107	154	102	71	94	0	62	0	0	2	21	40	0	0	66	8	0	0	0	0	0	0	0	0	0	0	0
117	77	76	71	94	0	37	9	44	21	0	0	0	0	0	0	0	0	0	0	0	0	0	0	0	0	0
87	77	78	75	94	0	79	0	0	0	0	0	0	0	0	0	0	0	0	1	3	0	0	0	0	0	20
76	96	123	71	94	1	4	44	19	0	0	0	0	0	0	23	34	0	0	0	0	0	0	0	0	0	0
32	114	76	71	94	0	1	2	1	0	0	11	43	0	0	0	0	0	0	0	0	0	0	0	0	0	0
56	101	76	71	94	5	5	0	0	0	23	38	0	0	0	0	0	0	0	0	0	0	0	0	0	0	10
163	77	76	71	94	32	50	47	32	0	0	0	0	0	0	0	0	0	0	0	0	0	0	0	0	0	0
122	135	76	71	94	17	36	47	0	0	0	0	68	8	0	0	0	0	0	0	0	0	0	0	0	0	0
62	93	77	71	94	1	3	2	0	3	58	0	0	1	2	0	0	0	0	0	0	0	0	0	0	0	80
84	77	76	71	94	0	1	25	49	0	0	0	0	0	0	0	0	0	0	0	0	0	0	0	0	0	90
90	94	116	71	94	63	16	1	2	0	0	0	0	0	0	22	28	0	0	0	0	0	0	0	0	0	0
76	97	104	71	94	0	6	60	1	0	0	0	0	0	0	41	2	0	0	0	0	0	0	0	0	0	0
114	77	110	92	94	0	0	44	42	23	0	0	0	0	0	0	0	0	24	16	0	0	0	0	0	0	0
118	88	76	71	94	0	0	0	37	41	46	0	0	0	0	0	0	0	0	0	0	0	0	0	0	0	0
95	77	76	71	94	0	59	9	19	1	0	0	0	0	0	0	0	0	0	0	0	0	0	0	0	0	0
130	127	105	71	94	56	6	12	50	0	0	0	0	0	57	17	0	0	0	0	0	0	0	0	0	0	0
56	81	81	71	94	0	28	18	0	0	0	0	0	0	3	6	0	0	0	0	0	0	0	0	0	0	100
117	77	76	72	94	0	29	79	0	3	0	0	0	0	0	0	0	0	0	0	0	0	1	0	0	0	0
74	117	76	71	94	0	56	6	0	0	0	0	11	33	0	0	0	0	0	0	0	0	0	0	0	0	50
48	103	76	71	94	2	1	0	0	0	14	47	0	0	0	0	0	0	0	0	0	0	0	0	0	0	0
75	106	76	71	94	18	28	0	0	0	1	27	21	0	0	0	0	0	0	0	0	0	0	0	0	0	50
115	77	76	72	96	32	14	0	31	31	0	0	0	0	0	0	0	0	0	0	0	0	0	2	1	0	0
66	77	76	72	94	43	11	2	0	0	0	0	0	0	0	0	0	0	0	0	0	1	0	0	0	0	100
48	92	99	126	97	0	0	0	0	0	42	11	0	0	0	0	0	15	3	0	0	31	8	0	0	0	0
51	82	76	73	96	0	0	0	0	24	22	0	0	0	0	0	0	0	0	0	0	0	0	2	0	0	100
109	77	76	71	94	39	10	27	27	0	0	0	0	0	0	0	0	0	0	0	0	0	0	0	0	0	0
28	148	76	71	94	0	0	0	0	0	0	9	47	33	0	0	0	0	0	0	0	0	0	0	0	0	0
67	109	82	73	94	0	37	9	0	0	0	2	43	0	0	0	0	0	6	0	0	0	0	0	0	0	40
26	140	128	72	95	0	0	0	3	0	0	0	45	31	0	0	1	41	0	0	0	0	0	1	0	0	0
32	91	130	71	94	0	0	0	10	10	0	0	0	0	0	0	57	0	0	0	0	0	0	0	0	0	0
80	77	76	80	151	31	35	5	0	0	0	0	0	0	0	0	0	0	0	0	0	0	0	0	24	11	0
62	99	126	71	94	0	0	0	2	37	18	0	0	0	0	14	43	0	0	0	0	0	0	0	0	0	0
78	80	76	71	94	2	0	0	6	56	2	5	0	0	0	0	0	0	0	0	0	0	0	0	0	0	100
113	81	76	71	94	0	0	1	42	50	16	0	1	0	0	0	0	0	0	0	0	0	0	0	0	0	0
79	89	76	71	94	0	3	2	0	26	52	0	0	0	0	0	0	0	0	0	0	0	0	0	0	0	100
122	85	76	71	94	40	40	0	0	13	32	0	0	0	0	0	0	0	0	0	0	0	0	0	0	0	0
27	121	79	72	94	0	0	0	0	0	0	0	58	2	0	0	0	0	2	0	0	0	0	0	0	0	0
58	96	76	71	94	1	9	2	0	2	30	24	0	0	0	0	0	0	0	0	0	0	0	0	0	0	60
72	77	76	72	164	50	12	0	0	0	0	0	0	0	0	0	0	0	0	0	0	0	0	0	3	33	0
96	78	76	71	94	8	1	0	0	74	7	0	0	0	0	0	0	0	0	0	0	0	0	0	0	0	40
71	77	76	75	156	0	0	12	50	0	0	0	0	0	0	0	0	0	0	0	0	0	0	0	12	23	0
138	77	76	71	94	40	44	2	20	28	0	0	0	0	0	0	0	0	0	0	0	0	0	0	0	0	0
15	120	88	71	94	0	0	0	0	2	0	0	0	19	32	2	0	0	0	0	0	0	0	0	0	0	0
61	77	76	71	94	0	2	0	10	39	0	0	0	0	0	0	0	0	0	0	0	0	0	0	0	0	100
32	103	97	71	94	0	8	12	0	0	0	0	0	0	21	23	0	0	0	0	0	0	0	0	0	0	30
57	84	76	71	103	2	1	0	6	15	31	0	0	0	0	0	0	0	0	0	0	0	0	0	1	4	70
72	81	78	71	94	2	1	0	0	48	15	1	0	0	0	0	0	1	0	0	0	0	0	0	0	0	100
15	131	85	78	94	0	0	0	2	0	0	0	0	44	15	0	0	0	0	5	3	0	0	0	0	0	0
79	109	76	71	94	2	1	16	38	0	2	4	41	0	0	0	0	0	0	0	0	0	0	0	0	0	10
64	81	123	71	94	0	11	43	0	0	0	0	0	0	0	0	20	22	0	0	0	0	0	0	0	0	0
75	78	76	71	94	0	1	37	9	16	5	0	0	0	0	0	0	0	0	0	0	0	0	0	0	0	100
59	80	76	71	94	0	28	18	0	0	0	4	2	0	0	0	0	0	0	0	0	0	0	0	0	0	100
58	96	124	71	94	0	0	14	34	0	0	0	0	0	0	21	36	0	0	0	0	0	0	0	0	0	0
41	77	76	71	94	0	21	8	0	0	0	0	0	0	0	0	0	0	0	0	0	0	0	0	0	0	100
13	85	143	72	102	0	0	0	0	0	0	0	0	2	1	0	25	33	0	0	0	0	0	0	3	3	0
78	77	76	71	94	0	0	3	9	57	0	0	0	0	0	0	0	0	0	0	0	0	0	0	0	0	100
99	80	76	71	94	2	1	5	41	32	14	0	0	0	0	0	0	0	0	0	0	0	0	0	0	0	10
99	84	76	71	94	47	32	0	0	0	9	11	0	0	0	0	0	0	0	0	0	0	0	0	0	0	0
72	147	95	71	94	0	0	6	56	0	0	0	2	42	27	16	0	0	0	0	0	0	0	0	0	0	0
92	77	76	71	94	16	63	0	1	2	3	0	0	0	0	0	0	0	0	0	0	0	0	0	0	0	0
98	83	76	71	94	0	1	33	14	24	24	0	0	0	0	0	0	0	0	0	0	0	0	0	0	0	10
84	102	76	71	97	2	1	0	5	48	0	31	14	0	0	0	0	0	0	0	0	0	0	0	1	1	10
87	113	104	71	94	0	71	8	0	0	0	0	0	0	30	28	0	0	0	0	0	0	0	0	0	0	0
87	81	80	166	94	8	71	0	0	0	0	0	0	3	2	0	0	0	0	0	10	56	0	0	0	0	0
56	91	130	72	94	0	28	18	0	0	0	0	0	0	0	1	56	0	0	0	0	0	1	0	0	0	0
58	108	76	71	94	2	1	0	0	0	27	51	0	0	0	0	0	0	0	0	0	0	0	0	0	0	0
87	86	76	71	94	1	0	0	9	39	39	0	0	0	0	0	0	0	0	0	0	0	0	0	0	0	100
60	78	159	79	94	37	9	0	2	1	0	2	0	0	0	0	0	50	21	0	0	0	0	0	0	0	0
145	77	76	71	94	0	0	0	20	120	0	0	0	0	0	0	0	0	0	0	0	0	0	0	0	0	0
64	146	100	71	94	0	2	1	0	22	40	0	0	5	74	0	0	0	0	0	0	0	0	0	0	0	0
108	85	76	71	94	37	25	0	0	14	32	0	1	0	0	0	0	0	0	0	0	0	0	0	0	0	0
61	95	76	71	94	0	1	8	0	0	46	15	0	0	0	0	0	0	0	0	0	0	0	0	0	0	50
196	92	76	71	94	0	79	32	47	0	44	9	0	0	0	0	0	0	0	0	0	0	0	0	0	0	0
72	78	107	100	94	56	6	0	0	0	0	0	0	0	1	2	0	0	10	31	2	0	0	0	0	0	0
74	77	76	71	94	0	37	25	2	1	0	0	0	0	0	0	0	0	0	0	0	0	0	0	0	0	100
98	93	76	72	95	0	0	0	18	28	54	7	0	0	0	0	0	0	0	0	0	0	0	1	0	0	60
62	93	76	71	94	0	0	0	0	2	66	0	0	0	0	0	0	0	0	0	0	0	0	0	0	0	70
77	77	76	86	144	0	33	33	1	0	0	0	0	0	0	0	0	0	0	0	0	0	0	4	32	0	0
14	125	79	71	94	0	0	0	0	0	0	0	2	43	6	1	0	0	0	0	0	0	0	0	0	0	0
84	123	76	71	94	0	0	2	17	43	2	0	51	9	0	0	0	0	0	0	0	0	0	0	0	0	0
130	77	76	71	94	50	12	0	31	31	0	0	0	0	0	0	0	0	0	0	0	0	0	0	0	0	0
56	105	113	71	94	0	42	5	0	0	0	0	0	0	0	56	2	0	0	0	0	0	0	0	0	0	0
109	77	76	71	94	0	54	3	5	41	0	0	0	0	0	0	0	0	0	0	0	0	0	0	0	0	0
61	77	76	71	94	2	1	0	28	20	0	0	0	0	0	0	0	0	0	0	0	0	0	0	0	0	100
32	77	103	100	94	0	0	21	0	0	0	0	0	0	0	0	0	0	3	38	0	0	0	0	0	0	30
13	128	86	76	94	0	0	0	0	0	0	0	0	31	28	0	0	0	0	0	2	2	0	0	0	0	0
79	77	76	71	94	0	0	2	62	7	0	0	0	0	0	0	0	0	0	0	0	0	0	0	0	0	100
104	89	76	71	94	0	1	1	0	57	51	0	0	0	0	0	0	0	0	0	0	0	0	0	0	0	10
118	88	76	71	94	0	0	0	0	79	45	0	0	0	0	0	0	0	0	0	0	0	0	0	0	0	0
19	80	125	84	94	2	2	0	0	0	0	3	3	0	0	0	0	12	36	0	0	0	0	0	0	0	0
49	101	76	71	94	2	1	0	0	0	21	40	0	0	0	0	0	0	0	0	0	0	0	0	0	0	0
127	80	78	72	94	0	0	0	25	91	8	0	0	0	0	2	0	0	0	0	0	0	0	1	0	0	0
74	77	77	73	94	0	0	26	39	0	0	0	0	0	0	0	0	0	0	1	1	0	0	0	0	0	100
134	77	76	75	99	2	51	25	50	1	0	0	0	0	0	0	0	0	0	0	0	0	0	5	0	0	0
161	77	76	71	94	71	8	0	31	47	0	0	0	0	0	0	0	0	0	0	0	0	0	0	0	0	0
114	95	77	73	94	1	2	0	41	6	77	0	0	0	0	0	0	0	0	1	2	0	0	0	0	0	0
107	88	76	71	94	2	3	46	0	13	48	0	0	0	0	0	0	0	0	0	0	0	0	0	0	0	0
70	106	76	71	95	0	0	0	0	20	25	39	5	0	0	0	0	0	0	0	0	0	0	0	1	0	0
60	78	76	71	94	0	2	15	32	0	0	2	0	0	0	0	0	0	0	0	0	0	0	0	0	0	100
16	97	185	101	95	0	0	3	0	0	0	0	0	0	0	26	32	0	61	9	0	0	0	0	1	0	0
94	83	76	71	94	32	15	0	0	18	27	0	0	0	0	0	0	0	0	0	0	0	0	0	0	0	10
18	147	76	138	94	0	0	0	0	0	0	1	17	59	0	0	0	0	0	0	0	45	0	0	0	0	0
18	118	86	71	94	0	0	0	0	4	0	0	1	19	30	0	0	0	0	0	0	0	0	0	0	0	0
75	77	76	74	94	0	58	7	0	1	0	0	0	0	0	0	0	0	0	0	0	1	1	0	0	0	100
65	77	83	72	94	4	5	5	41	0	0	0	0	0	0	0	0	3	3	0	0	0	0	0	0	0	100
62	78	76	71	94	0	0	1	18	28	6	0	0	0	0	0	0	0	0	0	0	0	0	0	0	0	100
74	77	87	71	94	1	1	62	0	0	0	0	0	0	0	0	0	8	0	0	0	0	0	0	0	0	100
89	90	76	71	94	1	2	1	37	9	36	9	0	0	0	0	0	0	0	0	0	0	0	0	0	0	90
123	96	76	71	94	0	0	55	37	0	10	35	0	0	0	0	0	0	0	0	0	0	0	0	0	0	0
124	77	76	71	94	0	32	49	38	0	0	0	0	0	0	0	0	0	0	0	0	0	0	0	0	0	0
69	86	76	71	94	0	0	17	6	9	38	0	0	0	0	0	0	0	0	0	0	0	0	0	0	0	100
85	96	76	71	94	2	1	1	2	21	62	8	0	0	0	0	0	0	0	0	0	0	0	0	0	0	50
56	97	122	71	94	0	0	5	41	0	0	0	0	0	0	27	31	0	0	0	0	0	0	0	0	0	0
131	95	76	71	94	1	1	0	0	70	71	1	0	0	0	0	0	0	0	0	0	0	0	0	0	0	0
89	109	76	71	94	0	0	0	56	11	3	4	40	0	0	0	0	0	0	0	0	0	0	0	0	0	0
51	90	76	71	94	3	3	3	0	0	37	9	0	0	0	0	0	0	0	0	0	0	0	0	0	0	100
161	89	76	71	94	0	8	71	0	42	49	0	0	0	0	0	0	0	0	0	0	0	0	0	0	0	0
80	80	78	71	94	3	25	39	0	0	6	0	0	0	1	1	0	0	0	0	0	0	0	0	0	0	90
74	77	76	71	94	0	2	0	6	54	2	0	0	0	0	0	0	0	0	0	0	0	0	0	0	0	100
90	120	76	71	94	2	1	0	43	19	0	9	53	0	0	0	0	0	0	0	0	0	0	0	0	0	0
148	77	76	71	94	0	71	10	20	43	0	0	0	0	0	0	0	0	0	0	0	0	0	0	0	0	0
53	124	96	71	94	0	0	0	2	25	22	0	0	0	53	5	0	0	0	0	0	0	0	0	0	0	0
16	77	115	96	94	0	0	0	2	1	0	0	0	0	0	0	0	0	26	21	0	0	0	0	0	0	0
115	77	77	72	94	0	42	5	56	6	0	0	0	0	0	0	0	0	0	1	0	0	0	0	0	0	0
87	77	76	71	94	0	51	7	19	2	0	0	0	0	0	0	0	0	0	0	0	0	0	0	0	0	40
88	119	76	71	94	0	0	0	0	0	74	49	0	0	0	0	0	0	0	0	0	0	0	0	0	0	0
54	114	76	71	94	0	0	0	0	0	19	58	1	4	0	0	0	0	0	0	0	0	0	0	0	0	0
50	107	76	71	94	0	0	0	1	8	0	59	2	0	0	0	0	0	0	0	0	0	0	0	0	0	0
70	154	76	71	94	0	0	0	2	19	44	0	30	46	0	0	0	0	0	0	0	0	0	0	0	0	0
91	77	77	72	94	44	31	8	0	0	0	0	0	0	0	0	0	0	0	1	0	0	0	0	0	0	0
42	151	97	72	94	0	3	0	0	0	22	23	0	11	64	0	0	0	1	0	0	0	0	0	0	0	0
97	130	77	71	94	0	0	9	37	0	36	17	34	11	1	1	0	0	0	0	0	0	0	0	0	0	0
88	77	76	71	94	0	0	2	1	76	3	0	0	0	0	0	0	0	0	0	0	0	0	0	0	0	90
66	110	76	71	94	0	0	0	0	0	45	46	0	0	0	0	0	0	0	0	0	0	0	0	0	0	0
77	99	76	71	94	0	0	0	0	24	45	22	0	0	0	0	0	0	0	0	0	0	0	0	0	0	20
150	85	76	71	94	0	44	60	5	13	33	0	0	0	0	0	0	0	0	0	0	0	0	0	0	0	0
92	77	76	71	94	0	0	31	36	17	0	0	0	0	0	0	0	0	0	0	0	0	0	0	0	0	40
68	115	76	71	94	0	0	0	9	43	1	0	23	21	0	0	0	0	0	0	0	0	0	0	0	0	0
90	77	79	71	94	0	32	47	2	1	1	0	0	0	0	0	1	1	0	0	0	0	0	0	0	0	10
16	116	152	71	94	0	0	0	0	2	1	0	0	0	26	18	49	8	0	0	0	0	0	0	0	0	0
118	88	76	71	94	0	6	56	0	16	46	0	0	0	0	0	0	0	0	0	0	0	0	0	0	0	0
67	81	79	71	94	0	20	29	5	5	0	0	0	0	4	2	0	0	0	0	0	0	0	0	0	0	100
114	77	76	72	94	0	56	6	9	37	0	0	0	0	0	0	0	0	0	0	0	0	1	0	0	0	0
87	104	76	71	94	0	23	23	0	0	8	52	0	0	0	0	0	0	0	0	0	0	0	0	0	0	30
119	93	76	71	94	0	0	0	0	73	51	3	3	0	0	0	0	0	0	0	0	0	0	0	0	0	0
96	82	76	71	94	9	37	0	2	23	24	0	0	0	0	0	0	0	0	0	0	0	0	0	0	0	0
59	77	76	89	141	0	9	38	2	0	0	0	0	0	0	0	0	0	0	0	0	0	0	12	24	0	0
62	113	85	71	94	18	28	4	2	0	0	0	0	16	28	0	0	0	0	0	0	0	0	0	0	0	70
20	108	100	71	94	0	0	0	2	4	0	0	0	0	25	25	0	0	0	0	0	0	0	0	0	0	10
102	77	76	71	94	0	0	55	39	0	0	0	0	0	0	0	0	0	0	0	0	0	0	0	0	0	0
35	77	76	89	200	0	0	0	14	9	0	0	0	0	0	0	0	0	0	0	0	0	0	0	50	21	0
102	96	76	71	94	2	5	0	31	31	13	32	0	0	0	0	0	0	0	0	0	0	0	0	0	0	20
122	116	76	72	96	55	24	0	0	0	0	72	5	0	0	0	0	0	0	0	0	0	0	0	2	0	0
64	119	140	100	94	0	0	46	0	0	0	0	34	18	0	0	0	0	62	8	0	0	0	0	0	0	0
68	82	76	71	94	0	0	0	0	43	18	2	0	0	0	0	0	0	0	0	0	0	0	0	0	0	100
114	80	81	71	94	0	0	0	26	82	0	0	0	0	0	6	1	0	0	0	0	0	0	0	0	0	0
18	99	102	71	94	0	0	0	0	4	0	0	0	0	5	38	0	0	0	0	0	0	0	0	0	0	0
112	79	76	71	94	0	0	31	31	36	10	0	0	0	0	0	0	0	0	0	0	0	0	0	0	0	0
135	77	76	71	94	18	107	0	1	4	0	0	0	0	0	0	0	0	0	0	0	0	0	0	0	0	0
78	105	76	71	94	0	0	0	0	22	37	40	0	0	0	0	0	0	0	0	0	0	0	0	0	0	0
32	77	77	74	94	0	19	2	0	0	0	0	0	0	0	0	0	0	0	0	2	0	0	0	0	0	100
114	77	76	71	94	0	0	12	91	5	0	0	0	0	0	0	0	0	0	0	0	0	0	0	0	0	0
98	81	76	72	94	0	0	18	30	30	16	0	0	0	0	0	0	0	0	0	0	0	1	0	0	0	20
69	77	76	71	94	32	23	2	3	0	0	0	0	0	0	0	0	0	0	0	0	0	0	0	0	0	100
19	81	142	75	102	0	0	0	0	7	0	0	0	0	0	0	17	40	0	0	0	0	0	5	2	0	0
132	77	76	71	94	25	37	0	56	8	0	0	0	0	0	0	0	0	0	0	0	0	0	0	0	0	0
43	108	89	71	94	0	0	1	8	0	1	45	0	0	0	16	3	0	0	0	0	0	0	0	0	0	0
52	99	76	71	94	1	4	0	0	2	25	33	0	0	0	0	0	0	0	0	0	0	0	0	0	0	20
44	120	95	71	94	0	0	3	0	0	29	16	0	0	27	16	0	0	0	0	0	0	0	0	0	0	0
93	90	81	82	94	9	37	0	0	0	52	1	0	0	0	0	0	0	1	5	3	3	0	0	0	0	30
99	77	76	71	94	14	32	0	41	5	0	0	0	0	0	0	0	0	0	0	0	0	0	0	0	0	0
13	77	79	81	156	0	0	0	0	0	0	0	0	0	0	0	0	0	0	2	4	0	0	0	13	22	0
51	102	77	71	94	0	0	0	2	1	27	37	0	1	0	0	0	0	0	0	0	0	0	0	0	0	0
75	77	76	72	94	0	0	1	32	34	0	0	0	0	0	0	0	0	0	0	0	0	1	0	0	0	100
109	88	76	71	94	2	51	14	1	1	45	0	0	0	0	0	0	0	0	0	0	0	0	0	0	0	0
55	84	76	71	94	3	3	0	0	17	29	0	0	0	0	0	0	0	0	0	0	0	0	0	0	0	100
125	81	77	72	94	0	0	25	37	45	17	0	0	0	0	0	0	0	0	1	0	0	0	0	0	0	0
79	77	76	71	94	0	10	60	0	0	0	0	0	0	0	0	0	0	0	0	0	0	0	0	0	0	100
77	77	76	71	94	44	19	3	2	0	0	0	0	0	0	0	0	0	0	0	0	0	0	0	0	0	80
92	126	79	72	94	0	0	0	0	62	18	0	35	17	1	4	0	0	0	0	0	1	0	0	0	0	0
102	77	76	71	94	51	42	1	1	0	0	0	0	0	0	0	0	0	0	0	0	0	0	0	0	0	0
72	110	108	71	94	0	0	62	0	0	1	0	0	0	18	41	1	0	0	0	0	0	0	0	0	0	0
117	77	76	71	94	0	50	18	44	0	0	0	0	0	0	0	0	0	0	0	0	0	0	0	0	0	0
71	90	87	72	96	0	0	12	50	0	0	0	0	1	9	12	0	0	0	0	0	0	0	1	1	0	100
56	81	76	71	94	0	14	32	0	0	0	0	0	4	0	0	0	0	0	0	0	0	0	0	0	0	100
75	77	78	72	94	50	14	0	0	0	1	0	0	0	0	0	0	0	1	1	0	0	0	0	0	0	90
87	104	76	71	94	0	0	0	46	0	10	51	0	0	0	0	0	0	0	0	0	0	0	0	0	0	0
88	106	76	71	94	5	42	0	0	0	11	51	2	0	0	0	0	0	0	0	0	0	0	0	0	0	30
17	77	76	97	161	1	0	0	3	0	0	0	0	0	0	0	0	0	0	0	0	5	13	0	15	20	0
96	113	76	71	94	0	0	0	46	0	14	64	2	0	0	0	0	0	0	0	0	0	0	0	0	0	0
95	138	92	71	94	5	20	63	0	0	0	0	0	25	50	0	0	0	0	0	0	0	0	0	0	0	0
102	77	76	71	94	42	29	25	0	0	0	0	0	0	0	0	0	0	0	0	0	0	0	0	0	0	0
133	87	76	71	94	32	14	9	37	5	41	0	0	0	0	0	0	0	0	0	0	0	0	0	0	0	0
35	77	78	71	94	0	2	19	1	2	0	0	0	0	0	0	1	1	0	0	0	0	0	0	0	0	100
79	77	76	71	94	3	0	0	40	27	0	0	0	0	0	0	0	0	0	0	0	0	0	0	0	0	100
74	77	80	71	94	0	3	6	56	0	0	0	0	0	0	0	0	3	0	0	0	0	0	0	0	0	100
99	98	76	71	94	0	0	18	28	0	48	20	0	0	0	0	0	0	0	0	0	0	0	0	0	0	40
20	116	99	71	94	0	5	0	3	0	0	0	0	0	44	15	0	0	0	0	0	0	0	0	0	0	0
75	77	129	71	94	0	0	0	44	21	0	0	0	0	0	0	0	42	0	0	0	0	0	0	0	0	0
80	90	85	71	94	0	0	2	4	27	51	0	0	0	0	0	4	4	0	0	0	0	0	0	0	0	90
94	128	87	71	94	0	0	0	55	24	0	0	29	31	0	0	0	8	0	0	0	0	0	0	0	0	0
56	99	110	71	94	0	0	0	0	29	20	4	0	0	0	21	22	0	0	0	0	0	0	0	0	0	0
100	79	81	71	94	32	42	18	0	0	0	0	0	0	0	5	1	0	0	0	0	0	0	0	0	0	0
102	94	76	71	94	0	0	3	40	25	18	27	0	0	0	0	0	0	0	0	0	0	0	0	0	0	20
91	104	76	71	94	9	39	2	0	0	8	52	0	0	0	0	0	0	0	0	0	0	0	0	0	0	50
100	77	76	71	94	42	32	18	0	0	0	0	0	0	0	0	0	0	0	0	0	0	0	0	0	0	0
176	91	76	72	95	0	0	20	60	48	61	0	0	0	0	0	0	0	0	0	0	0	0	0	1	0	0
73	121	83	71	94	0	0	17	5	20	27	0	0	22	22	0	0	0	0	0	0	0	0	0	0	0	0
102	77	76	71	94	2	37	9	18	28	0	0	0	0	0	0	0	0	0	0	0	0	0	0	0	0	0
90	118	97	71	94	0	0	49	33	0	0	0	0	0	52	7	0	0	0	0	0	0	0	0	0	0	20
117	77	76	71	94	0	18	30	19	43	0	0	0	0	0	0	0	0	0	0	0	0	0	0	0	0	0
130	77	76	71	94	0	50	50	25	0	0	0	0	0	0	0	0	0	0	0	0	0	0	0	0	0	0
18	115	86	82	94	0	1	2	1	1	0	0	0	19	27	0	0	0	0	0	2	6	0	0	0	0	0
79	77	76	71	94	2	20	45	2	0	0	0	0	0	0	0	0	0	0	0	0	0	0	0	0	0	100
58	80	76	71	94	9	37	0	0	1	1	0	0	2	0	0	0	0	0	0	0	0	0	0	0	0	100
52	99	150	88	94	0	0	0	2	0	32	29	0	0	0	0	0	24	47	0	0	0	0	0	0	0	0
20	80	96	72	95	0	0	5	3	0	0	0	0	0	0	0	12	7	0	0	0	0	0	1	0	0	70
142	77	76	71	94	0	0	51	46	41	0	0	0	0	0	0	0	0	0	0	0	0	0	0	0	0	0
69	140	76	71	94	2	1	0	0	0	20	66	35	0	0	0	0	0	0	0	0	0	0	0	0	0	0
22	121	76	103	124	0	0	3	0	0	0	0	25	27	0	0	0	0	0	0	0	0	12	26	0	0	0
74	77	76	71	94	0	0	44	21	0	0	0	0	0	0	0	0	0	0	0	0	0	0	0	0	0	100
65	77	78	71	94	0	14	35	6	0	0	0	0	0	0	0	1	0	0	0	0	0	0	0	0	0	100
45	93	78	71	94	0	1	4	1	0	23	22	0	0	0	0	0	1	0	0	0	0	0	0	0	0	70
91	118	76	71	94	65	17	0	0	0	0	0	8	36	0	0	0	0	0	0	0	0	0	0	0	0	0
76	77	77	74	94	0	0	25	40	2	0	0	0	0	0	0	0	0	0	0	1	1	0	0	0	0	100
117	77	78	73	95	47	64	0	0	0	0	0	0	0	0	0	0	0	1	0	0	0	2	0	0	0	0
53	84	135	71	94	0	0	0	0	25	23	0	0	0	0	0	8	41	0	0	0	0	0	0	0	0	0
56	78	84	71	94	0	1	0	0	42	3	0	0	0	0	0	1	5	0	0	0	0	0	0	0	0	100
53	107	76	90	139	0	0	3	7	3	0	60	1	0	0	0	0	0	0	0	0	0	0	16	20	0	0
89	83	76	71	94	0	0	0	0	66	20	0	3	0	0	0	0	0	0	0	0	0	0	0	0	0	100
62	114	103	99	94	0	0	0	0	26	20	1	43	0	0	0	0	0	4	36	0	0	0	0	0	0	0
81	77	77	71	94	6	5	0	62	0	0	0	0	0	0	1	0	0	0	0	0	0	0	0	0	0	100
72	77	86	72	94	19	44	0	0	0	0	0	0	0	0	0	0	6	2	0	0	0	0	0	0	0	100
63	78	76	71	94	1	2	0	5	42	6	0	0	0	0	0	0	0	0	0	0	0	0	0	0	0	100
94	77	78	77	94	37	25	2	20	1	0	0	0	0	0	0	0	0	0	1	5	0	0	0	0	0	0
42	93	76	71	94	1	2	0	0	0	23	22	0	0	0	0	0	0	0	0	0	0	0	0	0	0	70
33	120	76	71	94	5	0	0	0	0	0	6	54	0	0	0	0	0	0	0	0	0	0	0	0	0	0
70	82	76	71	94	0	0	0	23	23	20	1	0	0	0	0	0	0	0	0	0	0	0	0	0	0	100
25	80	145	71	94	1	2	0	1	4	7	0	0	0	0	0	7	50	0	0	0	0	0	0	0	0	0
44	142	76	71	94	0	0	0	0	0	13	34	26	27	0	0	0	0	0	0	0	0	0	0	0	0	0
82	77	76	71	94	0	3	50	15	6	0	0	0	0	0	0	0	0	0	0	0	0	0	0	0	0	90
18	95	125	71	94	0	0	3	3	0	0	0	0	0	0	18	40	0	0	0	0	0	0	0	0	0	0
89	81	79	71	94	0	0	8	71	2	0	0	0	0	6	1	0	0	0	0	0	0	0	0	0	0	60
132	92	76	71	94	0	0	0	44	37	62	0	0	0	0	0	0	0	0	0	0	0	0	0	0	0	0
74	77	76	71	94	0	0	0	63	2	0	0	0	0	0	0	0	0	0	0	0	0	0	0	0	0	100
59	77	79	72	95	0	0	18	30	0	0	0	0	0	0	0	0	1	2	0	0	0	0	1	0	0	100
137	84	76	71	94	50	32	18	28	2	0	0	6	3	0	0	0	0	0	0	0	0	0	0	0	0	0
27	117	99	71	94	0	1	6	8	0	0	0	0	0	46	12	0	0	0	0	0	0	0	0	0	0	0
66	156	76	71	94	0	0	0	0	0	31	30	71	5	0	0	0	0	0	0	0	0	0	0	0	0	0
58	77	76	71	94	0	9	37	0	0	2	1	0	0	0	0	0	0	0	0	0	0	0	0	0	0	100
63	79	76	71	94	42	5	0	0	1	8	0	0	0	0	0	0	0	0	0	0	0	0	0	0	0	100
80	114	76	71	94	0	30	19	0	0	0	31	30	0	0	0	0	0	0	0	0	0	0	0	0	0	0
48	104	134	109	94	0	1	2	0	0	12	50	0	0	0	0	1	1	36	34	0	0	0	0	0	0	0
59	77	76	71	94	28	18	0	2	1	0	0	0	0	0	0	0	0	0	0	0	0	0	0	0	0	100
103	146	76	71	94	0	0	0	0	0	63	92	12	0	0	0	0	0	0	0	0	0	0	0	0	0	0
13	77	162	87	94	0	0	0	0	0	0	0	0	0	0	0	0	38	39	3	0	0	0	0	0	0	0
63	160	109	71	94	0	0	0	0	0	32	58	0	0	43	31	0	0	0	0	0	0	0	0	0	0	0
80	96	79	71	94	0	0	5	41	0	12	33	0	0	0	0	0	2	1	0	0	0	0	0	0	0	70
37	121	103	71	94	0	0	1	0	0	5	40	0	0	10	33	0	1	1	0	0	0	0	0	0	0	0
63	113	77	71	94	0	7	6	0	0	12	65	0	0	2	0	0	0	0	0	0	0	0	0	0	0	0
98	78	76	71	94	0	32	14	0	41	5	0	0	0	0	0	0	0	0	0	0	0	0	0	0	0	0
56	77	79	71	94	0	0	5	41	0	0	0	0	0	0	1	2	0	0	0	0	0	0	0	0	0	100
59	77	76	71	94	42	5	2	1	0	0	0	0	0	0	0	0	0	0	0	0	0	0	0	0	0	100
154	77	76	71	94	0	79	45	26	0	0	0	0	0	0	0	0	0	0	0	0	0	0	0	0	0	0
56	88	76	71	94	0	0	3	5	4	45	0	0	0	0	0	0	0	0	0	0	0	0	0	0	0	100
65	116	76	71	94	0	0	3	46	0	0	1	25	21	0	0	0	0	0	0	0	0	0	0	0	0	0
21	79	144	71	94	2	6	1	0	0	0	0	0	0	0	0	9	48	0	0	0	0	0	0	0	0	0
131	77	76	71	94	0	37	56	31	0	1	0	0	0	0	0	0	0	0	0	0	0	0	0	0	0	0
103	77	76	71	94	1	29	19	38	9	0	0	0	0	0	0	0	0	0	0	0	0	0	0	0	0	0
36	101	76	71	94	0	3	0	0	0	0	40	5	1	0	0	0	0	0	0	0	0	0	0	0	0	10
75	77	76	71	94	51	13	0	1	1	0	0	0	0	0	0	0	0	0	0	0	0	0	0	0	0	90
56	97	76	71	94	0	4	1	0	0	38	23	0	0	0	0	0	0	0	0	0	0	0	0	0	0	30
138	112	76	71	94	14	32	0	0	37	29	56	0	0	0	0	0	0	0	0	0	0	0	0	0	0	0
113	78	76	71	94	0	56	6	0	40	6	0	0	0	0	0	0	0	0	0	0	0	0	0	0	0	0
40	123	92	71	94	0	0	0	0	0	26	20	0	0	38	6	0	0	0	0	0	0	0	0	0	0	0
16	97	105	95	135	0	3	0	0	0	0	0	0	0	0	38	5	0	0	0	0	0	0	29	9	0	0
130	78	98	71	94	0	23	47	55	0	0	0	0	0	0	0	6	13	0	0	0	0	0	0	0	0	0
74	77	79	71	94	2	13	50	0	0	0	0	0	0	0	0	1	2	0	0	0	0	0	0	0	0	100
86	136	76	71	94	0	0	0	0	8	54	43	34	0	0	0	0	0	0	0	0	0	0	0	0	0	0
131	103	76	71	94	0	0	0	56	23	61	0	4	9	0	0	0	0	0	0	0	0	0	0	0	0	0
20	77	76	87	143	0	3	3	0	0	2	0	0	0	0	0	0	0	0	0	0	0	0	8	28	0	0
51	108	76	71	94	0	0	0	1	3	9	59	0	0	0	0	0	0	0	0	0	0	0	0	0	0	0
15	77	89	155	94	0	0	1	1	0	0	0	0	0	0	0	0	0	0	0	40	27	0	0	0	0	0
74	126	88	71	94	0	0	1	26	37	0	0	0	22	37	0	0	0	0	0	0	0	0	0	0	0	0
71	77	94	117	94	0	0	0	0	60	2	0	0	0	0	0	0	1	5	0	39	1	0	0	0	0	0
76	80	76	71	94	0	0	31	31	0	2	6	0	0	0	0	0	0	0	0	0	0	0	0	0	0	100
77	77	76	71	94	2	2	2	6	56	0	0	0	0	0	0	0	0	0	0	0	0	0	0	0	0	100
59	104	115	71	94	5	43	2	0	0	0	0	0	0	0	52	6	0	0	0	0	0	0	0	0	0	0
110	99	76	71	94	0	46	0	3	0	64	13	0	0	0	0	0	0	0	0	0	0	0	0	0	0	0
117	79	76	71	94	25	37	9	37	0	0	3	1	0	0	0	0	0	0	0	0	0	0	0	0	0	0
79	77	76	71	94	15	55	0	0	0	0	0	0	0	0	0	0	0	0	0	0	0	0	0	0	0	80
90	77	76	71	94	0	0	0	65	17	1	1	0	0	0	0	0	0	0	0	0	0	0	0	0	0	60
14	143	87	71	94	0	0	0	0	0	0	1	2	40	35	0	0	0	0	0	0	0	0	0	0	0	0
17	118	76	71	94	0	0	0	1	2	0	0	7	37	0	0	0	0	0	0	0	0	0	0	0	0	0
58	83	121	71	94	9	37	0	0	1	1	0	0	0	0	0	26	16	0	0	0	0	0	0	0	0	0
68	81	79	71	94	0	0	0	7	52	0	0	0	0	5	1	0	0	0	0	0	0	0	0	0	0	100
101	78	78	71	94	0	0	74	18	0	1	2	0	0	0	0	2	0	0	0	0	0	0	0	0	0	0
61	77	76	71	94	0	0	0	35	16	0	0	0	0	0	0	0	0	0	0	0	0	0	0	0	0	100
63	146	95	71	94	1	2	0	0	17	45	0	0	15	60	0	0	0	0	0	0	0	0	0	0	0	0
138	77	76	71	94	5	8	41	0	79	0	0	0	0	0	0	0	0	0	0	0	0	0	0	0	0	0
113	93	82	73	94	0	0	6	56	0	54	7	0	0	0	0	0	0	6	0	0	0	0	0	0	0	0
135	90	76	71	94	0	0	50	12	36	42	0	0	2	0	0	0	0	0	0	0	0	0	0	0	0	0
72	77	78	72	94	0	2	40	22	0	0	0	0	0	0	0	0	0	1	1	0	0	0	0	0	0	100
79	77	76	71	94	0	4	4	6	56	0	0	0	0	0	0	0	0	0	0	0	0	0	0	0	0	100
76	119	76	71	94	0	2	0	0	16	47	9	36	0	0	0	0	0	0	0	0	0	0	0	0	0	0
177	106	76	71	94	0	0	0	1	103	81	19	0	0	0	0	0	0	0	0	0	0	0	0	0	0	0
148	77	76	71	94	2	1	24	74	43	0	0	0	0	0	0	0	0	0	0	0	0	0	0	0	0	0
26	120	77	71	94	0	4	9	1	0	0	0	0	43	1	0	0	0	0	0	0	0	0	0	0	0	0
56	77	104	98	94	0	0	46	0	0	0	0	0	0	0	1	0	0	6	34	0	0	0	0	0	0	10
75	79	79	71	94	0	0	2	13	50	0	2	0	0	0	0	2	0	0	0	0	0	0	0	0	0	100
59	77	76	71	94	1	2	0	37	9	0	0	0	0	0	0	0	0	0	0	0	0	0	0	0	0	100
146	88	76	71	94	32	14	0	0	62	45	0	0	0	0	0	0	0	0	0	0	0	0	0	0	0	0
91	85	76	71	94	0	0	0	41	16	34	0	0	0	0	0	0	0	0	0	0	0	0	0	0	0	80
53	80	76	107	131	0	0	0	0	34	12	0	0	0	0	0	0	0	0	0	0	0	10	34	0	0	0
19	78	76	72	172	0	0	1	4	0	1	1	0	0	0	0	0	0	0	0	0	0	0	0	2	39	0
83	95	83	71	94	0	0	37	10	0	20	25	0	0	0	0	4	2	0	0	0	0	0	0	0	0	90
32	120	77	71	94	0	0	0	6	14	0	0	0	43	1	0	0	0	0	0	0	0	0	0	0	0	0
134	117	77	71	94	19	87	19	0	0	0	0	19	26	2	0	0	0	0	0	0	0	0	0	0	0	0
86	90	76	71	94	0	0	32	14	0	38	8	0	0	0	0	0	0	0	0	0	0	0	0	0	0	90
14	79	76	128	94	0	0	0	0	0	0	0	3	0	0	0	0	0	0	0	0	39	0	0	0	0	0
87	85	139	75	95	0	0	0	79	0	0	0	0	0	0	0	34	22	0	3	1	0	0	1	0	0	0
77	77	76	71	94	3	0	31	33	1	0	0	0	0	0	0	0	0	0	0	0	0	0	0	0	0	100
27	111	76	71	94	1	5	0	0	0	0	0	36	8	0	0	0	0	0	0	0	0	0	0	0	0	0
92	77	76	71	94	16	64	2	0	1	1	0	0	0	0	0	0	0	0	0	0	0	0	0	0	0	0
70	77	76	78	97	0	0	0	0	59	3	0	0	0	0	0	0	0	0	0	0	4	0	1	1	0	100
22	115	120	106	94	2	0	3	3	0	0	0	0	0	41	18	0	0	0	24	16	0	0	0	0	0	0
41	94	76	72	100	1	2	0	0	0	18	27	0	0	0	0	0	0	0	0	0	0	0	0	3	1	60
45	118	129	71	94	0	0	0	0	0	30	23	0	0	3	24	40	0	0	0	0	0	0	0	0	0	0
83	95	76	71	94	0	0	0	3	45	16	30	0	0	0	0	0	0	0	0	0	0	0	0	0	0	50
16	94	125	118	106	0	0	0	0	3	0	0	0	0	0	15	42	0	0	0	0	12	26	0	0	0	0
121	90	85	87	94	0	4	73	6	0	37	9	0	0	0	0	0	0	0	10	8	0	0	0	0	0	0
76	77	76	74	94	1	2	12	51	1	0	0	0	0	0	0	0	0	0	0	0	1	2	0	0	0	100
14	100	102	91	119	0	0	0	0	0	0	1	0	1	4	39	0	0	0	0	0	2	1	21	3	0	0
39	105	76	71	94	0	0	0	7	3	0	24	23	0	0	0	0	0	0	0	0	0	0	0	0	0	0
49	98	76	71	94	2	3	1	1	0	19	34	0	0	0	0	0	0	0	0	0	0	0	0	0	0	30
17	111	109	71	94	0	3	0	0	0	2	0	0	1	16	44	0	0	0	0	0	0	0	0	0	0	0
54	98	76	71	94	0	0	0	2	3	34	28	0	0	0	0	0	0	0	0	0	0	0	0	0	0	20
97	129	76	71	94	0	0	2	19	0	32	90	0	0	0	0	0	0	0	0	0	0	0	0	0	0	0
109	100	76	71	94	0	0	0	0	40	79	7	0	0	0	0	0	0	0	0	0	0	0	0	0	0	0
76	77	76	71	94	0	37	27	1	2	0	0	0	0	0	0	0	0	0	0	0	0	0	0	0	0	100
61	132	76	71	94	0	0	2	1	0	0	89	16	0	0	0	0	0	0	0	0	0	0	0	0	0	0
82	94	77	71	94	0	0	37	9	0	21	24	0	0	0	1	0	0	0	0	0	0	0	0	0	0	90
56	77	76	79	163	0	0	46	0	0	0	0	0	0	0	0	0	0	0	0	0	0	0	0	23	18	0
95	81	76	71	94	32	14	0	0	30	16	0	0	0	0	0	0	0	0	0	0	0	0	0	0	0	0
92	99	82	73	94	0	12	50	0	0	0	42	3	0	0	0	0	0	6	0	0	0	0	0	0	0	50
132	77	76	71	94	0	37	87	2	0	0	0	0	0	0	0	0	0	0	0	0	0	0	0	0	0	0
45	127	102	71	94	0	0	0	1	1	6	55	0	0	5	38	0	0	0	0	0	0	0	0	0	0	0
68	115	76	71	94	0	0	0	0	0	40	56	2	0	0	0	0	0	0	0	0	0	0	0	0	0	0
32	156	84	71	94	0	0	0	0	3	0	26	19	36	23	0	0	0	0	0	0	0	0	0	0	0	0
26	124	76	72	99	0	0	1	1	0	0	0	46	14	0	0	0	0	0	0	0	0	0	0	4	0	0
76	78	76	71	94	0	0	21	44	0	1	1	0	0	0	0	0	0	0	0	0	0	0	0	0	0	100
146	97	77	72	94	5	11	65	37	0	8	37	0	0	0	0	0	0	0	1	0	0	0	0	0	0	0
69	107	78	73	94	0	18	28	0	0	0	9	35	0	0	0	0	0	0	1	1	0	0	0	0	0	30
74	77	76	71	103	0	0	0	15	50	0	0	0	0	0	0	0	0	0	0	0	0	0	0	1	4	70
15	77	121	129	94	0	0	0	0	2	0	0	0	0	0	0	0	0	5	56	14	0	0	0	0	0	0
148	77	76	71	94	0	0	0	112	31	0	0	0	0	0	0	0	0	0	0	0	0	0	0	0	0	0
137	143	76	71	94	0	0	0	0	18	105	67	11	0	0	0	0	0	0	0	0	0	0	0	0	0	0
92	77	77	74	94	0	34	47	0	3	0	0	0	0	0	0	0	0	0	0	2	0	0	0	0	0	0
56	86	76	72	94	0	1	1	0	27	19	0	6	1	0	0	0	0	0	0	0	1	0	0	0	0	100
68	102	96	71	94	0	0	2	1	0	67	10	0	0	0	0	14	5	0	0	0	0	0	0	0	0	0
23	124	90	73	95	0	0	4	6	0	0	0	0	15	44	0	0	0	0	0	0	0	0	2	0	0	0
56	80	81	71	94	0	9	37	0	0	0	0	0	0	1	3	2	1	0	0	0	0	0	0	0	0	100
119	77	76	71	94	0	5	41	66	1	0	0	0	0	0	0	0	0	0	0	0	0	0	0	0	0	0
81	77	76	71	94	50	12	0	7	3	0	0	0	0	0	0	0	0	0	0	0	0	0	0	0	0	60
64	147	87	71	94	0	0	22	32	0	0	0	0	59	16	0	2	2	0	0	0	0	0	0	0	0	0
119	77	76	71	94	35	14	0	51	13	0	0	0	0	0	0	0	0	0	0	0	0	0	0	0	0	0
79	77	76	71	94	41	26	0	1	2	0	0	0	0	0	0	0	0	0	0	0	0	0	0	0	0	70
102	95	76	71	94	0	0	28	18	3	58	1	5	0	0	0	0	0	0	0	0	0	0	0	0	0	10
123	77	76	71	94	7	42	68	0	0	0	0	0	0	0	0	0	0	0	0	0	0	0	0	0	0	0
90	119	79	71	94	0	0	3	0	73	8	0	0	34	9	0	0	0	0	0	0	0	0	0	0	0	0
62	77	76	89	140	0	51	2	0	0	0	0	0	0	0	0	0	0	0	0	0	0	0	14	23	0	0
111	97	78	72	94	0	42	5	0	1	74	5	0	0	0	0	0	0	1	1	0	0	0	0	0	0	0
123	85	76	71	94	0	37	25	0	30	33	0	0	0	0	0	0	0	0	0	0	0	0	0	0	0	0
60	91	78	169	94	1	2	0	0	4	57	0	0	0	0	1	0	0	0	0	1	65	0	0	0	0	0
45	90	76	71	94	0	0	2	1	0	36	9	0	0	0	0	0	0	0	0	0	0	0	0	0	0	100
77	77	87	85	94	0	1	64	1	2	0	0	0	0	0	0	0	0	0	16	2	0	0	0	0	0	90
79	99	76	71	94	9	37	0	0	0	4	43	1	0	0	0	0	0	0	0	0	0	0	0	0	0	90
68	83	86	131	94	0	0	3	0	37	25	0	0	0	0	0	0	0	0	1	28	19	0	0	0	0	0
56	77	76	79	114	0	0	0	18	28	0	0	0	0	0	0	0	0	0	0	0	0	0	6	10	0	0
130	77	76	71	94	0	79	0	41	5	0	0	0	0	0	0	0	0	0	0	0	0	0	0	0	0	0
39	172	95	71	94	0	0	1	2	0	1	17	59	0	57	2	0	0	0	0	0	0	0	0	0	0	0
78	80	76	71	94	0	0	6	58	2	1	5	0	0	0	0	0	0	0	0	0	0	0	0	0	0	100
18	117	99	71	94	0	2	2	1	0	0	0	0	0	46	12	0	0	0	0	0	0	0	0	0	0	0
71	77	93	151	94	0	0	6	56	0	0	0	0	0	0	0	0	0	0	0	53	15	0	0	0	0	0
132	77	76	71	94	50	12	0	63	0	1	0	0	0	0	0	0	0	0	0	0	0	0	0	0	0	0
66	111	77	71	94	0	14	32	0	0	0	0	41	4	0	1	0	0	0	0	0	0	0	0	0	0	10
121	104	76	71	94	1	2	25	37	0	45	32	0	0	0	0	0	0	0	0	0	0	0	0	0	0	0
63	85	81	80	95	0	0	0	0	26	36	0	0	0	0	0	0	0	2	4	0	2	2	0	0	0	100
132	77	76	71	94	0	0	83	44	0	0	0	0	0	0	0	0	0	0	0	0	0	0	0	0	0	0
56	77	76	121	106	0	0	32	14	0	0	0	0	0	0	0	0	0	0	0	0	20	19	0	1	1	0
68	77	76	71	94	0	3	2	38	16	0	0	0	0	0	0	0	0	0	0	0	0	0	0	0	0	100
119	77	76	71	94	0	0	12	53	48	0	0	0	0	0	0	0	0	0	0	0	0	0	0	0	0	0
61	77	76	71	94	0	5	0	9	37	0	0	0	0	0	0	0	0	0	0	0	0	0	0	0	0	100
18	81	147	71	94	2	0	2	1	0	0	0	0	0	0	0	18	43	0	0	0	0	0	0	0	0	0
16	92	110	71	95	0	0	1	2	0	0	0	0	0	0	19	24	0	0	0	0	0	0	0	1	0	0
124	85	76	71	94	1	2	0	12	78	33	0	0	0	0	0	0	0	0	0	0	0	0	0	0	0	0
113	82	76	71	94	0	3	1	18	68	22	0	0	0	0	0	0	0	0	0	0	0	0	0	0	0	0
106	100	76	71	94	50	12	0	0	0	26	36	0	0	0	0	0	0	0	0	0	0	0	0	0	0	0
20	77	128	71	94	3	0	1	1	2	0	0	0	0	0	0	2	40	0	0	0	0	0	0	0	0	0
78	77	76	71	94	0	10	46	14	0	0	0	0	0	0	0	0	0	0	0	0	0	0	0	0	0	100
94	100	76	71	94	0	2	24	23	0	28	33	0	0	0	0	0	0	0	0	0	0	0	0	0	0	50
117	77	76	73	95	0	93	19	0	0	0	0	0	0	0	0	0	0	0	0	0	0	1	2	0	0	0
13	158	101	71	94	0	0	0	0	0	0	0	0	47	34	22	0	0	0	0	0	0	0	0	0	0	0
66	88	78	71	94	0	0	1	2	28	33	0	0	0	4	1	0	0	0	0	0	0	0	0	0	0	100
99	77	76	71	94	0	32	41	18	0	0	0	0	0	0	0	0	0	0	0	0	0	0	0	0	0	0
68	101	79	71	94	0	2	1	0	0	66	12	2	0	0	0	2	1	0	0	0	0	0	0	0	0	0
130	79	76	71	95	0	29	20	0	70	9	0	0	0	0	0	0	0	0	0	0	0	0	0	1	0	0
129	78	76	71	94	66	3	0	0	53	1	2	0	0	0	0	0	0	0	0	0	0	0	0	0	0	0
66	103	80	71	94	0	0	0	0	0	67	13	0	0	1	5	0	0	0	0	0	0	0	0	0	0	0
16	109	179	79	98	0	0	1	2	0	0	0	0	0	0	37	60	18	1	0	0	0	5	3	0	0	0
100	94	78	72	94	0	0	0	45	19	20	25	0	0	0	0	0	0	1	0	0	0	0	1	0	0	30
34	104	76	71	94	3	0	2	0	0	0	23	22	0	0	0	0	0	0	0	0	0	0	0	0	0	0
27	106	76	78	153	0	0	0	0	0	0	16	29	0	0	0	0	0	0	0	0	0	0	0	19	16	0
76	81	76	71	94	6	56	0	0	0	5	2	0	2	0	0	0	0	0	0	0	0	0	0	0	0	100
109	97	76	71	94	0	0	0	39	39	6	39	0	0	0	0	0	0	0	0	0	0	0	0	0	0	0
122	77	76	71	94	0	0	50	61	5	0	0	0	0	0	0	0	0	0	0	0	0	0	0	0	0	0
147	77	78	73	94	0	0	0	26	116	1	0	0	0	0	0	0	0	0	2	1	0	0	0	0	0	0
15	131	77	71	94	0	0	0	0	1	0	0	5	51	1	0	0	0	0	0	0	0	0	0	0	0	0
60	77	80	78	94	0	19	31	0	0	0	0	0	0	0	0	0	0	0	4	4	0	0	0	0	0	100
18	114	93	71	94	1	2	2	0	0	0	0	0	18	26	0	5	3	0	0	0	0	0	0	0	0	0
130	77	76	71	94	12	106	6	0	0	0	0	0	0	0	0	0	0	0	0	0	0	0	0	0	0	0
99	84	76	71	95	0	0	0	54	14	31	0	0	0	0	0	0	0	0	0	0	0	0	0	1	0	20
117	77	76	71	94	23	24	1	50	12	0	0	0	0	0	0	0	0	0	0	0	0	0	0	0	0	0
20	135	77	72	94	0	0	0	0	1	2	0	20	45	0	0	0	0	1	1	0	0	0	0	0	0	0
90	125	100	71	94	0	0	0	9	43	39	0	0	0	42	17	0	0	0	0	0	0	0	0	0	0	0
49	92	76	71	94	6	3	0	0	0	28	17	0	0	0	0	0	0	0	0	0	0	0	0	0	0	90
95	97	82	72	94	19	44	0	0	0	10	35	0	0	0	0	1	2	2	0	0	0	0	0	0	0	10
76	77	76	71	94	0	44	19	0	3	2	1	0	0	0	0	0	0	0	0	0	0	0	0	0	0	100
87	102	98	71	94	0	0	0	79	0	0	0	0	0	17	26	0	0	0	0	0	0	0	0	0	0	10
35	126	76	71	94	2	7	0	0	2	3	0	40	20	0	0	0	0	0	0	0	0	0	0	0	0	0
66	89	76	71	94	0	5	41	1	1	0	8	12	0	0	0	0	0	0	0	0	0	0	0	0	0	100
65	77	76	71	94	0	0	48	7	0	0	0	0	0	0	0	0	0	0	0	0	0	0	0	0	0	100
91	104	76	71	94	0	0	2	1	18	69	21	0	0	0	0	0	0	0	0	0	0	0	0	0	0	0
103	99	76	71	94	0	5	20	2	6	79	6	0	0	0	0	0	0	0	0	0	0	0	0	0	0	10
61	120	82	71	94	0	0	28	18	0	0	0	20	24	1	8	0	0	0	0	0	0	0	0	0	0	0
30	182	79	71	94	0	0	0	0	0	0	0	74	46	8	0	0	0	0	0	0	0	0	0	0	0	0
61	77	76	71	94	2	15	32	0	3	0	0	0	0	0	0	0	0	0	0	0	0	0	0	0	0	100
85	77	76	71	94	2	27	29	19	0	0	0	0	0	0	0	0	0	0	0	0	0	0	0	0	0	50
22	151	118	71	94	0	0	0	0	0	0	0	37	7	14	60	0	0	0	0	0	0	0	0	0	0	0
43	92	76	71	94	0	0	0	1	2	28	17	0	0	0	0	0	0	0	0	0	0	0	0	0	0	80
83	147	76	71	94	0	1	51	12	0	0	6	27	49	0	0	0	0	0	0	0	0	0	0	0	0	0
115	77	77	72	94	32	14	12	50	0	0	0	0	0	0	0	0	0	0	1	0	0	0	0	0	0	0
88	80	81	71	94	0	8	71	0	0	1	0	0	0	0	6	1	0	0	0	0	0	0	0	0	0	40
116	92	76	71	94	0	1	2	62	0	59	3	0	0	0	0	0	0	0	0	0	0	0	0	0	0	0
74	81	76	116	112	0	37	25	0	0	0	4	3	0	0	0	0	0	0	0	0	3	38	0	0	0	0
15	112	128	75	94	1	1	0	0	0	0	0	0	0	28	31	1	13	6	2	0	0	0	0	0	0	0
77	141	76	71	94	0	0	3	41	14	0	0	41	35	0	0	0	0	0	0	0	0	0	0	0	0	0
88	97	77	71	94	5	45	6	0	0	5	40	0	0	0	0	0	0	1	0	0	0	0	0	0	0	70
187	84	76	71	94	0	79	14	32	56	6	0	1	5	0	0	0	0	0	0	0	0	0	0	0	0	0
97	77	76	71	94	0	7	40	41	1	0	0	0	0	0	0	0	0	0	0	0	0	0	0	0	0	0
56	79	76	77	100	0	0	2	1	37	9	0	0	0	0	0	0	0	0	0	0	0	2	6	0	0	80
38	100	76	71	94	0	0	0	6	1	0	39	6	0	0	0	0	0	0	0	0	0	0	0	0	0	10
137	78	76	71	94	0	15	34	79	0	7	0	0	0	0	0	0	0	0	0	0	0	0	0	0	0	0
102	78	77	72	95	37	9	0	40	9	0	0	0	1	0	0	0	0	0	0	0	0	0	1	0	0	0
59	119	77	72	94	0	0	0	47	1	0	0	0	41	3	0	0	0	0	0	1	1	0	0	0	0	0
74	98	76	71	94	0	0	0	0	24	54	0	2	6	0	0	0	0	0	0	0	0	0	0	0	0	50
56	125	110	71	94	0	0	0	18	28	0	0	0	0	50	24	0	2	0	0	0	0	0	0	0	0	0
105	104	79	126	94	0	0	1	1	77	1	26	19	0	0	0	0	0	0	0	7	32	0	0	0	0	0
74	107	92	71	94	0	1	26	37	0	0	0	0	0	38	6	0	0	0	0	0	0	0	0	0	0	70
76	77	76	71	94	0	0	59	8	0	0	0	0	0	0	0	0	0	0	0	0	0	0	0	0	0	100
24	77	76	95	133	3	0	0	2	4	3	0	0	0	0	0	0	0	0	0	0	0	0	29	8	0	0
62	79	76	71	94	0	4	4	0	37	9	0	0	0	0	0	0	0	0	0	0	0	0	0	0	0	100
59	77	76	71	94	42	7	0	0	0	0	0	0	0	0	0	0	0	0	0	0	0	0	0	0	0	100
51	88	76	71	94	0	2	0	1	4	43	3	0	0	0	0	0	0	0	0	0	0	0	0	0	0	100
17	95	126	71	94	1	1	0	0	0	2	0	0	0	0	14	43	0	0	0	0	0	0	0	0	0	0
24	114	76	71	94	0	0	3	0	0	1	1	28	16	0	0	0	0	0	0	0	0	0	0	0	0	0
61	77	76	71	94	46	0	3	1	0	0	0	0	0	0	0	0	0	0	0	0	0	0	0	0	0	100
63	116	76	71	95	0	0	41	5	0	0	0	28	18	0	0	0	0	0	0	0	0	0	0	0	1	0
61	92	124	71	94	0	0	0	0	17	46	0	0	0	0	0	16	26	0	0	0	0	0	0	0	0	0
13	160	99	71	94	0	0	0	0	0	0	0	0	44	46	12	0	0	0	0	0	0	0	0	0	0	0
99	97	76	71	94	0	0	9	38	1	46	18	0	0	0	0	0	0	0	0	0	0	0	0	0	0	40
70	77	76	78	95	2	17	41	0	0	0	0	0	0	0	0	0	0	0	0	0	3	3	0	0	0	100
23	113	104	71	94	0	0	0	0	6	5	0	0	0	28	30	0	0	0	0	0	0	0	0	0	0	0
114	77	82	90	94	0	28	18	37	25	0	0	0	0	0	0	0	0	0	1	17	0	0	0	0	0	0
62	88	76	74	95	0	0	0	2	14	48	0	0	0	0	0	0	0	0	0	0	0	2	0	0	0	100
117	77	77	71	94	2	69	40	0	0	0	0	0	0	0	1	0	0	0	0	0	0	0	0	0	0	0
45	90	76	73	101	0	0	0	1	2	34	11	0	0	0	0	0	0	0	0	0	0	0	0	5	0	80
75	101	76	71	94	0	0	0	0	18	44	28	0	0	0	0	0	0	0	0	0	0	0	0	0	0	0
96	77	78	77	94	1	1	12	36	37	0	0	0	0	0	0	0	0	0	0	5	1	0	0	0	0	20
87	135	76	71	94	0	0	0	0	0	40	98	0	0	0	0	0	0	0	0	0	0	0	0	0	0	0
71	77	76	90	112	0	0	50	12	0	0	0	0	0	0	0	0	0	0	0	0	0	9	12	2	0	0
15	122	111	71	94	0	0	0	2	0	0	0	0	0	37	37	0	0	0	0	0	0	0	0	0	0	0
90	82	76	71	94	0	0	0	31	47	0	5	4	0	0	0	0	0	0	0	0	0	0	0	0	0	80
143	78	76	71	94	0	0	0	8	127	6	0	0	0	0	0	0	0	0	0	0	0	0	0	0	0	0
17	78	78	88	141	0	0	1	3	0	0	0	0	0	0	2	1	0	0	0	0	0	0	11	25	0	0
56	77	98	145	94	46	0	0	0	0	0	0	0	0	0	0	0	0	0	2	66	0	0	0	0	0	0
90	132	76	71	94	0	0	0	0	10	68	25	35	0	0	0	0	0	0	0	0	0	0	0	0	0	0
115	77	76	72	94	23	23	6	56	0	0	0	0	0	0	0	0	0	0	0	0	0	1	0	0	0	0
51	83	76	74	97	0	0	0	1	19	26	0	0	0	0	0	0	0	0	0	0	0	0	4	0	0	100
59	111	106	71	94	42	5	0	2	0	0	1	0	0	22	36	0	0	0	0	0	0	0	0	0	0	0
16	77	134	89	94	0	0	2	1	0	0	0	0	0	0	0	0	14	42	0	2	0	0	0	0	0	0
67	113	76	71	94	0	0	0	15	34	1	1	31	13	0	0	0	0	0	0	0	0	0	0	0	0	0
44	120	94	71	94	0	0	0	2	1	31	15	0	0	29	14	0	0	0	0	0	0	0	0	0	0	0
78	77	77	71	94	0	2	1	17	50	0	0	0	0	0	0	1	0	0	0	0	0	0	0	0	0	100
101	78	82	71	94	5	42	37	9	1	0	0	0	0	0	0	5	0	0	0	0	0	0	0	0	0	0
88	81	77	71	94	1	0	0	2	69	10	0	0	1	1	0	0	0	0	0	0	0	0	0	0	0	100
24	85	128	71	94	5	4	3	0	0	0	0	0	0	0	0	33	17	0	0	0	0	0	0	0	0	0
90	86	76	71	94	0	14	32	0	7	39	0	0	0	0	0	0	0	0	0	0	0	0	0	0	0	60
103	127	119	71	94	0	0	0	0	61	47	0	0	0	11	63	0	0	0	0	0	0	0	0	0	0	0
104	77	77	72	94	42	5	33	18	0	0	0	0	0	0	0	0	0	1	0	0	0	0	0	0	0	0
103	88	76	75	119	0	0	0	32	31	45	0	0	0	0	0	0	0	0	0	0	0	0	0	12	4	0
76	77	76	72	94	2	9	56	0	0	0	0	0	0	0	0	0	0	0	0	0	0	1	0	0	0	100
57	77	79	71	94	0	14	33	1	0	0	0	0	0	0	0	2	1	0	0	0	0	0	0	0	0	100
108	86	77	72	94	0	0	0	1	73	37	0	0	0	0	0	0	0	0	0	1	0	0	0	0	0	0
156	78	76	71	94	44	19	14	32	38	8	0	0	0	0	0	0	0	0	0	0	0	0	0	0	0	0
104	78	76	71	94	0	11	42	0	40	6	0	0	0	0	0	0	0	0	0	0	0	0	0	0	0	0
98	81	76	71	94	0	0	0	6	71	17	0	0	0	0	0	0	0	0	0	0	0	0	0	0	0	40
76	77	76	71	94	0	37	26	4	0	0	0	0	0	0	0	0	0	0	0	0	0	0	0	0	0	100
15	77	94	175	94	0	0	2	0	0	0	0	0	0	0	0	0	2	16	0	0	67	0	0	0	0	0
80	91	96	148	94	2	1	3	19	3	58	0	0	0	0	0	0	0	0	0	62	6	0	0	0	0	0
52	88	76	71	94	0	0	0	0	10	40	3	0	0	0	0	0	0	0	0	0	0	0	0	0	0	100
67	102	76	71	94	0	1	1	0	2	53	25	0	0	0	0	0	0	0	0	0	0	0	0	0	0	0
71	79	76	71	94	0	1	45	11	0	6	1	0	0	0	0	0	0	0	0	0	0	0	0	0	0	100
58	77	78	72	96	0	5	41	0	0	2	0	0	0	0	0	1	1	0	0	0	0	0	1	1	0	100
115	77	76	71	94	12	50	18	28	0	1	0	0	0	0	0	0	0	0	0	0	0	0	0	0	0	0
86	94	83	72	96	0	0	0	9	38	32	14	0	0	0	5	3	0	0	0	0	0	0	2	0	0	80
72	82	84	92	94	0	0	0	6	56	0	0	3	4	0	0	0	0	0	5	13	1	1	0	0	0	90
23	112	77	71	94	0	0	2	0	0	0	0	33	11	0	0	1	0	0	0	0	0	0	0	0	0	0
17	127	88	71	94	0	0	0	1	1	3	2	0	22	37	0	0	0	0	0	0	0	0	0	0	0	0
109	88	76	71	94	0	2	38	26	3	43	3	0	0	0	0	0	0	0	0	0	0	0	0	0	0	0
15	83	76	102	126	0	0	0	0	0	0	0	7	2	0	0	0	0	0	0	0	0	9	28	0	0	0
108	119	76	71	94	0	0	0	0	30	57	58	0	0	0	0	0	0	0	0	0	0	0	0	0	0	0
59	77	76	71	107	2	1	0	0	46	0	0	0	0	0	0	0	0	0	0	0	0	0	0	1	6	50
15	134	77	71	94	0	0	2	0	0	0	0	0	57	2	0	0	0	0	0	0	0	0	0	0	0	0
52	85	81	71	94	0	0	0	0	30	15	0	0	0	1	7	0	0	0	0	0	0	0	0	0	0	100
106	87	76	71	94	0	2	0	56	10	41	0	0	0	0	0	0	0	0	0	0	0	0	0	0	0	0
40	112	76	71	94	0	0	0	2	1	0	43	19	0	0	0	0	0	0	0	0	0	0	0	0	0	0
59	132	78	75	94	0	0	32	14	0	0	0	13	46	0	0	0	0	0	2	2	0	0	0	0	0	0
117	79	76	71	94	0	2	1	16	86	8	0	0	0	0	0	0	0	0	0	0	0	0	0	0	0	0
56	121	101	71	94	0	0	0	37	9	0	0	0	0	53	11	0	0	0	0	0	0	0	0	0	0	0
40	150	79	71	94	0	0	0	0	0	23	22	0	52	7	0	0	0	0	0	0	0	0	0	0	0	0
123	77	76	71	94	14	32	0	15	56	0	0	0	0	0	0	0	0	0	0	0	0	0	0	0	0	0
73	80	76	71	94	0	2	2	2	49	13	0	0	0	0	0	0	0	0	0	0	0	0	0	0	0	100
92	166	84	71	94	0	0	0	0	42	40	25	0	50	25	0	0	0	0	0	0	0	0	0	0	0	0
[truncated: 12,998 more rows]
