# Supplementary material for: A regularized stochastic configuration network based on weighted mean of vectors for regression
Source: PeerJ Comput Sci. 2023 May 30;9:e1382. doi: 10.7717/peerj-cs.1382 (PMC10280388; doi:10.7717/peerj-cs.1382)
Supplement: Supplemental Information 10 [file peerj-cs-09-1382-s010.m]

classdef Tools
    properties
    end
    methods (Static = true)
        function onehotMatrix = Onehot(labels)
            labels = categorical(labels(:));
            classes = string(categories(labels));
            
            nums = numel(labels);
            nClasses = length(classes);
            onehotMatrix = zeros(nClasses,nums);
            for i = 1:nums
                ind = classes==string(labels(i));
                onehotMatrix(ind,i) = 1; 
            end
        end
        
        function [train_X, train_y, test_X, test_y] = LoadDataset(dataset_path, Rate)
            ori_data = load(dataset_path);
            [~, m] = size(ori_data);
            data_X = mapminmax(ori_data(:,1:m-1)', 0, 1)';  
            y = ori_data(:,m); 
            data_Y = Tools.Onehot(y)';
            
            classes = string(categories(categorical(y)));
            str_y = string(y);
            train_X = [];
            train_y = [];
            test_X = [];
            test_y = [];
            for i=1:length(classes)
                cls = classes(i);
                idx = str_y == cls;
                
                data_X_cls = data_X(idx,:);
                data_Y_cls = data_Y(idx,:);
                
                N = size(data_X_cls,1);
                splitpoint = floor(N*Rate);% find the split position
                index = randperm(N);
                data_X_cls = data_X_cls(index,:);
                data_Y_cls = data_Y_cls(index,:);
                
                train_X = cat(1, train_X, data_X_cls(1:splitpoint,:));
                train_y = cat(1, train_y, data_Y_cls(1:splitpoint,:));
                test_X = cat(1, test_X, data_X_cls(splitpoint + 1:end,:));
                test_y = cat(1, test_y, data_Y_cls(splitpoint + 1:end,:));
            end
            %shuffle    
            shuffle_index = randperm(size(train_X,1));
            train_X = train_X(shuffle_index,:);
            train_y = train_y(shuffle_index,:);
            shuffle_index = randperm(size(test_X,1));
            test_X = test_X(shuffle_index,:);
            test_y = test_y(shuffle_index,:);
        end
        
        function [train_X, train_y, test_X, test_y] = LoadDataset_X_Y(dataset_path, Rate)
            load(dataset_path);
            ori_X = X;
            ori_Y = Y;
            data_X = mapminmax(ori_X', 0, 1)';  
            data_Y = Tools.Onehot(ori_Y)';
            
            classes = string(categories(categorical(ori_Y)));
            str_y = string(ori_Y);
            train_X = [];
            train_y = [];
            test_X = [];
            test_y = [];
            for i=1:length(classes)
                cls = classes(i);
                idx = str_y == cls;
                
                data_X_cls = data_X(idx,:);
                data_Y_cls = data_Y(idx,:);
                
                N = size(data_X_cls,1);
                splitpoint = floor(N*Rate);% find the split position
                index = randperm(N);
                data_X_cls = data_X_cls(index,:);
                data_Y_cls = data_Y_cls(index,:);
                
                train_X = cat(1, train_X, data_X_cls(1:splitpoint,:));
                train_y = cat(1, train_y, data_Y_cls(1:splitpoint,:));
                test_X = cat(1, test_X, data_X_cls(splitpoint + 1:end,:));
                test_y = cat(1, test_y, data_Y_cls(splitpoint + 1:end,:));
            end
            %shuffle    
            shuffle_index = randperm(size(train_X,1));
            train_X = train_X(shuffle_index,:);
            train_y = train_y(shuffle_index,:);
            shuffle_index = randperm(size(test_X,1));
            test_X = test_X(shuffle_index,:);
            test_y = test_y(shuffle_index,:);
        end
        
        function [train_X, train_y, test_X, test_y] = LoadDataset_UCI(dataset_path, Rate)
            ori_data = load(dataset_path);
            [~, m] = size(ori_data);
            data_X = mapminmax(ori_data(:,2:m)', 0, 1)';  
            y = ori_data(:,1); 
            data_Y = Tools.Onehot(y)';
            
            classes = string(categories(categorical(y)));
            str_y = string(y);
            train_X = [];
            train_y = [];
            test_X = [];
            test_y = [];
            for i=1:length(classes)
                cls = classes(i);
                idx = str_y == cls;
                
                data_X_cls = data_X(idx,:);
                data_Y_cls = data_Y(idx,:);
                
                N = size(data_X_cls,1);
                splitpoint = floor(N*Rate);% find the split position
                index = randperm(N);
                data_X_cls = data_X_cls(index,:);
                data_Y_cls = data_Y_cls(index,:);
                
                train_X = cat(1, train_X, data_X_cls(1:splitpoint,:));
                train_y = cat(1, train_y, data_Y_cls(1:splitpoint,:));
                test_X = cat(1, test_X, data_X_cls(splitpoint + 1:end,:));
                test_y = cat(1, test_y, data_Y_cls(splitpoint + 1:end,:));
            end
            %shuffle    
            shuffle_index = randperm(size(train_X,1));
            train_X = train_X(shuffle_index,:);
            train_y = train_y(shuffle_index,:);
            shuffle_index = randperm(size(test_X,1));
            test_X = test_X(shuffle_index,:);
            test_y = test_y(shuffle_index,:);
        end
        
        % Transfer the label {1,2,3,4,...} to [0,...,1,...,0] ...
        function X = LabelToMatrix(x, k)
            % transfer the label {1,2,3,4,...} to [0,...,1,...,0] ...
            N = length(x);
            X = zeros(N,k);
            for i = 1:N
                X(i,x(i)) = 1;
            end
        end    
        
        %% CalculateError
        function Error = CalculateError(E0)
            % get the RMSE
            [EN, ~]  = size(E0);
            Error = sqrt(sum(sum( E0.^2)/EN)); % multi-output
        end
        
        %% RMSE
        function Error = RMSE(E0)
            % get the RMSE
            [EN, ~]  = size(E0);
            Error = sqrt(sum(sum( E0.^2)/EN)); % multi-output
            if Error >= 0.999
                fprintf('');
            end
        end   
        
        function Error = RMSE_Sample_Weights(E0, Sample_Weights) %the sum of  Sample_Weights equals 1
            % get the RMSE
            [EN, ~]  = size(E0);
            w = diag(Sample_Weights);
            Error = sqrt(sum(w * sum( E0.^2))); % multi-output
            if Error >= 0.999
                fprintf('');
            end
        end   
 
 
        %Split the data into two parts
        function [PartA, PartB] = SplitData(Data,Rate,seed)
            % each row is a sampleS
            N = size(Data,1);% get the sample number
            switch nargin
                case 3  % shuffle the data
                    rng(seed);
                    splitpoint = floor(N*Rate);% find the split position
                    Data = Data(randperm(N),:);
                    PartA = Data(1:splitpoint,:);
                    PartB = Data(splitpoint+1:end,:);
                case 2  % No shuffle the data
                    splitpoint = floor(N*Rate);% find the split position
                    PartA = Data(1:splitpoint,:);
                    PartB = Data(splitpoint+1:end,:);
                case 1
                    Rate = 0.5;
                    splitpoint = floor(N*Rate);% find the split position
                    PartA = Data(1:splitpoint,:);
                    PartB = Data(splitpoint+1:end,:);
                otherwise
                    disp('Wrong arguments');
            end
            if ~exist('DispON', 'var') || isempty(DispON)
                DispON = true;
            else
                DispON = false;
            end            
            %disp(['SplitRate  : ', num2str(Rate)]);
            %disp(['Part A size: ', num2str(splitpoint),  ' ',num2str(splitpoint/N*100),'% ', Tools.ByteSize(PartA)]);
            %disp(['Part B size: ', num2str(N-splitpoint),' ' ,num2str((N-splitpoint)/N*100),'% ',Tools.ByteSize(PartB)]);
        end
        
        %% Normalize a data matrix
        % Note: for this tools, assuming each row is a sample       
        function [Xn, PS] = Norm(X, Ymin, Ymax)
            %disp('*Tip: X should be a N-by-P matrix.');
            %disp('N is sample number, P is feature size!');
            X = X';
            [Xn,PS] = mapminmax(X,Ymin,Ymax); % using
            Xn = Xn';
        end
        
        % using the same setting of evaluation data or test data
        function [Xn] = NormApply(X, PS)
            X = X';
            Xn = mapminmax('apply',X, PS);
            Xn = Xn';
        end
        
        % To convert these outputs back into the same units
        % that were used for the original targets use the settings
        function [X] = NormReverse(Xn, PS)
            Xn = Xn';
            X = mapminmax('reverse',Xn, PS); % using
            X = X';
        end
        
        % Standardized z-scores
        % columns of X are centered to have mean 0 and scaled to have standard deviation 1.
        % Z is the same size as X.
        function [Z,mu,sigma] = ZscoreData(X)            
            [Z,mu,sigma]= zscore(X);
            % user could overload this function
            % also returns the means and standard deviations used for centering and scaling,
        end
        
        % BYTESIZE writes the memory usage of the provide variable to the given file
        % identifier. Output is written to screen if fid is 1, empty or not provided.
        function str = ByteSize(in, fid)
            if nargin == 1 || isempty(fid)
                fid = 1;
            end            
            s = whos('in');
            %fprintf(fid,[Bytes2str(s.bytes) '\n']);
            str =  Tools.Bytes2str(s.bytes);
        end    
        
        % BYTES2STR Private function to take integer bytes and convert it to
        % scale-appropriate size.          
        function str = Bytes2str(NumBytes)
          
            scale = floor(log(NumBytes)/log(1024));
            switch scale
                case 0
                    str = [sprintf('%.0f',NumBytes) ' b'];
                case 1
                    str = [sprintf('%.2f',NumBytes/(1024)) ' kb'];
                case 2
                    str = [sprintf('%.2f',NumBytes/(1024^2)) ' Mb'];
                case 3
                    str = [sprintf('%.2f',NumBytes/(1024^3)) ' Gb'];
                case 4
                    str = [sprintf('%.2f',NumBytes/(1024^4)) ' Tb'];
                case -inf
                    % Size occasionally returned as zero (eg some Java objects).
                    str = 'Not Available';
                otherwise
                    str = 'Over a petabyte!!!';
            end
        end
        
        %% Transfer each row of a matrix into a one-hot vector
        % The maximum values is 1, everything else is zero.
        function Y = OneHotMatrix(X)
            [N,p] = size(X);
            Y = zeros(N,p);
            if p>1
                for i = 1:N
                    [~,ind] = max(X(i,:));
                    Y(i,ind) = 1;
                end
            else
                for i = 1:N
                    if X(i) > 0.50
                        Y(i) = 1;
                    end
                end
            end
        end 
        
        %% Create GIF
        function res = WriteGIF(name,frames,dt)
            nframe = length(frames);            
            for i=1:nframe
                [image,map] = frame2im(frames(i));
                [im,map2]   =  rgb2ind(image,256);
                if i==1
                    imwrite(im,map2,name,'GIF','WriteMode','overwrite','DelayTime',dt,'LoopCount',inf);
                else
                    imwrite(im,map2,name,'WriteMode','append','DelayTime',dt); %,'LoopCount',inf);
                end
            end
            res = true;
        end
        
    end
end
